# Supplementary material for: Loss and Gain of Gut Bacterial Phylotype Symbionts in Afrotropical Stingless Bee Species (Apidae: Meliponinae)
Source: Microorganisms. 2021 Nov 24;9(12):2420. doi: 10.3390/microorganisms9122420 (PMC8708602; doi:10.3390/microorganisms9122420)
Supplement: Supplementary file 1 [file microorganisms-09-02420-s001.zip]

Archive with 2 entries (2 files):
- Table S1.xlsx
- Y. H. Tola SUP figures.pdf
