# Supplementary material for: Loss and Gain of Gut Bacterial Phylotype Symbionts in Afrotropical Stingless Bee Species (Apidae: Meliponinae)
Source: Microorganisms. 2021 Nov 24;9(12):2420. doi: 10.3390/microorganisms9122420 (PMC8708602; doi:10.3390/microorganisms9122420)
Supplement: Supplementary file 1 [file microorganisms-09-02420-s001.zip › Table S1.xlsx]

## Sheet: 16S rRNA_ASVs_2038_original
S/No.	OTU	Kingdom	Phylum	Class	Order	Family	Genus	Species	sseqid	% of indentity	seqs	Mb_1	Mb_2	Mb_3	Mb_4	Mb_5	Mb_6	Mb_7	Mb_8	Mt_1	Mt_2	Mt_3	Mt_4	Mt_5	Mt_6	Mt_7	Mt_8	Mt_9	Mt_10	Mf_1	Mf_2	Mf_3	Mf_4	Mf_5	Mf_6	Mf_7	Mf_8	Mf_9	Mf_10	Ml_1	Ml_2	Ml_3	Ds_1	Ds_2	Ds_3	Ds_4	Ds_5	Ds_6	Ds_7
1	ASV_1	Bacteria	Firmicutes	Bacilli	Lactobacillales	Lactobacillaceae	Lactobacillus	Lactobacillus apis	NR_125702.1	96.721	TAGGGAATCTTCCACAATGGACGCAAGTCTGATGGAGCAACGCCGCGTGAGTGAAGAAGGTTTTCGGATCGTAAAGCTCTGTTGTTGGTGAAGAAGGACGTGTAGAGTAACTGCTAGATGTTTGACGGTAATCAACCAGAAAGTCACGGCTAACTACGTGCCAGCAGCCGCGGTAATACGTAGGTGGCAAGCGTTGTCCGGATTTATTGGGCGTAAAGCGAACGCAGGCGGAAGAATAAGTCAAATGTGAAAGCCCTCGGCTTAACCGAGGAATAGCATCTGAAACTGTTTTTCTTGAGTGCAGAAGAGGAGAGTGGAACTCCATGTGTAGCGGTGAAATGCGTAGATATATGGAAGAACACCAGTGGCGAAGGCGGCTCTCTGGTCTGTAACTGACGC…	0	0	0	0	0	0	0	0	52461	123971	120495	115472	106561	7704	26467	16898	36980	27570	0	0	0	0	0	0	0	0	0	0	0	0	0	0	7	0	0	0	0	0
2	ASV_10	Bacteria	Firmicutes	Bacilli	Lactobacillales	Lactobacillaceae	Lactobacillus	Lactobacillus concavus	NR_043105.1	91.101	TAGGGAATCTTTCACAATGGACGAAAGTCTGATGAAGCAACGCCGCGTGAATGAAGAAGGGTTTCGGCTCGTAAAATTCTGTTGCCGGAGAAGAACGTATCGAGTAGGAAATGGCTCGGTAGTGACGGTATCCGGTTAGAAAGTCACGGCTAACTACGTGCCAGCAGCCGCGGTAATACGTAGGTGGCAAGCGTTATCCGGATTTATTGGGCGTAAAGCGAGCGCAGGCGGTTACCTAAGTCCGGTGTGAAAGCCTTCGGCTTAACCGAAGAAGTGCATTGGAAACTAAGTAACTTGAGTGCAGAAGAGGACAGTAGAACACCATGTGTAGCGGTGAAATGCGTAGATATATGGTAGAATACCAGTGGCGAAAGCGGCTGTCCGGTCTGTCACTGACGC…	0	0	0	0	0	0	0	0	0	0	0	0	0	0	0	0	0	0	0	0	0	0	0	0	0	0	0	0	0	9	0	0	0	0	0	0	0	0
3	ASV_1000	Bacteria	Proteobacteria	Gammaproteobacteria	Orbales	Orbaceae	Frischella	Frischella perrara	NR_118490.1	99.532	TGGGGAATATTGCACAATGGGGGAAACCCTGATGCAGCCATGCCGCGTGTATGAAGAAGGCCTTAGGGTTGTAAAGTACTTTCGGTGATGAGGAAGTTATGTGTGGGATAAGCGCATATAATTGACGTTAGTTACAGAAGAAGCACCGGCTAACTCCGTGCCAGCAGCCGCGGTAATACGGAGGGTGCGAGCGTTAATCGGAATGACTGGGCGTAAAGGGCATGTAGGCGGATGATTAAGTTAGGTGTGAAAGCCTCGGGCTCAACCTGAGAATAGCATTTAAAACTGGTCATCTGGAGTACTGTAGAGGGAGGTAGAATTCCACGTGTAGCGGTGAAATGCGTAGAGATGTGGAGGAATACCGGTGGCGAAGGCGGCCTTCTGGACAGATACTGACGC…	0	55	0	0	0	0	0	0	0	0	0	0	0	0	0	0	0	0	0	0	0	0	0	0	0	0	0	0	0	0	0	0	0	0	0	0	0	0
4	ASV_1002	Bacteria	Firmicutes	Bacilli	Lactobacillales	Lactobacillaceae	Lentilactobacillus	Lactobacillus curieae	NR_109538.1	91.569	TAGGGAATCTTTCACAATGGACGAAAGTCTGATGAAGCAACGCCGCGTGAGTGAAGAAGGGTTTCGGCTCGTAAAACTCTGTTGCTAGAGAAGAACGAGAGTAGTAGGAAATGGCTACTCCGTGACGGTATCTGGTTAGAAAGTCACGGCTAACTACGTGCCAGCAGCCGCGGTAATACGTAGGTGGCAAGCGTTATCCGGATTTATTGGGCGTAAAGCGAGCGCAGGCGGTTCTTTAAGTCCGATGTGAAAGCCTTCGGCTTAACCGAAGAAGTGCATTGGAAACTAGGGGACTTGAGTACAGAAGAGGACAGTAGAACTCCATGTGTAGCGGTGAAATGCGTAGATATATGGAAGAATACCAGTGGCGAAAGCGGCTGCCTGGTCTGTTACTGACGT…	0	0	0	0	0	0	0	0	0	0	0	0	0	0	0	0	0	0	0	0	0	0	0	0	0	0	55	0	0	0	0	0	0	0	0	0	0	0
5	ASV_1003	Bacteria	Proteobacteria	Alphaproteobacteria	Sphingomonadales	Sphingomonadaceae	Sphingomonas	Sphingomonas pituitosa	NR_114119.1	99.751	TGGGGAATATTGGACAATGGGCGAAAGCCTGATCCAGCAATGCCGCGTGAGTGATGAAGGCCCTAGGGTTGTAAAGCTCTTTTACCCGGGAAGATAATGACTGTACCGGGAGAATAAGCCCCGGCTAACTCCGTGCCAGCAGCCGCGGTAATACGGAGGGGGCTAGCGTTGTTCGGAATTACTGGGCGTAAAGCGCACGTAGGCGGCTTTGTAAGTCAGAGGTGAAAGCCTGGAGCTCAACTCCAGAACTGCCTTTGAGACTGCATCGCTTGAATCCAGGAGAGGTGAGTGGAATTCCGAGTGTAGAGGTGAAATTCGTAGATATTCGGAAGAACACCAGTGGCGAAGGCGGCTCACTGGACTGGTATTGACGCTGAGGTGCGAAAGCGTGGGGAGCAA…	0	0	0	0	0	0	0	0	0	0	0	0	0	0	0	0	0	0	0	0	0	0	0	0	0	0	0	0	0	0	0	0	0	0	0	0	0	14
6	ASV_1004	Bacteria	Proteobacteria	Gammaproteobacteria	Enterobacterales	Hafniaceae	Hafnia	Hafnia alvei	NR_112985.1	99.259	GTGTCAGCCGCCGCGGTAATACGGAGGGTGCAAGCGTTAATCGGAATTACTGGGCGTAAAGCGCACGCAGGCGGTTGATTAAGTCAGATGTGAAATCCCCGAGCTTAACTTGGGAACTGCATTTGAAACTGGTCAGCTAGAGTCTTGTAGAGGGGGGTAGAATTCCAGGTGTAGCGGTGAAATGCGTAGAGATCTGGAGGAATACCGGTGGCGAAGGCGGCCCCCTGGACAAAGACTGACGCTCAGGTGCGAAAGCGTGGGGAGCAAACA	0	0	0	0	0	0	0	0	0	0	0	0	0	0	0	0	0	0	0	0	0	0	0	0	0	0	0	0	0	0	0	0	0	0	0	0	0	0
7	ASV_1005	Bacteria	Firmicutes	Bacilli	Lactobacillales	Lactobacillaceae	Lentilactobacillus	Lactobacillus curieae	NR_109538.1	91.803	TAGGGAATCTTTCACAATGGACGAAAGTCTGATGAAGCAACGCCGCGTGAGTGAAGAAGGGTTTCGGCTCGTAAAACTCTGTTGCTAGAGAAGAACGAGAGTAGTAGGAAATGGCTGCTCCGTGACGGTATCTGGTTAGAAAGTCACGGCTAACTACGTGCCAGCAGCCGCGGTAATACGTAGGTGGCAAGCGTTATCCGGATTTATTGGGCGTAAAGCGAGCGCAGGCGGTTTTCTAAGTCCGATGTGAAAGCCTTCGGCTTAACCGAAGAAGTGCATTGGAAACTGGAGGACTTGAGTACAGAAGAGGACAGTAGAACTCCATGTGTAGCGGTGAAATGCGTAGATATATGGAAGAATACCAGTGGCGAAAGCGGCTGTCTGGTCTGTTACTGACGC…	0	0	0	0	0	0	0	0	0	0	0	0	0	0	0	0	0	0	0	0	0	0	0	0	0	0	0	0	0	0	0	0	0	0	0	0	0	0
8	ASV_1006	Bacteria	Firmicutes	Bacilli	Lactobacillales	Lactobacillaceae	Paucilactobacillus	Lactobacillus vaccinostercus	NR_112541.1	91.101	TAGGGAATCTTTCACAATGGACGCAAGTCTGATGAAGCAACGCCGCGTGAGTGAAGAAGGGTTTCGGCTCGTAAAACTCTGTGGTTAGAGAAGAACGTATCCAGTAGGTAATGGCTGGGTAGTGACGGTATCTGATTAGAAAGTCAAGGCTAACTACGTGCCAGCAGCCGCGGTAATACGTAGGTGGCAAGCGTTATCCGGATTTATTGGGCGTAAAGCGAGCGCAGGCGGTTATCTAAGTCCAGTGTGAAAGCCTTCGGCTTAACCGAAGAAGTGCATTGGAAACTAGATAACTTGAGTGCAGAAGAGGACAGTAGAACACCATGTGTAGCGGTGAAATGCGTAGATATATGGTAGAATACCAGTGGCGAAAGCGGCTGTCTGGTCTGTCACTGACGC…	0	0	0	0	0	0	0	0	0	0	0	0	0	0	0	0	0	0	0	0	0	0	0	0	0	0	0	0	0	0	0	0	0	0	0	0	0	0
9	ASV_1007	Bacteria	Firmicutes	Bacilli	Lactobacillales	Streptococcaceae	Streptococcus	Streptococcus oralis	NR_117719.1	100	TAGGGAATCTTCGGCAATGGACGGAAGTCTGACCGAGCAACGCCGCGTGAGTGAAGAAGGTTTTCGGATCGTAAAGCTCTGTTGTAAGAGAAGAACGAGTGTGAGAGTGGAAAGTTCACACTGTGACGGTATCTTACCAGAAAGGGACGGCTAACTACGTGCCAGCAGCCGCGGTAATACGTAGGTCCCGAGCGTTGTCCGGATTTATTGGGCGTAAAGCGAGCGCAGGCGGTTAGATAAGTCTGAAGTTAAAGGCTGTGGCTTAACCATAGTACGCTTTGGAAACTGTTTAACTTGAGTGCAAGAGGGGAGAGTGGAATTCCATGTGTAGCGGTGAAATGCGTAGATATATGGAGGAACACCGGTGGCGAAAGCGGCTCTCTGGCTTGTAACTGACGC…	0	0	0	0	0	0	0	0	0	0	0	0	0	0	0	0	0	0	0	0	0	0	0	0	0	0	0	0	0	0	0	0	0	0	0	0	0	0
10	ASV_1008	Bacteria	Bacteroidetes	Bacteroidia	Bacteroidales	Tannerellaceae	Parabacteroides	Parabacteroides gordonii	NR_112835.1	97.692	CCGCGGTAATACGGAGGATCCGAGCGTTATCCGGATTTATTGGGTTTAAAGGGTGCGTAGGTGGCTTTTTAAGTCAGCGGTGAAAGTTTGTGGCTCAACCATAAAATTGCCGTTGAAACTGGGGGGCTTGAGTATATTTGAGGTAGGCGGAATGCGTGGTGTAGCGGTGAAATGCATAGATATCACGCAGAACTCCAATTGCGAAGGCAGCTTACTAAACTATAACTGACACTGAAGCACGAAAGCGTGGGGATCAAACA	0	0	0	0	0	0	0	0	0	0	0	0	0	0	0	0	0	0	0	0	0	0	0	5	0	0	0	0	0	0	0	0	0	0	0	0	0	0
11	ASV_1009	Bacteria	Actinobacteria	Coriobacteriia	Coriobacteriales	Coriobacteriaceae	Collinsella	Collinsella intestinalis	NR_113165.1	100	CCGCGGTAATACGTAGGGGGCGAGCGTTATCCGGATTCATTGGGCGTAAAGCGCGCGTAGGCGGCCCGGCAGGCAGGGGGTCAAATGGCGGGGCTCAACCCCGTCCCGCCCCCTGAACCGCCGGGCTCGGGTCCGGTAGGGGAGGGTGGAACACCCGGTGTAGCGGTGGAATGCGCAGATATCGGGTGGAACACCGGTGGCGAAGGCGGCCCTCTGGGCCGAGACCGACGCTGAGGCGCGAAAGCTGGGGGAGCGAACA	0	0	0	0	0	0	0	0	0	0	0	0	0	0	0	0	0	0	0	0	0	0	0	0	0	0	0	0	0	0	0	0	0	0	0	0	0	0
12	ASV_101	Bacteria	Proteobacteria	Gammaproteobacteria	Pseudomonadales	Moraxellaceae	Acinetobacter	Acinetobacter apis	NR_133952.1	99.533	TGGGGAATATTGGACAATGGGCGCAAGCCTGATCCAGCCATGCCGCGTGTGTGAAGAAGGCCTTATGGTTGTAAAGCACTTTAAGCGAGGAGGAGGCTTACCTAGTTAATACCTAGGATAAGTGGACGTTACTCGCAGAATAAGCACCGGCTAACTCTGTGCCAGCAGCCGCGGTAATACAGAGGGTGCAAGCGTTAATCGGAATTACTGGGCGTAAAGCGCGCGTAGGTGGCCATTTAAGTCAAATGTGAAATCCCCGAGCTTAACTTGGGAATTGCATTCGATACTGGATGGCTAGAGTATAGGAGAGGAAGGTAGAATTCCAGGTGTAGCGGTGAAATGCGTAGAGATCTGGAGGAATACCGATGGCGAAGGCAGCCTTCTGGCCTAATACTGACA…	45	690	44	34	0	0	133	108	0	0	0	0	0	83	101	353	26	107	133	87	111	747	0	0	0	0	0	0	0	0	0	1062	859	864	511	1171	42	253
13	ASV_1011	Bacteria	Firmicutes	Clostridia	Clostridiales	Lachnospiraceae	Anaerocolumna	Anaerocolumna cellulosilytica	NR_151895.1	87.778	GTGTCAGCCGCCGCGGTAATACGTAGGGAGCAAGCGTTATCCGGATTTATTGGGTGTAAAGGGTGCGTAGACGGGAAGACAAGTTGGTTGTGAAAGCCCTCGGCTCAACTGAGGAACTGCAACCAAAGCTATCATTCTTGAGTGCGGGAGAGGAAAGTGGAATTCCTAGTGTAGCGGTGAAATGCGTAGATATTAGGAGGAACACCAGTGGCGAAGGCGACTTTCTGGACCGTAACTGACGTTGAGGCACGAAAGTGTGGGGAGCAAACA	0	0	0	0	0	0	0	0	0	0	0	0	0	0	0	0	0	0	0	0	0	0	0	0	0	0	0	0	0	0	0	0	0	0	0	0	0	0
14	ASV_1012	Bacteria	Proteobacteria	Gammaproteobacteria	Enterobacterales	Enterobacteriaceae	Enterobacter	Enterobacter cloacae	NR_118568.1	99.532	TGGGGAATATTGCACAATGGGCGCAAGCCTGATGCAGCCATGCCGCGTGTATGAAGAAGGCCTTCGGGTTGTAAAGTACTTTCAGCGGGGAGGAAGGCGATAAGGTTAATAACCTTGTCGATTGACGTTACCCGCAGAAGAAGCACCGGCTAACTCCGTGCCAGCAGCCGCGGTAATACGGAGGGTGCAAGCGTTAATCGGAATTACTGGGCGTAAAGCGCACGCAGGCGGTCTGTCAAGTCGGATGTGAAATCCCCGGGCTCAACCTGGGAACTGCATTCGAAACTGGCAGGCTGGAGTCTTGTAGAGGGGGGTGGAATTCCAGGTGTAGCGGTGAAATGCGTAGAGATCTGGAGGAATACCGGTGGCGAAGGCGGCCCCCTGGACAAAGACTGACGC…	0	0	0	0	0	0	0	0	0	0	0	0	0	0	0	0	0	54	0	0	0	0	0	0	0	0	0	0	0	0	0	0	0	0	0	0	0	0
15	ASV_1013	Bacteria	Proteobacteria	Alphaproteobacteria	Rhodospirillales	Acetobacteraceae	Acidomonas	Acidomonas methanolica	NR_112209.1	97.512	TGGGGAATATTGGACAATGGGCGCAAGCCTGATCCAGCAATGCCGCGTGTGTGAAGAAGGTTTTCGGATTGTAAAGCACTTTCGACGGGGACGATGATGACGGTACCCGTAGAAGAAGCCCCGGCTAACTTCGTGCCAGCAGCCGCGGTAATACGAAGGGGGCGAGCGTTGCTCGGAATGACTGGGCGTAAAGGGCGCGTAGGCGGCTGACACAGTCAGATGTGAAATTCCTGGGCTCAACCTGGGGGCTGCATTTGAGACGTGTTGGCTAGAGTTCGAGAGAGGGTTGTGGAATTCCCAGTGTAGAGGTGAAATTCGTAGATATTGGGAAGAACACCGGTGGCGAAGGCGGCAACCTGGCTCGATACTGACGCTGAGGCGCGAAAGCGTGGGGAGCAA…	0	0	0	0	0	0	0	0	0	0	0	0	0	0	0	0	0	0	0	0	0	0	0	0	0	0	0	0	0	0	0	0	0	0	0	0	24	0
16	ASV_1014	Bacteria	Bacteroidetes	Bacteroidia	Bacteroidales	Bacteroidaceae	Bacteroides	Bacteroides fragilis	NR_074784.2	99.052	TGAGGAATATTGGTCAATGGGCGATGGCCTGAACCAGCCAAGTAGCGTGAAGGATGAAGGCTCTATGGGTCGTAAACTTCTTTTATATTAGAATAAAGTGCAGTATGTATACTGTTTTGTATGTATAATATGAATAAGGATCGGCTAACTCCGTGCCAGCAGCCGCGGTAATACGGAGGATCCGAGCGTTATCCGGATTTATTGGGTTTAAAGGGAGCGTAGGTGGACTGGTAAGTCAGTTGTGAAAGTTTGCGGCTCAACCGTAAAATTGCAGTTGATACTGTCAGTCTTGAGTACAGTAGAGGTGGGCGGAATTCGTGGTGTAGCGGTGAAATGCTTAGATATCACGAAGAACTCCGATTGCGAAGGCAGCTCACTGGACTGCAACTGACACTGATG…	0	0	0	0	0	0	23	0	0	0	0	0	0	0	0	0	0	0	0	0	0	0	0	0	0	0	0	0	0	0	0	0	0	0	0	0	0	0
17	ASV_1015	Bacteria	Proteobacteria	Gammaproteobacteria	Enterobacterales	Yersiniaceae	Serratia	Serratia nematodiphila	NR_044385.1	100	TGGGGAATATTGCACAATGGGCGCAAGCCTGATGCAGCCATGCCGCGTGTGTGAAGAAGGCCTTCGGGTTGTAAAGCACTTTCAGCGAGGAGGAAGGTGGTGAGCTTAATACGCTCATCAATTGACGTTACTCGCAGAAGAAGCACCGGCTAACTCCGTGCCAGCAGCCGCGGTAATACGGAGGGTGCAAGCGTTAATCGGAATTACTGGGCGTAAAGCGCACGCAGGCGGTTTGTTAAGTCAGATGTGAAATCCCCGGGCTCAACCTGGGAACTGCATTTGAAACTGGCAAGCTAGAGTCTCGTAGAGGGGGGTAGAATTCCAGGTGTAGCGGTGAAATGCGTAGAGATCTGGAGGAATACCGGTGGCGAAGGCGGCCCCCTGGACGAAGACTGACGC…	0	0	0	0	0	0	0	0	0	0	0	0	0	0	0	0	0	0	0	0	0	0	0	0	0	0	0	6	0	0	0	0	0	0	0	0	0	0
18	ASV_1016	Bacteria	Firmicutes	Clostridia	Clostridiales	Ruminococcaceae	Faecalibacterium	Faecalibacterium prausnitzii	NR_028961.1	95.769	CCGCGGTAAAACGTAGGGTGCAAGCGTTGTCCGGAATTACTGGGTGTAAAGGGAGCGCAGGCGGGAAGACAAGTTGGAAGTGAAAACCATGGGCTCAACCCATGAATTGCTTTCAAAACTGTTTTTCTTGAGTAGTGCAGAGGTAGATGGAATTCCCGGTGTAGCGGTGGAATGCGTAGATATCGGGAGGAACACCAGTGGCGAAGGCGGTCTACTGGGCACCAACTGACGCTGAGGCTCGAAAGCATGGGTAGCAAACA	0	0	0	0	0	0	0	0	11	0	0	0	0	0	0	0	0	0	0	0	0	0	0	0	0	0	0	0	12	2	0	3	0	0	0	0	0	0
19	ASV_1017	Bacteria	Proteobacteria	Gammaproteobacteria	Enterobacterales	Enterobacteriaceae	Franconibacter	Franconibacter helveticus	NR_104980.1	96.019	TGGGGAATATTGCACAATGGGCGCAAGCCTGATGCAGCCATGTCGCGTGTATGAAGAAGGCCTTAGGGTTGTAAAGTACTTTCAGTCAGGAGGAAGGCACAGTGACTAATACTCGCTGTGATTGACGTTACTGACAGAAGAAGCACCGGCTAACTCCGTGCCAGCAGCCGCGGTAATACGGAGGGTGCAAGCGTTAATCGGAATTACTGGGCGTAAAGCGCACGCAGGCGGTCTGTTAAGTCAGATGTGAAATCCCCGGGCTCAACCCGGGAACTGCATTTGAAACTGGCAGGCTTGAGTCTTGTAGAGGGGGGTAGAATTCCAGGTGTAGCGGTGAAATGCGTAGAGATCTGGAGGAATACCGGTGGCGAAGGCGGCCCCCTGGACAAAGACTGACGC…	0	0	0	0	0	0	0	0	0	0	0	0	0	0	0	0	0	0	0	0	0	0	0	0	0	0	0	0	28	0	25	0	0	0	0	0	0	0
20	ASV_1018	Bacteria	Firmicutes	Bacilli	Lactobacillales	Lactobacillaceae	Lactobacillus	Lactobacillus johnsonii	NR_117574.1	100	TAGGGAATCTTCCACAATGGACGAAAGTCTGATGGAGCAACGCCGCGTGAGTGAAGAAGGGTTTCGGCTCGTAAAGCTCTGTTGGTAGTGAAGAAAGATAGAGGTAGTAACTGGCCTTTATTTGACGGTAATTACTTAGAAAGTCACGGCTAACTACGTGCCAGCAGCCGCGGTAATACGTAGGTGGCAAGCGTTGTCCGGATTTATTGGGCGTAAAGCGAGTGCAGGCGGTTCAATAAGTCTGATGTGAAAGCCTTCGGCTCAACCGGAGAATTGCATCAGAAACTGTTGAACTTGAGTGCAGAAGAGGAGAGTGGAACTCCATGTGTAGCGGTGGAATGCGTAGATATATGGAAGAACACCAGTGGCGAAGGCGGCTCTCTGGTCTGCAACTGACGC…	0	0	53	0	0	0	0	0	0	0	0	0	0	0	0	0	0	0	0	0	0	0	0	0	0	0	0	0	0	0	0	0	0	0	0	0	0	0
21	ASV_1019	Bacteria	Firmicutes	Bacilli	Lactobacillales	Streptococcaceae	Floricoccus	Floricoccus penangensis	NR_159225.1	98.595	TAGGGAATCTTCGGCAATGGACGCAAGTCTGACCGAGCAACGCCGCGTGAGTGAAGAAGGTTTTCGGATCGTAAAACTCTGTTGTAAGAGAAGAACACCAGTTAGAGTGGAAAATTAACTGGCTGACGGTATCTTACCAGAAAGCCACGGCTAACTACGTGCCAGCAGCCGCGGTAATACGTAGGTGGCAAGCGTTGTCCGGATTTATTGGGCGTAAAGCGAGCGCAGGCGGTTCATTAAGTCTGATGTAAAAGGCAGTGGCTCAACCATTGTAAGCATTGGAAACTGGTGAACTTGAGTGCAGTAGAGGAGAGTGGAATTCCATGTGTAGCGGTGAAATGCGTAGATATATGGAGGAACACCGGAGGCGAAAGCGGCTCTCTGGACTGTAACTGACGC…	0	0	0	0	0	0	0	0	0	0	0	0	0	0	0	0	0	0	0	0	0	0	0	0	0	0	0	0	0	0	0	0	0	0	0	0	0	0
22	ASV_102	Bacteria	Firmicutes	Bacilli	Lactobacillales	Lactobacillaceae	Paucilactobacillus	Lactobacillus hokkaidonensis	NR_114335.1	92.272	TAGGGAATCTTTCACAATGGACGCAAGTCTGATGAAGCAACGCCGCGTGAGTGAAGAAGGGTTTCGGCTCGTAAAACTCTGTGGTTAGAGAAGAACGTATCTAGTAGGAAATGACTAGGTAGTGACGGTATCTGATTAGAAAGTCACGGCTAACTACGTGCCAGCAGCCGCGGTAATACGTAGGTGGCAAGCGTTATCCGGATTTATTGGGCGTAAAGCGAGCGCAGGTGGTTGTCTAAGTCCAGTGTGAAAGCCTTCGGCTTAACCGAAGAAGTGCATTGGAAACTGGATAACTTGAGTGCAGAAGAGGACAGTAGAACACCATGTGTAGCGGTGAAATGCGTAGATATATGGTAGAATACCAGTGGCGAAAGCGGCTGTCTGGTCTGTAACTGACGC…	0	0	0	0	0	0	0	0	0	0	0	0	0	0	0	0	0	0	98	0	104	136	84	1127	1842	1485	1683	1951	0	0	0	0	0	0	0	0	0	0
23	ASV_1021	Bacteria	Firmicutes	Bacilli	Lactobacillales	Leuconostocaceae	Weissella	Weissella koreensis	NR_029041.1	99.063	TAGGGAATCTTCCACAATGGGCGAAAGCCTGATGGAGCAACGCCGCGTGTGTGATGAAGGGTTTCGGCTCGTAAAACACTGTTGTAAGAGAAGAATGACATTGAGAGTAACTGTTCAATGTGTGACGGTATCTTACCAGAAAGGAACGGCTAAATACGTGCCAGCAGCCGCGGTAATACGTATGTTCCAAGCGTTATCCGGATTTATTGGGCGTAAAGCGAGCGCAGACGGTTATTTAAGTCTGAAGTGAAAGCCCTCGGCTCAACCGAGGAATTGCTTTGGAAACTGGATAACTTGAGTGCAGTAGAGGAAAGTGGAACTCCATGTGTAGCGGTGAAATGCGTAGATATATGGAAGAACACCAGCGGCGAAGGCGGCTTACTGGACTGTAACTGACGT…	0	0	0	0	0	0	0	0	0	0	0	0	0	0	0	0	0	0	0	0	0	0	0	0	0	0	0	0	0	0	0	0	0	0	0	0	0	0
24	ASV_1022	Bacteria	Firmicutes	Clostridia	Clostridiales	Lachnospiraceae	Fusicatenibacter	Fusicatenibacter saccharivorans	NR_114326.1	99.751	TGGGGAATATTGCACAATGGGGGAAACCCTGATGCAGCGACGCCGCGTGAGCGAAGAAGTATTTCGGTATGTAAAGCTCTATCAGCAGGGAAGATAATGACGGTACCTGACTAAGAAGCCCCGGCTAACTACGTGCCAGCAGCCGCGGTAATACGTAGGGGGCAAGCGTTATCCGGATTTACTGGGTGTAAAGGGAGCGTAGACGGCAAGGCAAGTCTGATGTGAAAACCCAGGGCTTAACCCTGGGACTGCATTGGAAACTGTCTGGCTCGAGTGCCGGAGAGGTAAGCGGAATTCCTAGTGTAGCGGTGAAATGCGTAGATATTAGGAAGAACACCAGTGGCGAAGGCGGCTTACTGGACGGTAACTGACGTTGAGGCTCGAAAGCGTGGGGAGCGA…	0	0	0	0	0	0	0	0	0	0	0	0	0	0	0	0	0	0	0	0	0	0	0	0	0	0	0	0	0	0	0	0	0	0	0	0	0	0
25	ASV_1023	Bacteria	Bacteroidetes	Bacteroidia	Bacteroidales	Rikenellaceae	Alistipes	Alistipes ihumii	NR_144706.1	98.104	TGAGGAATATTGGTCAATGGACGGAAGTCTGAACCAGCCATGCCGCGTGCAGGATGAATGTGCTATGCATTGTAAACTGCTTTTGTACGAGGGTAAACCCAGATACGCGTATCTGCTTGAAAGTATCGTACGAATAAGGATCGGCTAACTCCGTGCCAGCAGCCGCGGTAATACGGAGGATCCGAGCGTTATCCGGATTTATTGGGTTTAAAGGGTGCGTAGGCTGTTTTTTAAGTTAGAGGTGAAAGCTCGACGCTCAACGTCGAAATTGCCTCTGATACTGAGAGACTAGAGTGTAGTTGCGGAAGGCGGAATGTGTGGTGTAGCGGTGAAATGCTTAGAGATCATACAGAACACCGATTGCGAAGGCAGCTTACCAAACTATATCTGACGTTGAGG…	0	0	0	0	0	0	0	0	0	0	0	0	0	0	0	0	0	0	0	0	0	0	0	0	0	0	0	0	0	0	0	0	0	0	0	0	0	0
26	ASV_1026	Bacteria	Firmicutes	Bacilli	Lactobacillales	Lactobacillaceae	Paucilactobacillus	Lactobacillus suebicus	NR_114790.2	90.867	TAGGGAATCTTTCACAATGAACGAAAGTTTGATGAAGCAACGCCGCGTGAATGAAGAAGGGTTTCGGCTCGTAAAATTCTGTTGTTAGAGAAGAACGTATCTAGTAGGAAATGGCTAGATAGTGACGGTATCTGATTAGAAAGTCACGGCTAACTACGTGCCAGCAGCCGCGGTAATACGTAGGTGGCAAGCGTTATCCGGATTTATTGGGCGTAAAGTGAGCGCAGGCGGTCATCTAAGTCCGATGTGAAAGCCTTCGGCTTAACCGAAGAAGTGCATAGGAAACTGGATGACTTGAGTACAGAAGAGGACAGTAGAACTCCATGAGTAGCGGTGAAATGCGTAGATTTATGGAAGAATACCAGTGGCGAAAGCGGCTGTCTGGTCTGTCACTGACGC…	0	0	0	0	0	0	0	0	0	0	0	0	0	0	0	0	0	0	0	0	0	0	0	0	0	0	0	0	0	0	52	0	0	0	0	0	0	0
27	ASV_1027	Bacteria	Firmicutes	Bacilli	Lactobacillales	Lactobacillaceae	Lentilactobacillus	Lactobacillus curieae	NR_109538.1	91.335	TAGGGAATCTTTCACAATGGACGAAAGTCTGATGAAGCAACGCCGCGTGAGTGAAGAAGGGCTTCGGCTTGTAAAACTCTGTTGCTAGAGAAGAACGAGAGTAGTAGGAAATGGCTACTCCGTGACGGTATCTGGTTAGAAAGTCACGGCTAACTACGTGCCAGCAGCCGCGGTAATACGTAGGTGGCAAGCGTTATCCGGATTTATTGGGCGTAAAGCGAGCGCAGGCGGTTTTTTAAGTCCGATGTGAAAGCCTTCGGCTTAACTGAAGAAGTGCATTGGAAACTAGGAAACTTGAGTACAGAAGAGGACAGTAGAACTCCATGTGTAGCGGTGAAATGCGTAGATATATGGAAGAATACCAGTGGCGAAAGCGGCTGTCTGGTCTGTTACTGACGT…	0	0	0	0	0	0	0	0	38	0	0	14	0	0	0	0	0	0	0	0	0	0	0	0	0	0	0	0	0	0	0	0	0	0	0	0	0	0
28	ASV_1028	Bacteria	Bacteroidetes	Sphingobacteriia	Sphingobacteriales	Sphingobacteriaceae	Pedobacter	Pedobacter humicola	NR_149278.1	98.341	TAAGGAATATTGGTCAATGGAGGCAACTCTGAACCAGCCATGCCGCGTGCAGGAAGACTGCCCTATGGGTTGTAAACTGCTTTTATTCGGGAATAAACCTATTTACGTGTAAATAGCTGAATGTACCGAAGGAATAAGGATCGGCTAACTCCGTGCCAGCAGCCGCGGTAATACGGAGGATCCAAGCGTTATCCGGATTTATTGGGTTTAAAGGGTGCGTAGGCGGCCTGTTAAGTCAGGGGTGAAAGACGGTAGCTCAACTATCGCAGTGCCCTTGATACTGATGGGCTTGAATGAACTAGAGGTAGGCGGAATGAGACAAGTAGCGGTGAAATGCATAGATATGTCTCAGAACACCGATTGCGAAGGCAGCTTACTATGGTTTAATTGACGCTGAGG…	0	0	0	0	0	0	0	0	0	0	0	0	0	0	0	0	0	0	0	0	0	0	0	0	0	0	0	0	0	0	0	0	0	0	0	19	0	33
29	ASV_1030	Bacteria	Proteobacteria	Gammaproteobacteria	Pseudomonadales	Moraxellaceae	Acinetobacter	Acinetobacter boissieri	NR_118409.1	95.327	TGGGGAATATTGGACAATGGGGGGAACCCTGATCCAGCCATGCCGCGTGTGTGAAGAAGGCCTTATGGTTGTAAAGCACTTTAAGCGAGGAGGAGGGTACCCTGATTAATACTCAGGAGTATTGGACGTTACTCGCAGAATAAGCACCGGATAACTCTGTGCCAGCAGCCGCGGTAATACAGAGGGTGCGAGCGTTAATCGGAATTACTGGGCGTAAAGCGCGCGTAGGCGGCTAATTAAGTCGGATGTGAAATCCCCGAGCTCAACTTGGGAATTGCATACGATACTGGTTAGCTAGAGTATGGGAGAGGAAGGTAGAATTCCAGGTGTAGCGGTGAAATGCGTAGAGATCTGGAGGAATACCGATGGCGAAGGCAGCCTTCTGGCCTAATACTGACG…	0	0	0	0	0	0	0	0	0	0	0	0	0	0	0	0	0	0	0	0	0	0	0	0	0	0	0	0	0	0	0	0	0	0	0	0	0	0
30	ASV_1031	Bacteria	Actinobacteria	Actinobacteria	Micrococcales	Micrococcaceae	Micrococcus	Micrococcus luteus	NR_075062.2	100	TGGGGAATATTGCACAATGGGCGAAAGCCTGATGCAGCGACGCCGCGTGAGGGATGACGGCCTTCGGGTTGTAAACCTCTTTCAGTAGGGAAGAAGCGAAAGTGACGGTACCTGCAGAAGAAGCACCGGCTAACTACGTGCCAGCAGCCGCGGTAATACGTAGGGTGCGAGCGTTATCCGGAATTATTGGGCGTAAAGAGCTCGTAGGCGGTTTGTCGCGTCTGTCGTGAAAGTCCGGGGCTTAACCCCGGATCTGCGGTGGGTACGGGCAGACTAGAGTGCAGTAGGGGAGACTGGAATTCCTGGTGTAGCGGTGGAATGCGCAGATATCAGGAGGAACACCGATGGCGAAGGCAGGTCTCTGGGCTGTAACTGACGCTGAGGAGCGAAAGCATGGGG…	0	0	0	0	0	0	0	0	0	0	0	0	0	0	0	0	6	0	0	0	0	0	0	0	0	0	0	0	0	0	0	0	0	33	0	0	0	0
31	ASV_1032	Bacteria	Firmicutes	Bacilli	Lactobacillales	Lactobacillaceae	Lactobacillus	Lactobacillus crispatus	NR_119274.1	100	TAGGGAATCTTCCACAATGGACGCAAGTCTGATGGAGCAACGCCGCGTGAGTGAAGAAGGTTTTCGGATCGTAAAGCTCTGTTGTTGGTGAAGAAGGATAGAGGTAGTAACTGGCCTTTATTTGACGGTAATCAACCAGAAAGTCACGGCTAACTACGTGCCAGCAGCCGCGGTAATACGTAGGTGGCAAGCGTTGTCCGGATTTATTGGGCGTAAAGCGAGCGCAGGCGGAAGAATAAGTCTGATGTGAAAGCCCTCGGCTTAACCGAGGAACTGCATCGGAAACTGTTTTTCTTGAGTGCAGAAGAGGAGAGTGGAACTCCATGTGTAGCGGTGGAATGCGTAGATATATGGAAGAACACCAGTGGCGAAGGCGGCTCTCTGGTCTGCAACTGACGC…	0	0	0	0	0	0	0	0	0	0	0	0	0	0	0	0	0	0	0	0	0	0	0	0	0	0	0	0	0	0	0	0	0	0	0	0	0	0
32	ASV_1033	Bacteria	Proteobacteria	Gammaproteobacteria	Oceanospirillales	Halomonadaceae	Carnimonas	Carnimonas nigrificans	NR_029342.1	97.658	TGGGGAATATTGGACAATGGGGGCAACCCTGATCCAGCCATGCCGCGTGTGTGAAGAAGGCTTTCGGGTTGTAAAGCACTTTCAGCGAGGAGGAAGTCATATTGGTTAATACCTGGTATGAAGGACGTTACTCGCAGAAGAAGCACCGGCTAACTCCGTGCCAGCAGCCGCGGTAATACGGAGGGTGCAAGCGTTAATCGGAATTACTGGGCGTAAAGGGCGCGTAGGCGGCCTGTTAAGCCAGATGTGAAAGCCCCGGGCTCAACCTGGGAACCGCATTTGGAACTGGCGGGCTTGAGTGCAGGAGAGGAAGGTAGAACTCCCGGTGTAGCGGTGAAATGCGTAGAGATCGGGAAGAATACCAGTGGCGAAGGCGGCCTTCTGGACTGACACTGACGC…	0	0	0	0	0	0	0	0	0	0	0	0	0	0	0	0	0	0	0	0	0	0	0	0	0	0	0	0	0	0	0	0	51	0	0	0	0	0
33	ASV_1034	Bacteria	Actinobacteria	Actinobacteria	Micrococcales	Microbacteriaceae	Curtobacterium	Curtobacterium oceanosedimentum	NR_116064.1	100	TGGGGAATATTGCACAATGGGCGAAAGCCTGATGCAGCAACGCCGCGTGAGGGATGACGGCCTTCGGGTTGTAAACCTCTTTTAGTAGGGAAGAAGCGAAAGTGACGGTACCTGCAGAAAAAGCACCGGCTAACTACGTGCCAGCAGCCGCGGTAATACGTAGGGTGCAAGCGTTGTCCGGAATTATTGGGCGTAAAGAGCTCGTAGGCGGTTTGTCGCGTCTGCTGTGAAATCCCGAGGCTCAACCTCGGGCTTGCAGTGGGTACGGGCAGACTAGAGTGCGGTAGGGGAGATTGGAATTCCTGGTGTAGCGGTGGAATGCGCAGATATCAGGAGGAACACCGATGGCGAAGGCAGATCTCTGGGCCGTAACTGACGCTGAGGAGCGAAAGCGTGGGG…	0	0	0	0	0	0	0	0	0	23	0	0	0	0	0	0	0	0	0	0	0	0	0	0	0	0	0	0	0	0	0	0	0	0	28	0	0	0
34	ASV_1035	Bacteria	Cyanobacteria	NA	Synechococcales	Prochloraceae	Prochlorococcus	Prochlorococcus marinus	NR_125480.1	97.03	TGGGGAATTTTCCGCAATGGGCGAAAGCCTGACGGAGCAACGCCGCGTGAGGGATGAAGGCCTCTGGGCTGTAAACCTCTTTTATCAAGGAAGAAGATCTGACGGTACTTGATGAATAAGCCACGGCTAATTCCGTGCCAGCAGCCGCGGTAATACGGGAGTGGCAAGCGTTATCCGGAATTATTGGGCGTAAAGCGTCCGCAGGCGGCCCTTCAAGTCTGCTGTTAAAAAGTGGAGCTTAACTCCATCATGGCAGTGGAAACTGAGGGGCTTGAGTGTGGTAGGGGCAGAGGGAATTCCCGGTGTAGCGGTGAAATGCGTAGATATCGGGAAGAACACCAGTGGCGAAGGCGCTCTGCTGGGCCATCACTGACGCTCATGGACGAAAGCCAGGGGAGC…	0	0	0	0	0	0	0	0	0	0	0	0	0	0	0	0	0	0	0	0	0	0	51	0	0	0	0	0	0	0	0	0	0	0	0	0	0	0
35	ASV_1036	Bacteria	Bacteroidetes	Flavobacteriia	Flavobacteriales	Weeksellaceae	Weeksella	Weeksella massiliensis	NR_149224.1	91.726	TGAGGAATATTGGACAATGGGTGGAAGCCTGATCCAGCCATCCCGCGTGAAGGAAGACGGCCTTATGGGTTGTAAACTTCTTTTGTATGAGGATAAACCTAGTCACGAGATGATTAGTTGAAGGTATCATACGAATAAGCACCGGCTAACTCCGTGCCAGCAGCCGCGGTAATACGGAGGGTGCAAGCGTTATCCGGATTTATTGGGTTTAAAGGGTCCGTAGGCGGATTAATAAGTCAGTGGTGAAATCCCTTAGCTTAACTAAGGAACTGCCATTGATACTGTTAGTCTTGAATCAATTTGAAGTGGCTGGAATGTGTAGTGTAGCGGTGAAATGCTTAGATATTACACAGAACACCAATTGCGAAGGCAGGTCACTAAGTTTGTATTGACGCTGAT…	0	0	0	0	0	0	0	0	0	0	0	0	0	0	0	0	0	0	0	0	0	0	0	0	0	0	0	0	0	0	0	0	0	0	0	0	0	0
36	ASV_1037	Bacteria	Bacteroidetes	Bacteroidia	Bacteroidales	Bacteroidaceae	Bacteroides	Bacteroides clarus	NR_113065.1	100	TGAGGAATATTGGTCAATGGACGAGAGTCTGAACCAGCCAAGTAGCGTGAAGGATGACTGCCCTATGGGTTGTAAACTTCTTTTATACGGGAATAAAGTTAGCCACGTGTGGTTTTTTGCATGTACCGTATGAATAAGGATCGGCTAACTCCGTGCCAGCAGCCGCGGTAATACGGAGGATCCGAGCGTTATCCGGATTTATTGGGTTTAAAGGGAGCGTAGGCGGGGTATTAAGTCAGTTGTGAAAGTTTGCGGCTCAACCGTAAAATTGCAGTTGATACTGGTATCCTTGAGTGCAGCAGAGGTGGGCGGAATTCGTGGTGTAGCGGTGAAATGCTTAGATATCACGAAGAACTCCGATTGCGAAGGCAGCTCACTGGAGTGTAACTGACGCTGATG…	0	0	0	0	0	0	0	0	0	0	0	0	0	0	0	0	0	0	0	0	0	0	0	0	0	0	0	0	0	0	0	0	0	0	0	0	0	0
37	ASV_104	Bacteria	Proteobacteria	Gammaproteobacteria	Pseudomonadales	Moraxellaceae	Acinetobacter	Acinetobacter nectaris	NR_118408.1	99.766	TGGGGAATATTGGACAATGGGCGCAAGCCTGATCCAGCCATGCCGCGTGTGTGAAGAAGGCCTTATGGTTGTAAAGCACTTTAAGCGAGGAGGAGGCTTACCTAGATAATACCTAGGATAAGTGGACGTTACTCGCAGAATAAGCACCGGCTAACTCTGTGCCAGCAGCCGCGGTAATACAGAGGGTGCAAGCGTTAATCGGAATTACTGGGCGTAAAGCGCGCGTAGGTGGCCATTTAAGTCAAATGTGAAATCCCCGAGCTTAACTTGGGAATTGCATTCGATACTGGGTGGCTAGAGTATAGGAGAGGAAGGTAGAATTCCAGGTGTAGCGGTGAAATGCGTAGAGATCTGGAGGAATACCGATGGCGAAGGCAGCCTTCTGGCCTAATACTGACA…	0	0	0	173	0	0	0	0	0	0	0	0	0	0	0	0	0	0	0	0	0	0	0	0	0	59	0	0	0	0	0	4270	93	358	0	0	99	132
38	ASV_1040	Bacteria	Proteobacteria	Gammaproteobacteria	Xanthomonadales	Xanthomonadaceae	Silanimonas	Silanimonas mangrovi	NR_117571.1	89.93	TGGGGAATATTGGACAATGGGCGCAAGCCTGATCCAGCCATGCCGCGTGAGTGAAGAAGGCCTTCGGGTTGTAAAGCTCTTTTGTCAGGGAAGAAAAGGTCGTGGCTAATATCCACGACTGCTGACGGTACCTGAAGAATAAGCACCGGCTAACTACGTGCCAGCAGCCGCGGTAATACGTAGGGTGCAAGCGTTAATCGGAATTACTGGGCGTAAAGCGTGCGCAGGCGGTTTCGTAAGTCTGTCGTGAAATCCCCGGGCTCAACCTGGGAACTGCATCCAAAACTGGCGAGCTAGAGTACGGTAGAGTGTGGTGGAATTTCCTGTGTAGCGGTGAAATGCGTAGATATAGGAAGGAACACCAGTGGCGAAGGCGACCACCTGGACTGATACTGACAC…	0	0	0	0	0	0	0	0	0	0	0	0	0	0	0	0	0	0	0	0	0	0	0	0	0	0	0	0	0	0	0	0	0	0	0	0	0	0
39	ASV_1041	Bacteria	Proteobacteria	Gammaproteobacteria	Pseudomonadales	Moraxellaceae	Acinetobacter	Acinetobacter apis	NR_133952.1	99.766	TGGGGAATATTGGACAATGGGCGAAAGCCTGATCCAGCCATGCCGCGTGTGTGAAGAAGGCCTTATGGTTGTAAAGCACTTTAAGCGAGGAGGAGGCTTACCTAGTTAATACCTAGGATAAGTGGACGTTACTCGCAGAATAAGCACCGGCTAACTCTGTGCCAGCAGCCGCGGTAATACAGAGGGTGCAAGCGTTAATCGGAATTACTGGGCGTAAAGCGCGCGTAGGTGGCCATTTAAGTCAAATGTGAAATCCCCGAGCTTAACTTGGGAATTGCATTCGATACTGGATGGCTAGAGTATAGGAGAGGAAGGTAGAATTCCAGGTGTAGCGGTGAAATGCGTAGAGATCTGGAGGAATACCGATGGCGAAGGCAGCCTTCTGGCCTAATACTGACA…	0	0	0	0	0	0	0	0	0	0	0	0	0	0	0	0	0	0	0	0	0	0	0	0	0	0	0	0	0	0	0	0	0	0	0	0	0	0
40	ASV_1042	Bacteria	Proteobacteria	Gammaproteobacteria	Xanthomonadales	Xanthomonadaceae	Stenotrophomonas	Stenotrophomonas maltophilia	NR_112030.1	99.063	TGGGGAATATTGGACAATGGGCGCAAGCCTGATCCAGCCATACCGCGTGGGTGAAGAAGGCCTTCGGGTTGTAAAGCCCTTTTGTTGGGAAAGAAATCCAGCCGGTTAATACCTGGTTGGGATGACGGTACCCAAAGAATAAGCACCGGCTAACTTCGTGCCAGCAGCCGCGGTAATACGAAGGGTGCAAGCGTTACTCGGAATTACTGGGCGTAAAGCGTGCGTAGGTGGTTGTTTAAGTCTGTTGTGAAAGCCCTGGGCTCAACCTGGGAACTGCAGTGGATACTGGACGACTAGAGTGTGGTAGAGGGTAGCGGAATTCCTGGTGTAGCAGTGAAATGCGTAGAGATCAGGAGGAACATCCATGGCGAAGGCAGCTACCTGGACCAACACTGACAC…	0	0	0	0	0	0	0	0	0	0	0	0	0	0	0	0	0	0	0	0	0	0	0	0	0	0	0	0	0	50	0	0	0	0	0	0	0	0
41	ASV_1043	Bacteria	Actinobacteria	Actinobacteria	Micrococcales	Micrococcaceae	Pseudoglutamicibacter	Pseudoglutamicibacter albus	NR_025361.1	92.029	TGGGGAATATTGCACAATGGGCGGAAGCCTGATGCAGCGACGCCGCGTGGGGGATGACGGCCTTCGGGTTGTAAACCTCTTTCAGTGCAGAACAAGGCTCTTTGTGGGTTGAGGGTATGCGCAGAAGAAGCGCCGGCTAACTACGTGCCAGCAGCCGCGGTAATACGTAGGGCGCGAGCGTTGTCCGGATTTATTGGGCGTAAAGAGCTCGTAGGCGGTTTGTCGCGTCTGCTGTGAAATCCTCTGGCTTAACTGGGGGCGTGCAGTGGGTACGGGCAGACTGGAGTGCGGTAGGGGAGACTGGAATTCCTGGTGTAGCGGTGGAATGCGCAGATATCAGGAGGAACACCGGTGGCGAAGGCGGGTCTCTGGGCCGTTACTGACGCTGAGGAGCGAAAG…	0	50	0	0	0	0	0	0	0	0	0	0	0	0	0	0	0	0	0	0	0	0	0	0	0	0	0	0	0	0	0	0	0	0	0	0	0	0
42	ASV_1044	Bacteria	Proteobacteria	Gammaproteobacteria	Pasteurellales	Pasteurellaceae	Testudinibacter	Testudinibacter aquarius	NR_148590.1	95.082	TGGGGAATATTGCGCAATGGGGGCAACCCTGACGCAGCCATGCCGCGTGAATGAAGAAGGCCTTCGGGTTGTAAAGTTCTTTCGGTGATGAGGAAGGTGATTGTGTTAATAGCACAATGATTTGACGTTAGTCACAGAAGAAGCACCGGCTAACTCCGTGCCAGCAGCCGCGGTAATACGGAGGGTGCAAGCGTTAATCGGAATAACTGGGCGTAAAGGGCACGCAGGCGGTCAATTAAGTGAGATGTGAAATCCCCGGGCTTAACCTGGGCACTGCATTTCATACTGGTTGACTAGAGTTTTGTAGAGAGGGGTAGAATTCCACGTGTAGCGGTGAAATGCGTAGAGATGTGGAGGAATACCGGAGGCGAAGGCGGCCCCTTGGACAAAGACTGACGC…	0	0	0	0	0	0	0	0	0	0	0	0	0	0	0	0	0	0	0	0	0	0	0	0	0	0	0	0	0	0	0	0	0	0	0	0	0	0
43	ASV_1045	Bacteria	Proteobacteria	Betaproteobacteria	Neisseriales	Neisseriaceae	Snodgrassella	Snodgrassella alvi	NR_121735.2	100	TGGGGAATTTTGGACAATGGGGGGAACCCTGATCCAGCCATGCCGCGTGTCTGAAGAAGGCCTTCGGGTTGTAAAGGACTTTTGTTAGGGAAGAAAAGCCGGGTGTTAATACCACCTGGTGCTGACGGTACCTAAAGAATAAGCACCGGCTAACTACGTGCCAGCAGCCGCGGTAATACGTAGGGTGCGAGCGTTAATCGGAATTACTGGGCGTAAAGCGAGCGCAGACGGTTAATTAAGTCAGATGTGAAATCCCCGAGCTCAACTTGGGACGTGCATTTGAAACTGGTTAACTAGAGTGTGTCAGAGGGAGGTAGAATTCCACGTGTAGCAGTGAAATGCGTAGAGATGTGGAGGAATACCGATGGCGAAGGCAGCCTCCTGGGATAACACTGACGT…	0	0	0	0	0	0	0	0	0	0	0	0	0	0	0	0	0	0	0	0	0	0	0	0	0	0	0	0	0	0	0	0	36	0	0	0	0	0
44	ASV_1047	Bacteria	Proteobacteria	Alphaproteobacteria	Sphingomonadales	Sphingomonadaceae	Novosphingobium	Novosphingobium subterraneum	NR_113838.1	100	TGGGGAATATTGGACAATGGGCGCAAGCCTGATCCAGCAATGCCGCGTGAGTGATGAAGGCCTTCGGGTCGTAAAGCTCTTTTACCAGGGATGATAATGACAGTACCTGGAGAATAAGCTCCGGCTAACTCCGTGCCAGCAGCCGCGGTAATACGGAGGGAGCTAGCGTTGTTCGGAATTACTGGGCGTAAAGCGCACGTAGGCGGCGACACAAGTCAGAGGTGAAAGCCCGGGGCTCAACCCCGGAACTGCCTTTGAAACTAGGTTGCTAGAATCTTGGAGAGGTCAGTGGAATTCCGAGTGTAGAGGTGAAATTCGTAGATATTCGGAAGAACACCAGTGGCGAAGGCGACTGACTGGACAAGTATTGACGCTGAGGTGCGAAAGCGTGGGGAGCAA…	0	0	0	0	0	0	0	0	0	0	0	0	0	0	16	0	0	0	0	0	0	0	0	0	0	0	0	0	0	0	0	0	0	0	0	0	0	0
45	ASV_1048	Bacteria	Proteobacteria	Betaproteobacteria	Neisseriales	Neisseriaceae	Neisseria	Neisseria subflava	NR_041989.1	99.766	TGGGGAATTTTGGACAATGGGCGCAAGCCTGATCCAGCCATGCCGCGTGTCTGAAGAAGGCCTTCGGGTTGTAAAGGACTTTTGTCAGGGAAGAAAAGGATAGGGTTAATACCCCTGTTTGATGACGGTACCTGAAGAATAAGCACCGGCTAACTACGTGCCAGCAGCCGCGGTAATACGTAGGGTGCGAGCGTTAATCGGAATTACTGGGCGTAAAGCGAGCGCAGACGGTTACTTAAGCAGGATGTGAAATCCCCGGGCTCAACCTGGGAACTGCGTTCTGAACTGGGTGACTAGAGTGTGTCAGAGGGAGGTAGAATTCCACGTGTAGCAGTGAAATGCGTAGAGATGTGGAGGAATACCGATGGCGAAGGCAGCCTCCTGGGATAACACTGACGT…	0	0	0	0	0	0	0	0	0	0	10	0	0	0	0	0	0	0	0	0	0	0	0	0	0	0	0	0	0	0	0	0	0	0	0	0	0	0
46	ASV_1049	Bacteria	Firmicutes	Bacilli	Lactobacillales	Lactobacillaceae	Lentilactobacillus	Lactobacillus curieae	NR_109538.1	92.037	TAGGGAATCTTTCACAATGGACGAAAGTCTGATGAAGCAACGCCGCGTGAGTGAAGAAGGGTTTCGGCTCGTAAAACTCTGTTGCTAGAGAAGAACGAGAGTAGTAGGAAATGGCTACTCCGTGACGGTATCTGGTTAGGAAGTCACGGCTAACTACGTGCCAGCAGCCGCGGTAATACGTAGGTGGCAAGCGTTATCCGGATTTATTGGGCGTAAAGCGAGCGCAGGCGGTTTTCTAAGTCCGATGTGAAAGCCTTCGGCTTAACCGAAGAAGTGCATTGGAAACTGGGAGACTTGAGTACAGAAGAGGACAGTAGAACTCCATGTGTAGCGGTGAAATGCGTAGATATATGGAAGAATACCAGTGGCGAAAGCGGCTGTCTGGTCTGTTACTGACGT…	0	0	0	0	0	0	0	0	0	0	0	0	0	0	0	0	0	0	0	0	0	0	0	0	0	0	0	0	49	0	0	0	0	0	0	0	0	0
47	ASV_105	Bacteria	Proteobacteria	Gammaproteobacteria	Enterobacterales	Yersiniaceae	Gibbsiella	Gibbsiella dentisursi	NR_118387.1	100	TGGGGAATATTGCACAATGGGCGCAAGCCTGATGCAGCCATGCCGCGTGTGTGAAGAAGGCCTTCGGGTTGTAAAGCACTTTCAGCGAGGAGGAAGGGTGGTGTCTTAATACGGCATCACATTGACGTTACTCGCAGAAGAAGCACCGGCTAACTCCGTGCCAGCAGCCGCGGTAATACGGAGGGTGCAAGCGTTAATCGGAATTACTGGGCGTAAAGCGCACGCAGGCGGTCTGTTAAGTCAGATGTGAAATCCCCGGGCTTAACCTGGGAACTGCATTTGAAACTGGCAGGCTAGAGTCTCGTAGAGGGGGGTAGAATTCCAGGTGTAGCGGTGAAATGCGTAGAGATCTGGAGGAATACCGGTGGCGAAGGCGGCCCCCTGGACGAAGACTGACGC…	0	0	0	0	0	0	0	0	0	0	0	0	0	0	0	0	0	0	0	0	0	0	0	0	0	0	0	0	0	0	0	0	0	0	0	0	1922	29
48	ASV_1051	Bacteria	Proteobacteria	Gammaproteobacteria	Enterobacterales	Erwiniaceae	Pantoea	Pantoea eucrina	NR_116246.1	98.829	TGGGGAATATTGCACAATGGGCGCAAGCCTGATGCAGCCATGCCGCGTGTATGAAGAAGGCCTTCGGGTTGTAAAGTACTTTCAGCGGGGAGGAAGGCAGTGAGGTTAATAAGCTTACTGATTGACGTTACCCGCAGAAGAAGCACCGGCTAACTCCGTGCCAGCAGCCGCGGTAATACGGAGGGTGCAAGCGTTAATCGGAATTACTGGGCGTAAAGCGCACGCAGGCGGTCTGTTAAGTCAGATGTGAAATCCCCGGGCTTAACCTGGGAACTGCATTTGAAACTGGCAGGCTTGAGTCTCGTAGAGGGGGGTAGAATTCCAGGTGTAGCGGTGAAATGCGTAGAGATCTGGAGGAATACCGGTGGCGAAGGCGGCCCCCTGGACGAAGACTGACGC…	0	0	0	0	0	0	0	0	0	0	0	0	0	0	0	0	0	0	0	0	0	0	0	0	0	0	0	0	0	0	0	0	49	0	0	0	0	0
49	ASV_1052	Bacteria	Proteobacteria	Deltaproteobacteria	Desulfuromonadales	Geobacteraceae	Geobacter	Geobacter argillaceus	NR_043575.1	82.639	GTGTCAGCCGCCGCGGTCATACGTAGGGTGCAAGCATTATCCGGAGTGACTGGGCGTAAAGAGTTGCGTAGGCGGTTTAATAAGTGAATAGTGAAACCTGGTGGCTCAACCATACAGACTATTATTCAAACTGTTAAACTCGAGAATGGTAGAGGTAACTGGAATTTCTAGTGTAGGAGTGAAATCCGTAGATATTAGAAGGAACACCGATGGCGTAGGCAGGTTACTGGGCCATTTCTGACGCTAAGGCACGAAAGCGTGGGGAGCGAACC	0	0	0	0	0	49	0	0	0	0	0	0	0	0	0	0	0	0	0	0	0	0	0	0	0	0	0	0	0	0	0	0	0	0	0	0	0	0
50	ASV_1054	Bacteria	Proteobacteria	Gammaproteobacteria	Enterobacterales	Morganellaceae	Morganella	Morganella morganii	NR_113580.1	99.297	TGGGGAATATTGCACAATGGGCGCAAGCCTGATGCAGCCATGCCGCGTGTATGAAGAAGGCCTTCGGGTTGTAAAGTACTTTCAGTCGGGAGGAAGGTGTCAGGGTTAATAACCCTGACAATTGACGTTACCGACAGAAGAAGCACCGGCTAACTCCGTGCCAGCAGCCGCGGTAATACGGAGGGTGCAAGCGTTAATCGGAATTACTGGGCGTAAAGCGCACGCAGGCGGTTGATTGAGTCAGATGTGAAATCCCCGGGCTTAACCCGGGAATTGCATCTGATACTGGTCAGCTAGAGTCTTGTAGAGGGGGGTAGAATTCCATGTGTAGCGGTGAAATGCGTAGAGATGTGGAGGAATACCGGTGGCGAAGGCGGCCCCCTGGACAAAGACTGACGC…	0	0	0	0	0	0	0	0	0	0	0	0	0	0	0	0	0	0	0	0	0	0	0	0	0	0	0	0	0	0	0	0	0	0	0	0	0	0
51	ASV_1055	Bacteria	Proteobacteria	Gammaproteobacteria	NA	NA	Sedimenticola	Sedimenticola thiotaurini	NR_136790.1	91.569	TGGGGAATATTGCACAATGGGCGCAAGCCTGATGCAGCAATACCGCGTGTGTGAAGAAGGCCTGAGGGTTGTAAAGCACTTTCAATTGTGAGGAAAAGCTTTTGGTTAATAGCCTTGAGTCTTGACGTTAGCAATACAAGAAGCACCGGCTAACTCCGTGCCAGCAGCCGCGGTAATACGGAGGGTGCAAGCGTTAATCGGAATTACTGGGCGTAAAGCGTGCGTAGGCGGTTTACTAAGTCAGATGTGAAAGCCCCGGGCTTAACCTGGGAACTGCATTTGATACTGGTAGGCTAGAGTATGGTAGAGGGGGGTAGAATTCCTAGTGTAGCGGTGAAATGCGTAGATATTAGGAGGAATACCAGTGGCGAAGGCGGCCCCCTGGACCAATACTGACGC…	0	0	0	0	0	0	0	0	0	0	0	0	0	0	0	0	0	0	0	0	0	0	0	0	0	0	0	0	0	0	0	0	0	0	0	0	0	0
52	ASV_1057	Bacteria	Proteobacteria	Gammaproteobacteria	Enterobacterales	Morganellaceae	Providencia	Providencia rettgeri	NR_115880.1	99.766	TGGGGAATATTGCACAATGGGCGCAAGCCTGATGCAGCCATGCCGCGTGTATGAAGAAGGCCCTAGGGTTGTAAAGTACTTTCAGTCGGGAGGAAGGCGTTGATGCTAATATCATCAGCGATTGACGTTACCGACAGAAGAAGCACCGGCTAACTCCGTGCCAGCAGCCGCGGTAATACGGAGGGTGCAAGCGTTAATCGGAATTACTGGGCGTAAAGCGCACGCAGGCGGTTGATTAAGTTAGATGTGAAATCCCCGGGCTTAACCTGGGAATGGCATCTAAGACTGGTCAGCTAGAGTCTTGTAGAGGGGGGTAGAATTCCATGTGTAGCGGTGAAATGCGTAGAGATGTGGAGGAATACCGGTGGCGAAGGCGGCCCCCTGGACAAAGACTGACGC…	0	0	0	0	0	0	0	0	0	0	0	0	0	0	0	0	0	0	0	0	0	0	0	0	0	0	0	0	0	0	0	48	0	0	0	0	0	0
53	ASV_1058	Bacteria	Proteobacteria	Betaproteobacteria	Burkholderiales	Comamonadaceae	Pseudacidovorax	Pseudacidovorax intermedius	NR_044241.1	99.532	TGGGGAATTTTGGACAATGGGCGCAAGCCTGATCCAGCCATGCCGCGTGCAGGATGAAGGCCTTCGGGTTGTAAACTGCTTTTGTACGGAACGAAAAGGTTTCTTTTAATACAGGGAACTGATGACGGTACCGTAAGAATAAGCACCGGCTAACTACGTGCCAGCAGCCGCGGTAATACGTAGGGTGCGAGCGTTAATCGGAATTACTGGGCGTAAAGCGTGCGCAGGCGGTAATGTAAGACAGAGGTGAAATCCCCGGGCTCAACCTGGGAACTGCCTTTGTGACTGCATTGCTGGAGTGCGGCAGAGGGGGATGGAATTCCGCGTGTAGCAGTGAAATGCGTAGATATGCGGAGGAACACCGATGGCGAAGGCAATCCCCTGGGCCTGCACTGACGC…	0	0	0	0	0	0	0	0	0	0	0	0	0	0	0	0	0	0	0	0	0	0	0	0	0	0	0	0	0	0	0	15	5	0	0	0	0	28
54	ASV_1059	Bacteria	Bacteroidetes	Bacteroidia	Bacteroidales	NA	Phocaeicola	Phocaeicola vulgatus	NR_074515.1	100	ACCGCGGTAATACGGAGGATCCGAGCGTTATCCGGATTTATTGGGTTTAAAGGGAGCGTAGATGGATGTTTAAGTCAGTTGTGAAAGTTTGCGGCTCAACCGTAAAATTGCAGTTGATACTGGATATCTTGAGTGCAGTTGAGGCAGGCGGAATTCGTGGTGTAGCGGTGAAATGCTTAGATATCACGAAGAACTCCGATTGCGAAGGCAGCCTGCTAAGCTGCAACTGACATTGAGGCTCGAAAGTGTGGGTATCAAACA	0	0	0	0	0	0	0	0	0	0	0	0	0	0	0	0	0	0	0	0	0	0	0	0	0	0	0	0	0	0	0	0	0	0	0	0	0	0
55	ASV_106	Bacteria	Proteobacteria	Alphaproteobacteria	Rhodospirillales	Acetobacteraceae	Bombella(Alpha2.2)	Bombella apis	NR_157653.1	95.771	TGGGGAATATTGGACAATGGGGGAAACCCTGATCCAGCAATGCCGCGTGTGTGAAGAAGGTCTTCGGATTGTAAAGCACTTTCGTTAGGGAAGATGATGACGGTACCTAAAGAAGAAGCCCCGGCTAACTTCGTGCCAGCAGCCGCGGTAATACGAAGGGGGCAAGCGTTGCTCGGAATGACTGGGCGTAAAGGGCGTGTAGGCGGTTGGTACAGTCAGATGTGAAATCCCCGGGCTCAACCTGGGAGCTGCATTTGATACGTATTGACTAGAGTTCGAGAGAGGGTTGTGGAATTCCCAGTGTAGAGGTGAAATTCGTAGATATTGGGAAGAACACCGGTTGCGAAGGCGGCAACCTGGCTCGATACTGACGCTGAGGCGCGAAAGCGTGGGGAGCGA…	0	0	0	0	917	1400	0	5356	0	0	0	0	0	0	0	0	0	0	0	0	0	0	0	0	0	0	0	0	0	0	0	0	0	0	0	0	0	0
56	ASV_1060	Bacteria	Bacteroidetes	Bacteroidia	Bacteroidales	Bacteroidaceae	Bacteroides	Bacteroides uniformis	NR_112945.1	99.763	TGAGGAATATTGGTCAATGGACGAGAGTCTGAACCAGCCAAGTAGCGTGAAGGATGACTGCCCTATGGGTTGTAAACTTCTTTTATACGGGAATAAAGTGAGGCACGTGTGCCTTTTTGTATGTACCGTATGAATAAGGATCGGCTAACTCCGTGCCAGCAGCCGCGGTAATACGGAGGATCCGAGCGTTATCCGGATTTATTGGGTTTAAAGGGAGCGTAGGCGGACGCTTAAGTCAGTTGTGAAAGTTTGCGGCTCAACCGTAAAATTGCAGTTGATACTGGGTGTCTTGAGTATAGTAGAGGCAGGCGGAATTCGTGGTGTAGCGGTGAAATGCTTAGATATCACGAAGAACTCCGATTGCGAAGGCAGCTTGCTGGACTGTAACTGACGCTGATG…	0	0	0	0	0	0	0	0	0	0	0	0	0	0	0	0	0	26	0	0	0	0	0	0	0	0	0	0	0	0	0	0	0	0	22	0	0	0
57	ASV_1061	Bacteria	Proteobacteria	Alphaproteobacteria	Sphingomonadales	Sphingomonadaceae	Sphingomonas	Sphingomonas pituitosa	NR_114119.1	97.761	TGGGGAATATTGGACAATGGGCGAAAGCCTGATCCAGCAATGCCGCGTGAGTGATGAAGGCCTTAGGGTTGTAAAGCTCTTTTACCCGGGAAGATAATGACTGTACCGGGAGAATAAGCCCCGGCTAACTCCGTGCCAGCAGCCGCGGTAATACGGAGGGGGCTAGCGTTGTTCGGAATTACTGGGCGTAAAGCGCACGTAGGCGGCTTTGTAAGTCAGAGGTGAAAGCCCGGAGCTCAACTCCGGAATTGCCTTTGAGACTGCATCGCTTGAATCACGGAGAGGTGGGTGGAATTCCGAGTGTAGAGGTGAAATTCGTAGATATTCGGAAGAACACCAGTGGCGAAGGCGGCCCACTGGACGTGTATTGACGCTGAGGTGCGAAAGCGTGGGGAGCAA…	0	0	0	0	0	0	0	0	0	0	0	0	0	0	0	0	0	0	0	0	0	0	0	0	0	0	0	0	0	0	0	0	0	0	0	0	0	0
58	ASV_1062	Bacteria	Proteobacteria	Gammaproteobacteria	Pseudomonadales	Moraxellaceae	Acinetobacter	Acinetobacter haemolyticus	NR_117622.1	100	TGGGGAATATTGGACAATGGGCGGAAGCCTGATCCAGCCATGCCGCGTGTGTGAAGAAGGCCTTTTGGTTGTAAAGCACTTTAAGCGAGGAGGAGGCTACTCTAGTTAATACCTAGAGATAGTGGACGTTACTCGCAGAATAAGCACCGGCTAACTCTGTGCCAGCAGCCGCGGTAATACAGAGGGTGCGAGCGTTAATCGGATTTACTGGGCGTAAAGCGTGCGTAGGCGGCTGATTAAGTCGGATGTGAAATCCCTGAGCTTAACTTAGGAATTGCATTCGATACTGGTCAGCTAGAGTATGGGAGAGGATGGTAGAATTCCAGGTGTAGCGGTGAAATGCGTAGAGATCTGGAGGAATACCGATGGCGAAGGCAGCCATCTGGCCTAATACTGACG…	0	0	0	0	0	0	0	0	0	0	0	0	0	0	0	0	0	0	0	0	0	0	0	0	0	0	0	0	0	0	0	0	0	0	0	0	0	0
59	ASV_1063	Bacteria	Bacteroidetes	Bacteroidia	Bacteroidales	NA	Phocaeicola	Phocaeicola dorei	NR_041351.1	100	CCGCGGTAATACGGAGGATCCGAGCGTTATCCGGATTTATTGGGTTTAAAGGGAGCGTAGATGGATGTTTAAGTCAGTTGTGAAAGTTTGCGGCTCAACCGTAAAATTGCAGTTGATACTGGATGTCTTGAGTGCAGTTGAGGCAGGCGGAATTCGTGGTGTAGCGGTGAAATGCTTAGATATCACGAAGAACTCCGATTGCGAAGGCAGCCTGCTAAGCTGCAACTGACATTGAGGCTCGAAAGTGTGGGTATCAAACA	0	0	0	0	0	0	0	0	0	0	0	0	0	0	0	0	0	0	0	0	5	0	0	0	0	0	0	0	0	0	0	0	0	0	0	0	0	0
60	ASV_1064	Bacteria	Proteobacteria	Gammaproteobacteria	Enterobacterales	Enterobacteriaceae	Yokenella	Yokenella regensburgei	NR_114159.1	98.829	TGGGGAATATTGCACAATGGGCGCAAGCCTGATGCAGCCATGCCGCGTGTATGAAGAAGGCCTTCGGGTTGTAAAGTACTTTCAGCGAGGAGGAAGGCGATGCGGTTAATAACCGTGTTGATTGACGTTACTCGCAGAAGAAGCACCGGCTAACTCCGTGCCAGCAGCCGCGGTAATACGGAGGGTGCAAGCGTTAATCGGAATTACTGGGCGTAAAGCGCACGCAGGCGGTCTGTCAAGTCGGATGTGAAATCCCCGGGCTCAACCTGGGAACTGCATTCGAAACTGACAGGCTAGAGTCTTGTAGAGGGGGGTAGAATTCCAGGTGTAGCGGTGAAATGCGTAGAGATCTGGAGGAATACCGGTGGCGAAGGCGGCCCCCTGGACAGAGACTGACGC…	0	0	0	0	0	0	0	0	0	0	0	0	0	0	0	0	0	0	0	0	0	0	0	0	0	0	0	0	0	47	0	0	0	0	0	0	0	0
61	ASV_1065	Bacteria	Firmicutes	Bacilli	Lactobacillales	Lactobacillaceae	Paucilactobacillus	Lactobacillus suebicus	NR_114790.2	91.101	TAGGGAATCTTTCACAATGAACGAAAGTTTGATGAAGCAACGCCGCGTGAATGAAGAAGGGTTTCGGCTCGTAAAATTCTGTTGTTAGAGAAGAACGTATCTAGTAGGAAATGGCTAGATAGTGACGGTATCTGATTAGAAAGTCACGGCTAACTACGTGCCAGCAGCCGCGGTAATACGTAGGTGGCAAGCGTTATCCGGATTTATTGGGCGTAAAGCGAGCGCAGGCGGTCACCTAAGTCCGATGTGAAAGCCTTCGGCTTAACCGAAGAAGTGCATAGGAAACTGGGTGACTTGAGTACAGAAGAGGACAGTAGAACTCCATGAGTAGCGGTGAAATGCGTAGATTTATGGAAGAATACCAGTGGCGAAAGCGGCTGTCTGGTCTGTCACTGACGC…	0	0	0	0	47	0	0	0	0	0	0	0	0	0	0	0	0	0	0	0	0	0	0	0	0	0	0	0	0	0	0	0	0	0	0	0	0	0
62	ASV_1066	Bacteria	Proteobacteria	Gammaproteobacteria	Pseudomonadales	Moraxellaceae	Acinetobacter	Acinetobacter colistiniresistens	NR_157606.1	95.327	TGGGGAATATTGGACAATGGGCGAAAGCCTGATCCAGCCATGCCGCGTGTGTGAAGAAGGCCTTATGGTTGTAAAGCACTTTAAGCGAGGAGGAGGGTACCCTGATTAATACTCAGGAGTATTGGACGTTACTCGCAGAATAAGCACCGGCTAACTCTGTGCCAGCAGCCGCGGTAATACAGAGGGTGCGAGCGTTAATCGGAATTACTGGGCGTAAAGCGCGCGTAGGCGGCTAATTAAGTCGGATGTGAAATCCCCGAGCTCAACTTGGGAGTTGCATACGATACTGGTTAGCTAGAGTATGGGAGAGGAAGGTAGAATTCCAGGTGTAGCGGTGAAATGCGTAGAGATCTGGAGGAATACCGATGGCGAAGGCAGCCTTCTGGCCTAATACTGACG…	0	0	0	0	0	0	0	0	0	0	0	0	0	0	0	0	0	0	0	0	0	0	0	0	0	0	0	0	0	0	0	0	0	47	0	0	0	0
63	ASV_1067	Bacteria	Firmicutes	Bacilli	Lactobacillales	Lactobacillaceae	Lentilactobacillus	Lactobacillus curieae	NR_109538.1	92.037	TAGGGAATCTTTCACAATGGACGAAAGTCTGATGAAGCAACGCCGCGTGAGTGAAGAAGGGTTTCGGCTCGTAAAACTCTGTTGCTAGAGAAGAACGAGAGTAGTAGGAAATGGCTACTCCGTGACGGTATCTGGTTAGAAAGTCACGGCTAACTACGTGCCAGCAGCCGCGGTAATACGTAGGTGGCAAGCGTTATCCGGATTTATTGGGCGTAAAGCGAGCGCAGGCGGTTTCTTAAGTCCGATGTGAAAGCCTTCGGCTTAACCGAAGAAGTGCATTGGAAACTAGGAAACTTGAGTACAGAAGAGGACAGTAGAACTCCATGTGTAGCGGTGAAATGCGTAGATATATGGAAGAATACCAGTGGCGAAAGCGGCTGTCTGGTCTGTTACTGACGC…	0	0	0	0	0	0	0	0	0	0	0	0	0	0	0	0	0	0	0	0	0	0	0	0	0	0	47	0	0	0	0	0	0	0	0	0	0	0
64	ASV_1068	Bacteria	Proteobacteria	Gammaproteobacteria	Pseudomonadales	Moraxellaceae	Acinetobacter	Acinetobacter colistiniresistens	NR_157606.1	100	CCGCGGTAATACAGAGGGTGCGAGCGTTAATCGGATTTACTGGGCGTAAAGCGTGCGTAGGCGGCTTTTTAAGTCGGATGTGAAATCCCCGAGCTTAACTTGGGAATTGCATTCGATACTGGGAAGCTAGAGTATGGGAGAGGATGGTAGAATTCCAGGTGTAGCGGTGAAATGCGTAGAGATCTGGAGGAATACCGATGGCGAAGGCAGCCATCTGGCCTAATACTGACGCTGAGGTACGAAAGCATGGGGAGCAAACA	0	0	0	0	0	0	0	0	0	0	0	0	0	0	0	0	0	0	0	0	0	0	0	16	0	0	0	0	0	0	0	0	0	0	0	0	0	0
65	ASV_1069	Bacteria	Bacteroidetes	Bacteroidia	Bacteroidales	Tannerellaceae	Parabacteroides	Parabacteroides merdae	NR_041343.1	98.846	CCGCGGTACTACGGAGGATGCGAGCGTTATCCGGATTTATTGGGTTTAAGGGGTGCGTAGGTGGTGATTTAAGTCAGCGGTGAAAGTTTGTGGCTCAACCATAAAATTGCCGTTGAAACTGGGTTACTTGAGTGTGTTTGAGGTAGGCGGAATGCGTGGTGTAGCGGTGAAATGCATAGACATCACGCAGAACTCCGATTGCGAAGGCAGCTTACTAAACCATAACTGACACTGAAGCACGAAAGCGTGGGGATCAAACA	0	0	0	0	0	0	0	0	0	0	0	0	0	0	0	0	0	0	0	0	0	0	0	0	0	0	0	0	0	0	0	0	0	0	0	0	0	0
66	ASV_107	Bacteria	Proteobacteria	Gammaproteobacteria	Pseudomonadales	Moraxellaceae	Acinetobacter	Acinetobacter apis	NR_133952.1	99.766	TGGGGAATATTGGACAATGGGCGAAAGCCTGATCCAGCCATGCCGCGTGTGTGAAGAAGGCCTTATGGTTGTAAAGCACTTTAAGCGAGGAGGAGGCTTACCTAGATAATACCTAGGATAAGTGGACGTTACTCGCAGAATAAGCACCGGCTAACTCTGTGCCAGCAGCCGCGGTAATACAGAGGGTGCAAGCGTTAATCGGAATTACTGGGCGTAAAGCGCGCGTAGGTGGCCATTTAAGTCAAATGTGAAATCCCCGAGCTTAACTTGGGAATTGCATTCGATACTGGGTGGCTAGAGTATAGGAGAGGAAGGTAGAATTCCAGGTGTAGCGGTGAAATGCGTAGAGATCTGGAGGAATACCGATGGCGAAGGCAGCCTTCTGGCCTAATACTGACA…	0	178	49	0	65	65	871	150	12	0	0	0	0	60	49	3171	75	166	73	125	165	290	285	0	16	0	103	79	0	0	0	0	0	0	0	0	845	0
67	ASV_1070	Bacteria	Firmicutes	Clostridia	Clostridiales	Vallitaleaceae	Petrocella	Petrocella atlantisensis	NR_164620.1	89.231	CCGCGGTAATACGTAGGGAGCGAGCGTTATCCGGAATTATTGGGTGTAAAGGGTGCGTAGACGGGAAGATAAGTTAGTTGTGAAATCCCTCGGCTTAACTGAGGAACTGCAACTAAAACTGTTTTTCTTGAGTGCAGGAGAGGTAAGTGGAATTCCTAGTGTAGCGGTGAAATGCGTAGATATTAGGAGGAACACCAGTGGCGAAGGCGACTTACTGGACTGTAACTGACGTTGAGGCACGAAAGTGTGGGGAGCAAACA	0	0	0	0	0	0	0	0	0	0	0	0	0	0	0	0	0	0	0	0	0	0	0	0	0	0	0	0	0	0	0	0	26	0	0	0	0	0
68	ASV_1071	Bacteria	Firmicutes	Clostridia	Clostridiales	Eubacteriaceae	Eubacterium	Eubacterium ramulus	NR_118674.1	97.015	TGGGGAATATTGCACAATGGGGGAAACCCTGATGCAGCGACGCCGCGTGAGCGATGAAGTATTTCGGTATGTAAAGCTCTATCAGCAGGGAAGATAATGACGGTACCTGACTAAGAAGCTCCGGCTAAATACGTGCCAGCAGCCGCGGTAATACGTATGGAGCAAGCGTTATCCGGATTTACTGGGTGTAAAGGGAGCGTAGGCGGTCCTGCAAGTCTGATGTGAAAACCCGGGGCTCAACCCCGGGACTGCATTGGAAACTGTAGGACTAGAGTGTCGGAGGGGTAAGTGGAATTCCTAGTGTAGCGGTGAAATGCGTAGATATTAGGAGGAACACCAGTGGCGAAGGCGGCTTACTGGACGACCACTGACGCTGAGGCTCGAAAGCGTGGGGAGCAA…	0	0	0	0	0	0	0	0	0	0	0	0	0	0	0	0	0	0	0	0	0	0	0	0	0	0	0	0	0	0	0	0	0	0	0	0	0	0
69	ASV_1072	Bacteria	Proteobacteria	Deltaproteobacteria	Desulfuromonadales	Geobacteraceae	Geobacter	Geobacter argillaceus	NR_043575.1	81.25	GTGCCAGCCGCCGCGGTCATACGTAGGGTGCAAGCATTATCCGGAGTGACTGGGCGTAAAGAGTTGCGTAGGCGGTTTAATAAGTGAATAGTGAAACCTGGTGGCTCAACCATACAGACTATTATTCAAACTGTTAAACTCGAGAGTGGTAGAGGTAACTGGAATTTCTAGTGTAGGAGTGAAATCCGTAGATATTAGAAGGAACACCAATGGCGTAGGCAGGTTACTGGACTATTTCTGACGCTAAGGCACGAAAGCGTGGGGAGCGAACT	0	0	0	0	0	0	0	0	0	0	0	0	0	0	0	0	0	0	0	0	0	0	0	0	0	0	0	0	0	0	9	37	0	0	0	0	0	0
70	ASV_1074	Bacteria	Proteobacteria	Gammaproteobacteria	Pseudomonadales	Pseudomonadaceae	Pseudomonas	Pseudomonas flavescens	NR_114195.1	99.766	TGGGGAATATTGGACAATGGGCGAAAGCCTGATCCAGCCATGCCGCGTGTGTGAAGAAGGTCTTCGGATTGTAAAGCACTTTAAGTTGGGAGGAAGGGCAGTAAGCGAATACCTTGCTGTTTTGACGTTACCGACAGAATAAGCACCGGCTAACTCTGTGCCAGCAGCCGCGGTAATACAGAGGGTGCAAGCGTTAATCGGAATTACTGGGCGTAAAGCGCGCGTAGGTGGTTTGTTAAGTTGGATGTGAAAGCCCCGGGCTCAACCTGGGAACTGCATCCAAAACTGGCAAGCTAGAGTACAGTAGAGGGTGGTGGAATTTCCTGTGTAGCGGTGAAATGCGTAGATATAGGAAGGAACACCAGTGGCGAAGGCGACCACCTGGACTGATACTGACAC…	0	0	0	0	0	0	0	0	0	0	0	0	0	0	0	0	0	0	0	0	0	0	0	0	0	0	0	0	0	46	0	0	0	0	0	0	0	0
71	ASV_1075	Bacteria	Firmicutes	Bacilli	Lactobacillales	Lactobacillaceae	Paucilactobacillus	Lactobacillus suebicus	NR_114790.2	90.867	TAGGGAATCTTTCACAATGGACGAAAGTCTGATGAAGCAACGCCGCGTGAATGAAGAAGGGTTTCGGCTCGTAAAATTCTGTTGCTAGAGAAGAACGTACCGAGTAGGAAATGGCTCGGTAGTGACGGTATCTGGTTAGAAAGTCACGGCTAACTACGTGCCAGCAGCCGCGGTAATACGTAGGTGGCAAGCGTTATCCGGATTTATTGGGCGTAAAGCGAGCGCAGGCGGTCACTTAAGTCCGGTGTGAAAGCCTTCGGCTTAACCGAAGAAGTGCATTGGAAACTGGGCGACTTGAGTGCAGAAGAGGACAGTAGAACACCATGTGTAGCGGTGAAATGTGTAGATATATGGTAGAATACCAGTGGCGAAAGCGGCTGTCTGGTCTGTAACTGACGC…	0	0	0	0	0	0	46	0	0	0	0	0	0	0	0	0	0	0	0	0	0	0	0	0	0	0	0	0	0	0	0	0	0	0	0	0	0	0
72	ASV_1076	Bacteria	Proteobacteria	Gammaproteobacteria	Pseudomonadales	Pseudomonadaceae	Pseudomonas	Pseudomonas chengduensis	NR_125523.1	100	TGGGGAATATTGGACAATGGGCGAAAGCCTGATCCAGCCATGCCGCGTGTGTGAAGAAGGTCTTCGGATTGTAAAGCACTTTAAGTTGGGAGGAAGGGCATTAACCTAATACGTTAGTGTTTTGACGTTACCGACAGAATAAGCACCGGCTAACTTCGTGCCAGCAGCCGCGGTAATACGAAGGGTGCAAGCGTTAATCGGAATTACTGGGCGTAAAGCGCGCGTAGGTGGTTCGTTAAGTTGGATGTGAAAGCCCCGGGCTCAACCTGGGAACTGCATCCAAAACTGGCGAGCTAGAGTACGGTAGAGGGTGGTGGAATTTCCTGTGTAGCGGTGAAATGCGTAGATATAGGAAGGAACACCAGTGGCGAAGGCGACCACCTGGACTGATACTGACAC…	0	0	0	0	0	0	0	0	5	0	12	11	14	0	0	4	0	0	0	0	0	0	0	0	0	0	0	0	0	0	0	0	0	0	0	0	0	0
73	ASV_1077	Bacteria	Firmicutes	Clostridia	Clostridiales	Lachnospiraceae	Kineothrix	Kineothrix alysoides	NR_156080.1	95.771	TGGGGAATATTGCACAATGGGGGAAACCCTGATGCAGCGACGCCGCGTGAGTGAAGAAGTTATTCGTAACGTAAAGCTCTATCAGCAGGGAAGAAAATGACGGTACCTGACTAAGAAGCCCCGGCTAACTACGTGCCAGCAGCCGCGGTAATACGTAGGGGGCAAGCGTTATCCGGATTTACTGGGTGTAAAGGGAGCGTAGACGGCACAGCAAGTCTGATGTGAAAGCCCGGGGCCCAACCCCAGAACTGCATTGGAAACTGCTGGGCTTGAGTGCAGGAGAGGTAAGCGGAATTCCTAGTGTAGCGGTGAAATGCGTAGATATTAGGAGGAACACCAGTGGCGAAGGCGGCTTACTGGACTGTAACTGACGTTGAGGCTCGAAAGCGTGGGGAGCAA…	0	0	0	0	0	0	0	0	0	0	0	0	0	46	0	0	0	0	0	0	0	0	0	0	0	0	0	0	0	0	0	0	0	0	0	0	0	0
74	ASV_1078	Bacteria	Proteobacteria	Gammaproteobacteria	Pseudomonadales	Moraxellaceae	Acinetobacter	Acinetobacter boissieri	NR_118409.1	95.561	TGGGGAATATTGGACAATGGGGGGAACCCTGATCCAGCCATGCCGCGTGTGTGAAGAAGGCCTTATGGTTGTAAAGCACTTTAAGCGAGGAGGAGGATACCCTGATTAATACTCAGGAGTATTGGACGTTACTCGCAGAATAAGCACCGGCTAACTCTGTGCCAGCAGCCGCGGTAATACAGAGGGTGCGAGCGTTAATCGGAATTACTGGGCGTAAAGCGCGCGTAGGCGGCTAATTAAGTCGGATGTGAAATCCCCGAGCTCAACTTGGGAATTGCATACGATACTGGTTAGCTAGAGTATGGGAGAGGAAGGTAGAATTCCAGGTGTAGCGGTGAAATGCGTAGAGATCTGGAGGAATACCGATGGCGAAGGCAGCCTTCTGGCCTAATACTGACG…	0	0	0	0	0	0	0	0	0	0	0	0	0	0	0	0	0	0	0	46	0	0	0	0	0	0	0	0	0	0	0	0	0	0	0	0	0	0
75	ASV_1079	Bacteria	Proteobacteria	Gammaproteobacteria	Enterobacterales	Enterobacteriaceae	Klebsiella	Klebsiella oxytoca	NR_114152.1	99.297	TGGGGAATATTGCACAATGGGCGCAAGCCTGATGCAGCCATGCCGCGTGTATGAAGAAGGCCTTCGGGTTGTAAAGTACTTTCAGCGGGGAGGAAGGGAGTGAGGTTAATAACCTTATTCATTGACGTTACCCGCAGAAGAAGCACCGGCTAACTCCGTGCCAGCAGCCGCGGTAATACGGAGGGTGCAAGCGTTAATCGGAATTACTGGGCGTAAAGCGCACGCAGGCGGTCTGTCAAGTCGGATGTGAAATCCCCGGGCTCAACCCGGGAACTGCATTCGAAACTGGCAGACTCGAGTCTTGTAGAGGGGGGTAGAATTCCAGGTGTAGCGGTGAAATGCGTAGAGATCTGGAGGAATACCGGTGGCGAAGGCGGCCCCCTGGACAAAGACTGACGC…	0	0	0	0	0	0	0	0	0	0	0	0	0	0	0	0	0	0	0	0	0	0	0	0	0	0	0	0	0	0	0	0	0	0	0	0	46	0
76	ASV_108	Bacteria	Firmicutes	Bacilli	Lactobacillales	Lactobacillaceae	Lactobacillus	Lactobacillus concavus	NR_043105.1	91.335	TAGGGAATCTTTCACAATGGACGAAAGTCTGATGAAGCAACGCCGCGTGAATGAAGAAGGGTTTCGGCTCGTAAAATTCTGTTGCCGGAGAAGAACGTATCGAGTAGGAAATGGCTCGGTAGTGACGGTATCCGGTTAGAAAGTCACGGCTAACTACGTGCCAGCAGCCGCGGTAATACGTAGGTGGCAAGCGTTATCCGGATTTATTGGGCGTAAAGCGAGCGCAGGCGGTTATCTAAGTCCGGTGTGAAAGCCTTCGGCTTAACCGAAGAAGTGCATTGGAAACTAAGTAACTTGAGTGCAGAAGAGGACAGTAGAACACCATGTGTAGCGGTGAAATGCGTAGATATATGGTAGAATACCAGTGGCGAAAGCGGCTGTCCGGTCTGTCACTGACGC…	0	0	0	0	0	0	0	0	0	0	0	0	0	0	0	0	0	0	0	0	0	0	0	0	0	0	0	0	0	0	0	0	0	0	0	0	0	0
77	ASV_1080	Bacteria	Proteobacteria	Betaproteobacteria	Neisseriales	Neisseriaceae	Uruburuella	Uruburuella suis	NR_042211.1	96.253	TGGGGAATTTTGGACAATGGGGGCAACCCTGATCCAGCCATGCCGCGTGTATGAAGAAGGCCTTAGGGTTGTAAAGTACTTTTGTCAGGGAAGAAAAGCATAATGATAATACCATTGTGTCATGACGGTACCTGAAGAATAAGCACCGGCTAACTACGTGCCAGCAGCCGCGGTAATACGTAGGGTGCAAGCGTTAATCGGAATTACTGGGCGTAAAGCGAGCGCAGACGGTTACTTAAGCAAGATGTGAAAGCCCCGGGCTCAACCTGGGAACTGCGTTTTGAACTGGGTAGCTAGAGTGTGTCAGAGGGGGGTAGAATTCCACGTGTAGCAGTGAAATGCGTAGAGATGTGGAGGAATACCGATGGCGAAGGCAGCCCCCTGGGATAACACTGACGT…	0	0	0	0	0	0	0	0	0	0	0	0	0	0	0	0	0	0	0	0	0	0	0	0	0	0	0	0	0	0	0	0	0	0	0	0	0	0
78	ASV_1082	Bacteria	Bacteroidetes	Sphingobacteriia	Sphingobacteriales	Sphingobacteriaceae	Sphingobacterium	Sphingobacterium zeae	NR_149796.1	99.526	TAAGGAATATTGGTCAATGGGCGGAAGCCTGAACCAGCCATGCCGCGTGCAGGATGACTGCCCTATGGGTTGTAAACTGCTTTTGTCCAGGAATAACCCCAGATACGTGTATCTGGCTGAATGTACTGGAAGAATAAGGATCGGCTAACTCCGTGCCAGCAGCCGCGGTAATACGGAGGATCCGAGCGTTATCCGGATTTATTGGGTTTAAAGGGTGCGTAGGCGGCCAGTTAAGTCAGGGGTGAAATACGGTGGCTCAACCATCGCAGTGCCTTTGATACTGACGGGCTTGAATCCATTTGAAGTGGGCGGAATAAGACAAGTAGCGGTGAAATGCATAGATATGTCTTAGAACTCCGATTGCGAAGGCAGCTCACTAAGCTGGTATTGACGCTGATG…	0	0	0	0	0	0	0	0	0	0	0	0	0	0	0	0	0	0	0	0	0	0	0	0	0	0	0	0	0	0	0	0	0	0	0	0	0	0
79	ASV_1083	Bacteria	Proteobacteria	Gammaproteobacteria	Enterobacterales	Enterobacteriaceae	Klebsiella	Klebsiella oxytoca	NR_114152.1	99.766	TGGGGAATATTGCACAATGGGCGCAAGCCTGATGCAGCCATGCCGCGTGTATGAAGAAGGCCTTCGGGTTGTAAAGTACTTTCAGCGGGGAGGAAGGGAGTGAGGTTAATAACCTCATTCATTGACGTTACCCGCAGAAGAAGCACCGGCTAACTCCGTGCCAGCAGCCGCGGTAATACGGAGGGTGCAAGCGTTAATCGGAATTACTGGGCGTAAAGCGCACGCAGGCGGTCTGTCAAGTCGGATGTGAAATCCCCGGGCTCAACCTGGGAACTGCATTCGAAACTGGCAGGCTGGAGTCTTGTAGAGGGGGGTAGAATTCCAGGTGTAGCGGTGAAATGCGTAGAGATCTGGAGGAATACCGGTGGCGAAGGCGGCCCCCTGGACAAAGACTGACGC…	0	0	0	0	0	0	0	0	0	0	0	0	0	0	0	0	0	0	0	0	0	0	0	0	0	0	0	0	0	45	0	0	0	0	0	0	0	0
80	ASV_1084	Bacteria	Proteobacteria	Gammaproteobacteria	Pseudomonadales	Pseudomonadaceae	Pseudomonas	Pseudomonas weihenstephanensis	NR_148764.1	99.63	GTGCCAGCCGCCGCGGTAATACAGAGGGTGCAAGCGTTAATCGGAATTACTGGGCGTAAAGCGCGCGTAGGTGGTTTGTTAAGTTGAATGTGAAATCCCCGGGCTCAACCTGGGAACTGCATCCAAAACTGGCAAGCTAGAGTATGGTAGAGGGTAGTGGAATTTCCTGTGTAGCGGTGAAATGCGTAGATATAGGAAGGAACACCAGTGGCGAAGGCGACTACCTGGACTGATACTGACACTGAGGTGCGAAAGCGTGGGGAGCAAACA	45	0	0	0	0	0	0	0	0	0	0	0	0	0	0	0	0	0	0	0	0	0	0	0	0	0	0	0	0	0	0	0	0	0	0	0	0	0
81	ASV_1085	Bacteria	Proteobacteria	Alphaproteobacteria	Sphingomonadales	Sphingomonadaceae	Sphingomonas	Sphingomonas pituitosa	NR_114119.1	100	TGGGGAATATTGGACAATGGGCGAAAGCCTGATCCAGCAATGCCGCGTGAGTGATGAAGGCCTTAGGGTTGTAAAGCTCTTTTACCCGGGAAGATAATGACTGTACCGGGAGAATAAGCCCCGGCTAACTCCGTGCCAGCAGCCGCGGTAATACGGAGGGGGCTAGCGTTGTTCGGAATTACTGGGCGTAAAGCGCACGTAGGCGGCTTTGTAAGTCAGAGGTGAAAGCCTGGAGCTCAACTCCAGAACTGCCTTTGAGACTGCATCGCTTGAATCCAGGAGAGGTGAGTGGAATTCCGAGTGTAGAGGTGAAATTCGTAGATATTCGGAAGAACACCAGTGGCGAAGGCGGCTCACTGGACTGGTATTGACGCTGAGGTGCGAAAGCGTGGGGAGCAA…	0	0	0	0	0	0	0	0	0	0	0	0	0	0	0	0	0	0	0	0	0	0	0	0	0	0	0	0	0	0	0	0	0	0	0	0	0	45
82	ASV_1086	Bacteria	Bacteroidetes	Cytophagia	Cytophagales	Cytophagaceae	Siphonobacter	Siphonobacter aquaeclarae	NR_116562.1	96.2	TAGGGAATATTGGGCAATGGAGGAAACTCTGACCCAGCCATGCCGCGTGCAGGAAGAAGGCCCTCTGGGTTGTAAACTGCTTTTGATAGGGAAGAAAGAGGTCATGCGTGACCAGTTGACGGTACCTATCGAATAAGCACCGGCTAACTACGTGCCAGCAGCCGCGGTAATACGTAGGGTGCAAGCGTTGTCCGGATTTATTGGGTTTAAAGGGTGCGTAGGCGGTTTATTAAGTCAGTGGTGAAAGACGATCGCTCAACGATTGCAGTGCCATTGATACTGGTAAACTTGAGTAGTGCAGAGGTAGCTGGAATTGATCGTGTAGCGGTGAAATGCATAGATATGATCAAGAACGCCAATTGCGAAGGCAGGTTACTGGACACTCACTGACGCTGAGGC…	0	0	0	0	0	0	0	0	0	0	0	0	0	0	0	0	0	0	0	0	0	0	0	0	0	0	0	0	0	0	0	0	0	0	0	0	0	45
83	ASV_1088	Bacteria	Proteobacteria	Gammaproteobacteria	Pseudomonadales	Pseudomonadaceae	Pseudomonas	Pseudomonas turukhanskensis	NR_152710.1	99.532	TGGGGAATATTGGACAATGGGCGAAAGCCTGATCCAGCCATGCCGCGTGTGTGAAGAAGGTCTTCGGATTGTAAAGCACTTTAAGTTGGGAGGAAGGGTTGTAGATTAATACTCTGCAATTTTGACGTTACCGACAGAATAAGCACCGGCTAACTCTGTGCCAGCAGCCGCGGTAATACAGAGGGTGCAAGCGTTAATCGGAATTACTGGGCGTAAAGCGCGCGTAGGTGGTTCGTTAAGTTGGATGTGAAATCCCCGGGCTCAACCTGGGAACTGCATCCAAAACTGGCGAGCTAGAGTATGGTAGAGGGTGGTGGAATTTCCTGTGTAGCGGTGAAATGCGTAGATATAGGAAGGAACACCAGTGGCGAAGGCGACCACCTGGACTGATACTGACAC…	0	0	0	0	0	0	0	0	0	0	0	0	0	0	0	0	0	0	0	0	0	0	0	0	0	0	0	0	0	0	0	0	0	0	0	0	0	0
84	ASV_1089	Bacteria	Proteobacteria	Alphaproteobacteria	Rhodospirillales	Acetobacteraceae	Gluconacetobacter	Gluconacetobacter tumulisoli	NR_114383.1	96.766	TGGGGAATATTGGACAATGGGCGCAAGCCTGATCCAGCAATGCCGCGTGTGTGAAGAAGGTCTTCGGATTGTAAAGCACTTTCGACGGGGACGATGATGACGGTACCCGTAGAAGAAGCCCCGGCTAACTTCGTGCCAGCAGCCGCGGTAATACGAAGGGGGCTAGCGTTGCTCGGAATGACTGGGCGTAAAGGGCGCGTAGGCGGATCACGCAGTCAGATGTGAAATTCCTGGGCTTAACCTGGGGGCTGCATTTGAGACGCGTGGTCTGGAGTATGAAAGAGGGTCGTGGAATTCCCAGTGTAGAGGTGAAATTCGTAGATATTGGGAAGAACACCGGTGGCGAAGGCGGCGACCTGGTTCATAACTGACGCTGAGGCGCGAAAGCGTGGGGAGCAA…	0	0	0	0	0	0	0	0	0	0	0	0	0	0	0	0	0	0	0	0	0	0	0	0	0	0	0	0	0	0	0	0	0	0	0	0	0	0
85	ASV_109	Bacteria	Proteobacteria	Gammaproteobacteria	Pseudomonadales	Moraxellaceae	Acinetobacter	Acinetobacter qingfengensis	NR_133685.1	95.093	TGGGGAATATTGGACAATGGGCGAAAGCCTGATCCAGCCATGCCGCGTGTGTGAAGAAGGCCTTATGGTTGTAAAGCACTTTAAGCGAGGAGGAGGGTACCCTGACTAATAATTGGGAGTATTGGACGTTACTCGCAGAATAAGCACCGGCTAACTCTGTGCCAGCAGCCGCGGTAATACAGAGGGTGCGAGCGTTAATCGGAATTACTGGGCGTAAAGCGCGCGTAGGCGGCTAATTAAGTCGGATGTGAAATCCCCGAGCTCAACTTGGGAATTGCATACGATACTGGTTAGCTAGAGTATGGGAGAGGAAGGTAGAATTCCAGGTGTAGCGGTGAAATGCGTAGAGATCTGGAGGAATACCGATGGCGAAGGCAGCCTTCTGGCCTAATACTGACG…	0	0	0	0	0	0	0	0	0	0	0	0	0	0	0	0	0	0	0	0	0	0	0	0	0	0	0	0	0	0	0	252	353	77	3752	1655	0	1212
86	ASV_1092	Bacteria	Actinobacteria	Actinobacteria	Micrococcales	Micrococcaceae	Micrococcus	Micrococcus aloeverae	NR_134088.1	100	TGGGGAATATTGCACAATGGGCGCAAGCCTGATGCAGCGACGCCGCGTGAGGGATGACGGCCTTCGGGTTGTAAACCTCTTTCAGTAGGGAAGAAGCGAAAGTGACGGTACCTGCAGAAGAAGCACCGGCTAACTACGTGCCAGCAGCCGCGGTAATACGTAGGGTGCGAGCGTTATCCGGAATTATTGGGCGTAAAGAGCTCGTAGGCGGTTTGTCGCGTCTGTCGTGAAAGTCCGGGGCTTAACCCCGGATCTGCGGTGGGTACGGGCAGACTAGAGTGCAGTAGGGGAGACTGGAATTCCTGGTGTAGCGGTGGAATGCGCAGATATCAGGAGGAACACCGATGGCGAAGGCAGGTCTCTGGGCTGTAACTGACGCTGAGGAGCGAAAGCATGGGG…	0	0	0	0	0	0	0	0	0	0	0	0	0	0	0	0	0	0	0	0	0	0	0	0	0	0	8	0	0	0	0	0	0	0	0	22	0	0
87	ASV_1093	Bacteria	Actinobacteria	Actinobacteria	Bifidobacteriales	Bifidobacteriaceae	Bifidobacterium	Bifidobacterium longum	NR_117506.1	100	TGGGGAATATTGCACAATGGGCGCAAGCCTGATGCAGCGACGCCGCGTGAGGGATGGAGGCCTTCGGGTTGTAAACCTCTTTTATCGGGGAGCAAGCGAGAGTGAGTTTACCCGTTGAATAAGCACCGGCTAACTACGTGCCAGCAGCCGCGGTAATACGTAGGGTGCAAGCGTTATCCGGAATTATTGGGCGTAAAGGGCTCGTAGGCGGTTCGTCGCGTCCGGTGTGAAAGTCCATCGCTTAACGGTGGATCCGCGCCGGGTACGGGCGGGCTTGAGTGCGGTAGGGGAGACTGGAATTCCCGGTGTAACGGTGGAATGTGTAGATATCGGGAAGAACACCAATGGCGAAGGCAGGTCTCTGGGCCGTTACTGACGCTGAGGAGCGAAAGCGTGGGG…	0	0	0	0	0	0	20	0	0	0	0	0	24	0	0	0	0	0	0	0	0	0	0	0	0	0	0	0	0	0	0	0	0	0	0	0	0	0
88	ASV_1095	Bacteria	Proteobacteria	Alphaproteobacteria	Rhodospirillales	NA	Reyranella	Reyranella soli	NR_109674.1	98.507	TGGGGAATATTGGACAATGGGGGCAACCCTGATCCAGCCATGCCGCGTGAGTGATGAAGGCCTTCGGGTTGTAAAGCTCTTTTGGCGGGGACGATGATGACGGTACCCGCAGAATAAGCCCCGGCTAACTTCGTGCCAGCAGCCGCGGTAAGACGAAGGGGGCTAGCGTTGTTCGGAATTACTGGGCGTAAAGCGAGTGTAGGCGGTTGTTCAAGTTGGATGTGAAAGCCTTGAGCTCAACTCAAGAAATGCATTCAGGACTGAATGACTAGAGGACCGGAGAGGATAGTGGAATTCCCAGTGTAGTGGTGAAATACGTAGAGATTGGGAAGAACACCAGTGGCGAAGGCGGCTATCTGGACGGTTACTGACGCTAAGACTCGAAAGCGTGGGGAGCAA…	0	0	0	0	0	0	0	0	0	5	0	0	26	13	0	0	0	0	0	0	0	0	0	0	0	0	0	0	0	0	0	0	0	0	0	0	0	0
89	ASV_1096	Bacteria	Proteobacteria	Gammaproteobacteria	Enterobacterales	Morganellaceae	Cosenzaea	Cosenzaea myxofaciens	NR_043999.1	99.063	TGGGGAATATTGCACAATGGGCGCAAGCCTGATGCAGCCATGCCGCGTGTATGAAGAAGGCCTTCGGGTTGTAAAGTACTTTCAGCGAGGAGGAAGGGGATAAAGCGAATACCTTTATCCATTGACGTTACTCGCAGAAGAAGCACCGGCTAACTCCGTGCCAGCAGCCGCGGTAATACGGAGGGTGCAAGCGTTAATCGGAATTACTGGGCGTAAAGCGCACGCAGGCGGTCAATTAAGTCAGATGTGAAAGCCCCGAGCTTAACTTGGGAATTGCATCTGAAACTGGTTGGCTAGAGTCTTGTAGAGGGGGGTAGAATTCCACGTGTAGCGGTGAAATGCGTAGAGATGTGGAGGAATACCGGTGGCGAAGGCGGCCCCCTGGACAAAGACTGACGC…	0	0	0	0	0	0	0	0	0	0	0	0	0	0	0	0	0	0	0	0	0	0	0	0	0	0	0	0	0	0	0	0	0	0	0	44	0	0
90	ASV_1097	Bacteria	Proteobacteria	Alphaproteobacteria	Rhodospirillales	Rhodospirillaceae	Lacibacterium	Lacibacterium aquatile	NR_125556.1	85.965	TGAGGAATATTGGACAATGGGGGAAACCCTGATCCAGCAATGCCGCGTGAGTGAAGAAGGCCTTCGGGTTGTAAAGCTCTTTTGCAGGTGAAGATAATGACGGTAACCTGAGAATAAGCCCCGGCTAACCTCGTGCCAGCAGCCGCGGTAATACGAGGGGGGCTAGCGTTGTTCGGAATTACTGGGCGTAAAGGGTGCGTAGGTTGTTTAGTAAGTTAGGTGTGAAATCCTCGATTTCAAGTTGAGAACTGCACTTAAAACTGCTAAGCTAGAGAGTAGTAGAGGATAGTGGAATTCCAAGTGTAGGGGTAAAATCCGTAGATATTTGGAGGAACACCAGAGGCGAAGGCGGCTATCTGGGCTATTTCTGACACTGAGGCACGAAAGCGTGGGGAGCAA…	0	0	0	0	0	0	0	0	0	0	0	0	0	0	0	0	0	0	0	0	0	0	0	0	0	0	0	0	0	0	0	0	0	0	30	7	0	0
91	ASV_1098	Bacteria	Proteobacteria	Betaproteobacteria	Neisseriales	Neisseriaceae	Vitreoscilla	Vitreoscilla stercoraria	NR_025894.1	94.848	TGGGGAATTTTGGACAATGGGGGCAACCCTGATCCAGCCATGCCGCGTGTCTGAAGAAGGCCTTCGGGTTGTAAAGGACTTTTGTTAGGGAAGAAAAGCTTGTGGCTAATATCCATAAGTGCTGACGGTACCTAAAGAATAAGCACCGGCTAACTACGTGCCAGCAGCCGCGGTAATACGTAGGGTGCGAGCGTTAATCGGAATTACTGGGCGTAAAGCGAGCGCAGACGGTTATTTAAGTCAGATGTGAAATCCCCGAGCTCAACTTGGGACGTGCATTTGAAACTGGGTAGCTAGAGTGTGTCAGAGGGAGGTAGAATTCCACGTGTAGCAGTGAAATGCGTAGAGATGTGGAGGAATACCGATGGCGAAGGCAGCCTCCTGGGATAACACTGACGT…	0	0	0	0	0	0	0	0	0	0	0	0	0	0	0	0	0	0	0	0	0	0	0	0	0	0	0	0	0	0	0	0	0	0	0	0	0	0
92	ASV_1099	Bacteria	Bacteroidetes	Bacteroidia	Bacteroidales	Odoribacteraceae	Butyricimonas	Butyricimonas virosa	NR_041691.1	99.6	CCTACGGGGGATGCGAGCGTTATCCGGATTTATTGGGTTTAAAGGGCGCGTAGGCGGGACGTCAAGTCAGCGGTAAAAGACTGCAGCTAAACTGTAGCACGCCGTTGAAACTGGCGCCCTCGAGACGAGACGAGGGAGGCGGAACAAGTGAAGTAGCGGTGAAATGCATAGATATCACTTGGAACCCCGATAGCGAAGGCAGCTTCCCAGGCTCGTTCTGACGCTGATGCGCGAGAGCGTGGGTAGCGAACA	0	0	0	0	0	5	0	0	7	0	0	0	0	0	0	0	0	0	0	0	0	0	0	0	0	0	0	0	0	0	0	0	0	0	0	0	0	4
93	ASV_11	Bacteria	Actinobacteria	Actinobacteria	Bifidobacteriales	Bifidobacteriaceae	Bifidobacterium	Bifidobacterium commune	NR_136422.1	98.034	TGGGGAATATTGCACAATGGGGGGAACCCTGATGCAGCGACGCCGCGTGCGGGATGAAGGCCTTCGGGTTGTAAACCGCTTTTGTTGGGGAGCAAGCGAGAGTGAGTGTACCCTTCGAATAAGCACCGGCTAACTACGTGCCAGCAGCCGCGGTAATACGTAGGGTGCAAGCGTTATCCGGATTTATTGGGCGTAAAGAGCTCGTAGGCGGTTCGTCGCGTCCGGTGTGAAAGCCCATCGCTTAACGGTGGGTCTGCGCCGGGTACGGGCGGGCTGGAGTGCGGTAGGGGAGACTGGAATTCCCGGTGTAACGGTGGAATGTGTAGATATCGGGAAGAACACCAATGGCGAAGGCAGGTCTCTGGGCCGTTACTGACGCTGAGGAGCGAAAGCGTGGGG…	0	0	0	0	0	0	0	0	14246	18700	23258	17444	44156	7590	7562	8619	6083	6290	5810	7183	4687	6783	7753	3747	3670	3833	9225	6128	0	0	0	0	0	0	0	0	0	0
94	ASV_110	Bacteria	Bacteroidetes	Flavobacteriia	Flavobacteriales	Weeksellaceae	Soonwooa	Soonwooa purpurea	NR_159217.1	95.024	TGAGGAATATTGGACAATGGGTTAGCGCCTGATCCAGCCATCCCGCGTGAAGGACGACTGCCCTATGGGTTGTAAACTTCTTTTGTACTAGAATAAACCTACTTACGTGTAAGTAGCTGAAGGTATAGTACGAATAAGCACCGGCTAACTCCGTGCCAGCAGCCGCGGTAATACGGAGGGTGCGAGCGTTATCCGGATTTATTGGGTTTAAAGGGTCCGTAGGCGGGCTTGTAAGTCAGTGGTGAAATCCGACAGCTTAACTGTCGAACTGCCATTGATACTGCGAGTCTTGAGTAAAGTAGAAGTGGCTGGAATAAGTAGTGTAGCGGTGAAATGCATAGATATTACTTAGAACACCAATTGCGAAGGCAGGTCACTATGTTTTAACTGACGCTGATG…	0	0	0	0	0	0	0	51	19	51	130	6	0	377	1414	540	347	342	99	640	32	348	323	0	3	5	28	151	17	172	14	0	0	0	0	0	0	0
95	ASV_1100	Bacteria	Tenericutes	Mollicutes	Entomoplasmatales	Spiroplasmataceae	Spiroplasma	Spiroplasma velocicrescens	NR_025713.1	83.784	CCGCGGTAATACGTAGGGAGCGAGCGTTATCCGGATTTATTGGGTGTAAAGCGTGTGTAGGCGGTTTTATAAGTCTAGGGTCTAAGCCCGGAGCTCAACTCCGGTTCGCCTTGGAAACTGTAAGACTTGAGTTTGGTAGAGGTAAATGGAATTTCTAGTGTAGCGGTGAAATGCGTAGATATTAGAAGGAACACCAGTGGCGAAGGCGATTTACTGGGCCAACACTGACGCTGAGACACGAAAGCGTGGGTAGCAAATA	0	0	0	0	0	0	0	0	0	0	0	0	0	0	0	0	0	0	0	0	0	0	0	0	0	0	0	0	0	0	0	0	0	0	0	0	0	0
96	ASV_1104	Bacteria	Proteobacteria	Gammaproteobacteria	Pseudomonadales	Pseudomonadaceae	Pseudomonas	Pseudomonas aeruginosa	NR_117678.1	99.532	TGGGGAATATTGGACAATGGGCGAAAGCCTGATCCAGCCATGCCGCGTGTGTGAAGAAGGTCTTCGGATTGTAAAGCACTTTAAGTTGGGAGGAAGGGCAGTAAGTTAATACCTTGCTGTTTTGACGTTACCGACAGAATAAGCACCGGCTAACTTCGTGCCAGCAGCCGCGGTAATACGAAGGGTGCAAGCGTTAATCGGAATTACTGGGCGTAAAGCGCGCGTAGGTGGTTCAGCAAGTTGGATGTGAAAGCCCCGGGCTCAACCTGGGAACTGCATCCAAAACTACTGAGCTAGAGTACGGTAGAGGGTGGTGGAATTTCCTGTGTAGCGGTGAAATGCGTAGATATAGGAAGGAACACCAGTGGCGAAGGCGACCACCTGGACTGATACTGACAC…	0	0	0	0	0	0	26	0	0	0	0	0	0	11	6	0	0	0	0	0	0	0	0	0	0	0	0	0	0	0	0	0	0	0	0	0	0	0
97	ASV_1105	Bacteria	Proteobacteria	Betaproteobacteria	Rhodocyclales	Zoogloeaceae	Azoarcus	Azoarcus olearius	NR_108183.1	94.145	TGGGGAATTTTGGACAATGGGCGAAAGCCTGATCCAGCCATGCCGCGTGTGTGAAGAAGGCCTTCGGGTTGTAAAGCACTTTCGGACGGAACGAAATCGCGCGGGCGAATACCCCGCGTGGATGACGGTACCGTAAGAAGAAGCACCGGCTAACTACGTGCCAGCAGCCGCGGTAATACGTAGGGTGCGAGCGTTAATCGGAATTACTGGGCGTAAAGCGTGCGCAGGTGGCGTCGCAAGTCAGGCGTGAAAGCCCCGGGCTTAACCTGGGAATTGCGCTTGAAACTACGGTGCTAGAGTACGGCAGAGGGAGGTGGAATTCCACGTGTAGCGGTGAAATGCGTAGAGATGTGGAGGAACACCGATGGCGAAGGCAGCCTCCTGGGCCGATACTGACGC…	0	0	0	0	0	0	0	0	0	0	7	18	0	0	10	8	0	0	0	0	0	0	0	0	0	0	0	0	0	0	0	0	0	0	0	0	0	0
98	ASV_1106	Bacteria	Firmicutes	Bacilli	Lactobacillales	Lactobacillaceae	Paucilactobacillus	Lactobacillus wasatchensis	NR_147709.1	92.272	TAGGGAATCTTTCACAATGGACGAAAGTCTGATGAAGCAACGCCGCGTGAGTGAAGAAGGGTTTCGGCTCGTAAAACTCTGTTGTTAGAGAAGAACGTATCTAGTAGGAAATGGCTAGGTAGTGACGGTATCTGATTAGAAAGTCACGGCTAACTACGTGCCAGCAGCCGCGGTAATACGTAGGTGGCAAGCGTTATCCGGATTTATTGGGCGTAAAGCGAGCGCAGGCGGTTATCTAAGTCCGTTGTGAAAGCCTTCGGCTTAACCGAAGAAGTGCATCGGAAACTAGATAACTTGAGTACAGAAGAGGACAGTAGAACACCATGTGTAGCGGTGAAATGCGTAGATATATGGTAGAATACCAGTGGCGAAAGCGGCTGTCTGGTCTGTTACTGACGC…	0	0	0	0	0	0	0	0	0	0	0	0	0	0	0	0	0	0	0	0	0	0	0	0	0	0	0	0	0	0	0	0	0	43	0	0	0	0
99	ASV_1107	Bacteria	Firmicutes	Clostridia	Clostridiales	Lachnospiraceae	Anaerostipes	Anaerostipes hadrus	NR_117139.2	99.615	CCGCGGTAATACGTAGGGGGCAAGCGTTATCCGGAATTACTGGGTGTAAAGGGTGCGTAGGTGGTATGGCAAGTCAGAAGTGAAAACCCAGGGCTTAACTCTGGGACTGCTTTTGAGACTGTCAGACTGGAGTGCAGGAGAGGTAAGCGGAATTCCTAGTGTAGCGGTGAAATGCGTAGATATTAGGAGGAACATCAGTGGCGAAGGCGGCTTACTGGACTGAAACTGACACTGAGGCACGAAAGCGTGGGGAGCAAACA	0	0	0	0	0	0	0	0	0	0	0	0	0	0	0	0	0	0	0	0	0	0	0	0	43	0	0	0	0	0	0	0	0	0	0	0	0	0
100	ASV_1108	Bacteria	Proteobacteria	Betaproteobacteria	Burkholderiales	Comamonadaceae	Acidovorax	Acidovorax wautersii	NR_109656.1	98.829	TGGGGAATTTTGGACAATGGGCGCAAGCCTGATCCAGCCATGCCGCGTGCAGGATGAAGGCCTTCGGGTTGTAAACTGCTTTTGTACGGAACGAAAAGCCTCTTTCTAATAAAGGGAGGTCATGACGGTACCGTAAGAATAAGCACCGGCTAACTACGTGCCAGCAGCCGCGGTAATACGTAGGGTGCAAGCGTTAATCGGAATTACTGGGCGTAAAGCGTGCGCAGGCGGTAATGTAAGACAGATGTGAAATCCCCGGGCTCAACCTGGGAACTGCATTTGTGACTGCATTGCTGGAGTGCGGCAGAGGGGGATGGAATTCCGCGTGTAGCAGTGAAATGCGTAGATATGCGGAGGAACACCGATGGCGAAGGCAATCCCCTGGGCCTGCACTGACGC…	0	0	0	0	0	0	0	0	0	0	0	0	0	0	0	0	0	0	0	0	0	0	0	0	0	0	0	0	0	0	0	0	0	0	0	0	0	43
101	ASV_1109	Bacteria	Firmicutes	Clostridia	Thermoanaerobacterales	Thermodesulfobiaceae	Thermodesulfobium	Thermodesulfobium narugense	NR_074466.1	88.636	TCGAGAATCTTCCGCAATGGGCGAAAGCCTGACGGAGCGACACCGCGTGATGGATGAAGACCCTCTGGGTCGTAAACATCTTTTATGAGGGAGAAAGTTTATTGATAGTACCTCACGAATAAGGGGTTGCTAAACTCGTGCCAGCAGCAGCGGTAATACGAGTGCCCCGAGCGTTATCCGGAATCATTGGGCGTAAAGGGTGTGTAGGTGGTCTTGTTAGTCAATTGTTAAAACCCGGGGCTTAACCCCGGAAGTGCGATTGAAACGGCAAAACTAGAGGATGGCAGGGATGTATGGAACTCATGGAGTAGGGGTGAAATCCGTTGATATCATGGGGAACACCAAAAGCGAAGGCAGTACATTGGGCCACTCCTGACACTGAAACACGAAAGCGTGGGT…	0	0	0	0	0	0	0	0	0	0	0	0	0	0	0	0	0	0	0	0	0	0	0	0	0	0	0	0	0	0	0	0	0	0	0	0	0	0
102	ASV_111	Bacteria	Firmicutes	Bacilli	Lactobacillales	Lactobacillaceae	Paucilactobacillus	Lactobacillus suebicus	NR_114790.2	91.335	TAGGGAATCTTTCACAATGGACGCAAGTCTGATGAAGCAACGCCGCGTGAGTGAAGAAGGGTTTCGGCTCGTAAAACTCTGTGGTTAGAGAAGAACGTATCCAGTAGGTAATGACTGGGTAGTGACGGTATCTGATTAGAAAGTCACGGCTAACTACGTGCCAGCAGCCGCGGTAATACGTAGGTGGCAAGCGTTATCCGGATTTATTGGGCGTAAAGCGAGCGCAGGCGGTTATCTAAGTCCAGTGTGAAAGCCTTCGGCTTAACCGAAGAAGTGCATTGGAAACTAGATGACTTGAGTGCAGAAGAGGACAGTAGAACACCATGTGTAGCGGTGAAATGCGTAGATATATGGTAGAATACCAGTGGCGAAAGCGGCTGTCTGGTCTGTCACTGACGC…	0	0	0	0	0	0	0	0	0	0	0	0	0	0	0	0	0	0	0	0	0	0	0	0	0	0	0	0	0	0	0	0	0	0	0	0	0	0
103	ASV_1111	Bacteria	Firmicutes	Negativicutes	Veillonellales	Veillonellaceae	Dialister	Dialister succinatiphilus	NR_041666.1	98.842	CCGCGGTAATACGTAGGTGGCAAGCGTTGTCCGGAATTATTGGGCGTAAAGCGCGCGCAGGCGGCTTCTTAAGTCCATCTTAAAAGTGCGGGGCTTAACCCCGTGATGGGATGGAAACTGGGAGGCTGGAGTATCGGAGAGGAAAGTGGAATTCCTAGTGTAGCGGTGAAATGCGTAGAGATTAGGAAGAACACCGGTGGCGAAGGCGACTTTCTGGACGACAACTGACGCTGAGGCGCGAAAGCGTGGGGAGCAAACA	0	0	0	0	19	0	0	0	0	0	0	0	0	0	0	0	0	0	0	0	0	0	0	0	0	0	0	0	0	0	0	0	0	0	0	0	0	0
104	ASV_1112	Bacteria	Firmicutes	Bacilli	Lactobacillales	Leuconostocaceae	Weissella	Weissella koreensis	NR_029041.1	97.658	TAGGGAATCTTCCACAATGGACGAAAGTCTGATGGAGCAACGCCGCGTGTGTGATGAAGGGTTTCGGCTCGTAAAACACTGTTGTAAGAGAAGAATGACATTGAGAGTAACTGTTCAATGTGTGACGGTATCCAACCAGAAAGCCACGGCTAACTACGTGCCAGCAGCCGCGGTAATACGTAGGTGGCAAGCGTTGTCCGGATTTATTGGGCGTAAAGCGAGCGCAGGCGGTTATTTAAGTCTGAAGTGAAAGCCCTCGGCTCAACCGAGGAATTGCTTTGGAAACTGGATAACTTGAGTGCAGTAGAGGAAAGTGGAACTCCATGTGTAGCGGTGAAATGCGTAGATATATGGAAGAACACCAGTGGCGAAGGCGGCTTTCTGGACTGTAACTGACGT…	0	0	0	0	0	0	0	0	0	0	0	0	0	0	0	0	0	0	0	0	0	0	0	0	0	0	0	0	0	0	0	0	0	0	0	0	0	0
105	ASV_1113	Bacteria	Firmicutes	Clostridia	Clostridiales	Peptococcaceae	Desulfofundulus	Desulfofundulus thermocisternus	NR_117747.2	85.496	GGGATATTGCGCAATGGGCGAAAGCCTGACGCAGCAACGCCGCGTGGGGGAAGAAGGCCTTCGGGTCGTAAACCCCTTTTCTCGGGGAAGAAGGAAGTGACGGTACCCGAGGAATAAGTCTCGGCTAACTACGTGCCAGCAGCCGCGGTAAGACGTAGGAGGCGAGCGTTATCCGGAATTACTGGGCGTAAAGAGCGTGTAGGCGGTTCGGTAAGTCAGATGTGAAAGCCCTGGGCTCAACTCAGGAAGTGCATTTGAAACTACCAGACTTGAGTACGGGAGAGGAGGGGGGAATTCCCGGTGTAGAGGTGAAATTCGTAGATATCGGGAGGAATACCAGTGGCGAAGGCGCCCCTCTGGACCGATACTGACGCTGAGACGCGAAAGCGTGGGGAGCAA…	0	0	0	0	0	0	0	0	0	0	0	0	0	0	0	0	0	0	0	0	0	0	0	0	0	0	0	0	0	0	0	0	0	0	0	0	0	0
106	ASV_1114	Bacteria	Proteobacteria	Deltaproteobacteria	Syntrophobacterales	Syntrophobacteraceae	Syntrophobacter	Syntrophobacter fumaroxidans	NR_075002.1	90.187	TGAGGAATTTTGCGCAATGGGGGAAACCCTGACGCAGCAACGCCGCGTGGGTGAAGAAGGCTTTCGGGTCGTAAAGCCCTGTCAGGTGGGAAGAACCGTTTCGGTACTAATAATATCGAAGCCTGACGGTACCACCAGAGGAAGCACCGGCCAACTCCGTGCCAGCAGCCGCGGTAATACGGAGGGTGCAAGCGTTGTTCGGAATTATTGGGCGTAAAGAGCGTGTAGGCGGTCCGGTAAGTCAGATGTGAAAGCCCTGGGCTCAACCCAGGAAGTGCATTTGAAACTACCAGACTTGAGTACGGGAGAGGAGGGGGGAATTCCCGGTGTAGAGGTGAAATTCGTAGATATCGGGAGGAATACCAGTGGCGAAGGCGCCCCTCTGGACCGATACTGACG…	0	0	0	0	0	0	0	0	0	0	0	0	0	0	0	0	0	0	0	0	0	0	0	0	0	0	0	0	0	0	0	0	0	0	0	0	0	0
107	ASV_1115	Bacteria	Proteobacteria	Betaproteobacteria	Burkholderiales	Sutterellaceae	Duodenibacillus	Duodenibacillus massiliensis	NR_147381.1	99.615	CCGCGGTAATACGTAGGGTGCGAGCGTTAATCGGAATTACTGGGCGTAAAGCGTGCGCAGGCGGTTGGGTAAGACAGATGTGAAATCCCCGGGCTTAACCTGGGAACTGCATTTGTGACTGTCCGACTGGAGTACGTCAGAGGGGGGTGGAATTCCACGTGTAGCAGTGAAATGCGTAGATATGTGGAAGAACACCGATGGCGAAGGCAGCCCCCTGGGACGCAACTGACGCTCATGCACGAAAGCGTGGGGAGCAAACA	0	0	0	0	0	13	0	0	0	0	0	0	0	0	0	0	0	0	0	0	0	0	0	0	0	0	0	0	0	0	0	14	0	0	0	0	0	0
108	ASV_1116	Bacteria	Bacteroidetes	Bacteroidia	Bacteroidales	Bacteroidaceae	Bacteroides	Bacteroides rodentium	NR_113072.1	96.445	TGAGGAATATTGGTCAATGGGCGCTAGCCTGAACCAGCCAAGTAGCGTGAAGGATGACTGCCCTATGGGTTGTAAACTTCTTTTATATGGGAATAAAGTGCAGTATGTATACTGCTTTGCATGTACCTTATGAATAAGGATCGGCTAACTCCGTGCCAGCAGCCGCGGTAATACGGAGGATCCGAGCGTTATCCGGATTTATTGGGTTTAAAGGGAGCGTAGGCGGGTTGTTAAGTCAGTTGTGAAAGTTTGCGGCTCAACCGTAAAATTGCAGTTGATACTGGCATCCTTGAGTACAGTAGAGGTAGGCGGAATTCGTGGTGTAGCGGTGAAATGCTTAGATATCACGAAGAACTCCGATTGCGAAGGCAGCCTGCTGGACTGTAACTGACGCTGATG…	0	0	0	0	0	0	0	0	0	0	0	0	0	0	0	0	0	0	0	0	0	0	0	0	0	0	0	0	0	42	0	0	0	0	0	0	0	0
109	ASV_1117	Bacteria	Firmicutes	Bacilli	Lactobacillales	Lactobacillaceae	Latilactobacillus	Lactobacillus sakei	NR_113821.1	90.867	TAGGGAATCTTTCACAATGGACGAAAGTCTGATGAAGCAACGCCGCGTGAATGAAGAAGGGTTTCGGCTCGTAAAATTCTGTTGCTAGAGAAGAACGTACCGAGTAGGAAATGGCTCGGTAGTGACGGTATCTGGTTAGAAAGTCACGGCTAACTACGTGCCAGCAGCCGCGGTAATACGTAGGTGGCAAGCGTTATCCGGATTTATTGGGCGTAAAGCGAGCGCAGGCGGTTACTTAAGTCCGGTGTGAAAGCCTTCGGCTTAACCGAAGAAGTGCACTAGAAACTGGGCAACTTGAGTGCAGAAGAGGACAGTAGAACACCATGTGTAGCGGTGAAATGCGTAGATATATGGTAGAATACCAGTGGCGAAAGCGGCTGTCTGGTCTGTAACTGACGC…	0	0	0	0	0	0	0	42	0	0	0	0	0	0	0	0	0	0	0	0	0	0	0	0	0	0	0	0	0	0	0	0	0	0	0	0	0	0
110	ASV_1118	Bacteria	Proteobacteria	Gammaproteobacteria	Enterobacterales	Pectobacteriaceae	Brenneria	Brenneria goodwinii	NR_118273.1	99.063	TGGGGAATATTGCACAATGGGGGAAACCCTGATGCAGCCATGCCGCGTGTATGAAGAAGGCCTTCGGGTTGTAAAGTACTTTCAGCGGGGAGGAAGGGGATAAGGTTAACAGCCTTGTTCATTGACGTTACCCGCAGAAGAAGCACCGGCTAACTCCGTGCCAGCAGCCGCGGTAATACGGAGGGTGCAAGCGTTAATCGGAATGACTGGGCGTAAAGCGCACGCAGGCGGTCTGTTAAGTTGGATGTGAAATCCCCGGGCTTAACCTGGGAACTGCATTCAAGACTGGCAGGCTAGAGTCTCGTAGAGGGGGGTAGAATTCCAGGTGTAGCGGTGAAATGCGTAGAGATCTGGAGGAATACCGGTGGCGAAGGCGGCCCCCTGGACGAAGACTGACGC…	0	0	0	0	0	0	0	0	0	0	0	0	0	0	0	0	0	0	0	0	0	0	0	0	0	0	0	0	0	0	0	0	20	0	22	0	0	0
111	ASV_1119	Bacteria	Proteobacteria	Gammaproteobacteria	Orbales	Orbaceae	Orbus	Orbus sasakiae	NR_109477.1	94.848	TGGGGAATATTGCACAATGGGGGGAACCCTGATGCAGCCATGCCGCGTGTATGAAGAAGGCCTTAGGGTTGTAAAGTACTTTCGGTAATGAGGAAGGTAGGTATTCTAACAGGGTACCTAATTGACGTTAATTACAGAAGAAGCACCGGCTAACTCCGTGCCAGCAGCCGCGGTAATACGGAGGGTGCGAGCGTTAATCGGAATGACTGGGCGTAAAGGGCATGTAGGTGGATAGTTAAGTTAGATGTGAAAGCCCCGGGCTTAACCTGGGAACTGCATTTAAAACTGGTTATCTAGAGTACTGTAGAGGGAGGTAGAATTCCACGTGTAGCGGTGAAATGCGTAGAGATGTGGAGGAATACCGGTGGCGAAGGCGGCCTTCTGGACAGATACTGACGC…	0	0	0	0	0	0	0	0	0	0	0	0	0	0	0	0	0	0	0	0	0	0	0	0	0	0	0	0	0	0	0	0	15	0	8	12	7	0
112	ASV_112	Bacteria	Firmicutes	Bacilli	Lactobacillales	Lactobacillaceae	Paucilactobacillus	Lactobacillus suebicus	NR_114790.2	91.335	TAGGGAATCTTTCACAATGAACGAAAGTTTGATGAAGCAACGCCGCGTGAATGAAGAAGGGTTTCGGCTCGTAAAATTCTGTTGTTAGAGAAGAACGTATCTAGTAGGAAATGGCTAGATAGTGACGGTATCTGATTAGAAAGTCACGGCTAACTACGTGCCAGCAGCCGCGGTAATACGTAGGTGGCAAGCGTTATCCGGATTTATTGGGCGTAAAGCGAGCGCAGGCGGTCACCTAAGTCCGATGTGAAAGCCTTCGGCTTAACCGAAGAAGTGCATAGGAAACTGGGTGACTTGAGTACAGAAGAGGACAGTAGAACTCCATGAGTAGCGGTGAAATGCGTAGATTTATGGAAGAATACCAGTGGCGAAGGCGGCTGTCTGGTCTGTCACTGACGC…	2774	39	1960	1309	547	199	126	187	0	0	0	0	0	0	0	0	0	0	0	0	0	0	0	0	0	0	0	0	0	0	0	0	0	0	0	0	0	0
113	ASV_1120	Bacteria	Bacteroidetes	Bacteroidia	Bacteroidales	Tannerellaceae	Parabacteroides	Parabacteroides merdae	NR_041343.1	99.63	GTGCCAGCCGCCGCGGTAATACGGAGGATGCGAGCGTTATCCGGATTTATTGGGTTTAAAGGGTGCGTAGGTGGTGATTTAAGTCAGCGGTGAAAGTTTGTGGCTCAACCATAAAATTGCCGTTGAAACTGGGTTACTTGAGTGTGTTTGAGGTAGGCGGAATGCGTGGTGTAGCGGTGAAATGCATAGATATCACGCAGAACTCCGATTGCGAAGGCAGCTTACTAAACCATAACTGACACTGAAGCACGAAAGCGTGGGGATCAAACA	0	25	0	0	0	0	0	0	0	0	0	0	0	0	0	0	0	0	0	0	0	0	0	0	0	0	0	0	0	0	0	0	0	17	0	0	0	0
114	ASV_1122	Bacteria	Proteobacteria	Gammaproteobacteria	Enterobacterales	Erwiniaceae	Pantoea	Pantoea vagans	NR_116115.1	99.766	TGGGGAATATTGCACAATGGGCGCAAGCCTGATGCAGCCATGCCGCGTGTATGAAGAAGGCCTTCGGGTTGTAAAGTACTTTCAGCAGGGAGGAAGGCGATGCGGTTAATAACCGCGTCGATTGACGTTACCCGCAGAAGAAGCACCGGCTAACTCCGTGCCAGCAGCCGCGGTAATACGGAGGGTGCAAGCGTTAATCGGAATTACTGGGCGTAAAGCGCACGCAGGCGGTCTGTTAAGTCAGATGTGAAATCCCCGGGCTTAACCTGGGAACTGCATTTGAAACTGGCAGGCTTGAGTCTTGTAGAGGGGGGTAGAATTCCAGGTGTAGCGGTGAAATGCGTAGAGATCTGGAGGAATACCGGTGGCGAAGGCGGCCCCCTGGACAAAGACTGACGC…	0	0	0	0	0	0	0	0	0	0	0	0	0	0	0	0	0	0	0	0	0	0	0	0	0	0	0	0	0	0	0	0	0	0	42	0	0	0
115	ASV_1123	Bacteria	Firmicutes	Bacilli	Lactobacillales	Enterococcaceae	Tetragenococcus	Tetragenococcus halophilus	NR_114788.2	99.766	TAGGGAATCTTCGGCAATGGACGCAAGTCTGACCGAGCAACGCCGCGTGAGTGAAGAAGGTTTTCGGATCGTAAAGCTCTGTTGTCAGCAAAGAATAGGAGAAAGAGGAAATGCTTTTTCCATGACGGTAGCTGACCAGAAAGCCACGGCTAACTACGTGCCAGCAGCCGCGGTAATACGTAGGTGGCAAGCGTTGTCCGGATTTATTGGGCGTAAAGCGAGCGCAGGCGGTGATTTAAGTCTGATGTGAAAGCCCCCAGCTCAACTGGGGAGGGTCATTGGAAACTGGATCACTTGAGTGCAGAAGAGGAGAGTGGAATTCCATGTGTAGCGGTGAAATGCGTAGATATATGGAGGAACACCAGTGGCGAAGGCGGCTCTCTGGTCTGTAACTGACGC…	0	0	0	0	0	0	0	0	0	0	0	0	0	0	0	0	0	0	0	0	0	0	0	0	0	0	0	0	0	0	0	0	0	0	0	0	0	0
116	ASV_1124	Bacteria	Actinobacteria	Actinobacteria	Micrococcales	Microbacteriaceae	Microterricola	Microterricola gilva	NR_042536.1	100	TGGGGAATATTGCACAATGGGCGAAAGCCTGATGCAGCAACGCCGCGTGAGGGATGACGGCCTTCGGGTTGTAAACCTCTTTTAGTAGGGAAGAAGCGAAAGTGACGGTACCTGCAGAAAAAGCACCGGCTAACTACGTGCCAGCAGCCGCGGTAATACGTAGGGTGCAAGCGTTGTCCGGAATTATTGGGCGTAAAGAGCTCGTAGGCGGTTTGTCGCGTCTGCTGTGAAATCTGGGGGCTCAACCCCCAGCCTGCAGTGGGTACGGGCAGACTAGAGTGCGGTAGGGGAGATTGGAATTCCTGGTGTAGCGGTGGAATGCGCAGATATCAGGAGGAACACCGATGGCGAAGGCAGATCTCTGGGCCGTAACTGACGCTGAGGAGCGAAAGCATGGGG…	0	0	0	0	0	0	0	0	0	0	0	0	0	0	0	0	0	0	0	0	0	0	0	0	0	0	0	0	0	0	0	0	0	0	36	0	0	0
117	ASV_1125	Bacteria	Firmicutes	Bacilli	Lactobacillales	Lactobacillaceae	Latilactobacillus	Lactobacillus sakei	NR_113821.1	90.398	TAGGGAATCTTTCACAATGGACGAAAGTCTGATGAAGCAACGCCGCGTGAATGAAGAAGGGTTTCGGCTCGTAAAATTCTGTTGCCGGAGAAGAATGTATCGAGTAGGAAATGGCTCGGTAGTGACGGTATCCGGTTAGAAAGTCACGGCTAACTACGTGCCAGCAGCCGCGGTAATACGTAGGTGGCAAGCGTTATCCGGATTTATTGGGCGTAAAGCGAGCGCAGGCGGTTACCTAAGTCCGGTGTGAAAGCCTTCGTCTTAACCGAAGAAGTGCATTGGAAACTAAGTAACTTGAGTGCAGAAGAGGACAGTAGAACACCATGTGTAGCGGTGAAATGCGTAGATATATGGTAGAATACCAGTGGCGAAAGCGGCTGTCCGGTCTGTCACTGACGC…	0	0	0	0	0	0	0	0	0	0	0	0	0	0	0	0	0	0	0	0	0	0	0	0	0	0	0	0	0	0	0	0	0	0	0	0	0	0
118	ASV_1126	Bacteria	Proteobacteria	Gammaproteobacteria	Pasteurellales	Pasteurellaceae	Haemophilus	Haemophilus paraphrohaemolyticus	NR_118142.1	99.532	TGGGGAATATTGCACAATGGGGGGAACCCTGATGCAGCCATGCCGCGTGAATGAAGAAGGCCTTCGGGTTGTAAAGTTCTTTCGGTGACGAGGAAGGTTGGTATGTTAATAGCCTATCAAATTGACGTTAATCACAGAAGAAGCACCGGCTAACTCCGTGCCAGCAGCCGCGGTAATACGGGGGGTGCGAGCGTTAATCGGAATAACTGGGCGTAAAGGGCACGCAGGCGGTGACTTAAGTGAGATGTGAAAGCCCCGGGCTTAACCTGGGAATTGCATTTCATACTGGGTCGCTAGAGTACTTTAGGGAGGGGTAGAATTCCACGTGTAGCGGTGAAATGCGTAGAGATGTGGAGGAATACCGAAGGCGAAGGCAGCCCCTTGGGAATGTACTGACGC…	0	0	0	0	0	0	0	0	0	0	0	0	0	0	0	0	0	0	0	0	0	0	0	0	0	0	0	0	0	0	0	0	0	0	0	0	0	0
119	ASV_1127	Bacteria	Actinobacteria	Actinobacteria	Bifidobacteriales	Bifidobacteriaceae	Bifidobacterium	Bifidobacterium longum	NR_145535.1	100	CGGTAATACGTAGGGTGCAAGCGTTATCCGGAATTATTGGGCGTAAAGGGCTCGTAGGCGGTTCGTCGCGTCCGGTGTGAAAGTCCATCGCTTAACGGTGGATCCGCGCCGGGTACGGGCGGGCTTGAGTGCGGTAGGGGAGACTGGAATTCCCGGTGTAACGGTGGAATGTGTAGATATCGGGAAGAACACCAATGGCGAAGGCAGGTCTCTGGGCCGTTACTGACGCTGAGGAGCGAAAGCGTGGGGAGCGAACA	0	0	0	0	0	0	0	0	0	0	0	0	0	17	0	0	0	0	0	0	0	0	0	0	0	0	0	0	0	0	0	0	0	0	0	0	0	0
120	ASV_1128	Bacteria	Proteobacteria	Alphaproteobacteria	Sphingomonadales	Sphingomonadaceae	Sphingomonas	Sphingomonas gotjawalisoli	NR_157794.1	98.259	TGGGGAATATTGGACAATGGGCGAAAGCCTGATCCAGCAATGCCGCGTGAGTGATGAAGGCCTTAGGGTTGTAAAGCTCTTTTACCCGGGATGATAATGACAGTACCGGGAGAATAAGCCCCGGCTAACTCCGTGCCAGCAGCCGCGGTAATACGGAGGGGGCTAGCGTTATTCGGAATTACTGGGCGTAAAGCGCACGTAGGCGGCTATTCAAGTCAGAGGTGAAAGCCTGGAGCTCAACTCCAGAACTGCCTTTGAAACTGGATAGCTTGAATCATGGAGAGGTCAGTGGAATTCCGAGTGTAGAGGTGAAATTCGTAGATATTCGGAAGAACACCAGTGGCGAAGGCGACTGACTGGACATGTATTGACGCTGAGGTGCGAAAGCGTGGGGAGCAA…	0	0	0	0	0	0	0	0	0	0	0	0	0	0	0	0	0	0	0	0	0	0	0	0	0	0	0	0	0	0	0	0	0	0	0	0	0	0
121	ASV_1129	Bacteria	Bacteroidetes	Bacteroidia	Bacteroidales	Prevotellaceae	Prevotella	Prevotella copri	NR_040877.1	99.052	TGAGGAATATTGGTCAATGGACGAGAGTCTGAACCAGCCAAGTAGCGTGCAGGATGACGGCCCTATGGGTTGTAAACTGCTTTTATAAGGGAATAAAGTGAGTCTCGTGAGACTTTTTGCATGTACCTTATGAATAAGGACCGGCTAATTCCGTGCCAGCAGCCGCGGTAATACGGAAGGTCCGGGCGTTATCCGGATTTATTGGGTTTAAAGGGAGCGTAGGCCGGAGATTAAGCGTGTTGTGAAATGTAGACGCTCAACGTCTGCACTGCAGCGCGAACTGGTTTCCTTGAGTACGCACAAAGTGGGCGGAATTCGTGGTGTAGCGGTGAAATGCTTAGATATCACGAAGAACTCCGATTGCGAAGGCAGCTCACTGGAGCGCAACTGACGCTGAAG…	0	0	0	0	0	0	0	0	0	0	0	0	0	0	0	0	0	0	0	0	0	0	0	0	0	0	0	0	0	0	0	0	0	0	0	0	0	0
122	ASV_113	Bacteria	Proteobacteria	Alphaproteobacteria	Rhodospirillales	Acetobacteraceae	Bombella(Alpha2.2)	Bombella apis	NR_157653.1	98.259	TGGGGAATATTGGACAATGGGGGCAACCCTGATCCAGCAATGCCGCGTGTGTGAAGAAGGTCTTCGGATTGTAAAGCACTTTCACCGGGGAAGATGATGACGGTACCCGGAGAAGAAGCCCCGGCTAACTTCGTGCCAGCAGCCGCGGTAATACGAAGGGGGCTAGCGTTGCTCGGAATGACTGGGCGTAAAGGGCGCGTAGGCTGCTTGTACAGTCAGATGTGAAATCCCCGGGCTTAACCTGGGAACTGCATTTGATACGTGCAGGCTAGAGTCCGAGAGAGGGTTGTGGAATTCCCAGTGTAGAGGTGAAATTCGTAGATATTGGGAAGAACACCGGTTGCGAAGGCGGCAACCTGGCTCGGAACTGACGCTGAGGCGCGAAAGCGTGGGGAGCGA…	0	0	0	0	0	0	0	0	0	0	0	0	0	0	0	0	0	0	0	126	0	0	0	0	0	0	0	20	0	0	0	267	363	87	970	58	144	2963
123	ASV_1131	Bacteria	Bacteroidetes	Bacteroidia	Bacteroidales	Bacteroidaceae	Bacteroides	Bacteroides uniformis	NR_112945.1	100	CCGCGGTAATACGGAGGATCCGAGCGTTATCCGGATTTATTGGGTTTAAAGGGAGCGTAGGCGGACGCTTAAGTCAGTTGTGAAAGTTTGCGGCTCAACCGTAAAATTGCAGTTGATACTGGGTGTCTTGAGTACAGTAGAGGCAGGCGGAATTCGTGGTGTAGCGGTGAAATGCTTAGATATCACGAAGAACTCCGATTGCGAAGGCAGCTTGCTGGACTGTAACTGACGCTGATGCTCGAAAGTGTGGGTATCAAACA	0	0	0	0	0	0	0	0	0	0	0	0	0	0	0	0	0	0	0	0	0	0	0	0	0	0	0	0	28	0	13	0	0	0	0	0	0	0
124	ASV_1132	Bacteria	Firmicutes	Bacilli	Lactobacillales	Lactobacillaceae	Secundilactobacillus	Lactobacillus malefermentans	NR_113822.1	92.506	TAGGGAATCTTTCACAATGGACGAAAGTCTGATGAAGCAACGCCGCGTGAATGAAGAAGGGCTTCGGCTCGTAAAATTCTGTTATTAAAGAAGAACGAACGTGAGAGGAAATGTTCACGTTGTGACGGTATTTAACCAGAAAGTCACGGCTAACTACGTGCCAGCAGCCGCGGTAATACGTAGGTGGCAAGCGTTATCCGGATTTATTGGGCGTAAAGAGAGTGCAGGCGGTTTCTTAAGTCTGGTGTGAAAGCCTTCGGCTTAACCGGAGAAGTGCATTGGAAACTAGGAAACTTGAGTATAGCAGAGGATAGTAGAACTCCATGTGTAGCGGTGAAATGCGTAGATATATGGAAGAATACCAGTGGCGAAGGCGGCTATCTGGGCTATTACTGACGC…	0	0	0	0	0	0	0	0	41	0	0	0	0	0	0	0	0	0	0	0	0	0	0	0	0	0	0	0	0	0	0	0	0	0	0	0	0	0
125	ASV_1134	Bacteria	Firmicutes	Bacilli	Lactobacillales	Lactobacillaceae	Paucilactobacillus	Lactobacillus suebicus	NR_114790.2	91.803	TAGGGAATCTTTCACAATGAACGAAAGTTTGATGAAGCAACGCCGCGTGAATGAAGAAGGGTTTCGGCTCGTAAAATTCTGTTGTTAGAGAAGAACGTATCTAGTAGGAAATGGCTAGGTAGTGACGGTATCTGATTAGAAAGTCACGGCTAACTACGTGCCAGCAGCCGCGGTAATACGTAGGTGGCAAGCGTTATCCGGATTTATTGGGCGTAAAGCGAGCGCAGGTGGCCATTTAAGTCCGATGTGAAAGCCTTCGGCTTAACCGAAGAAGTGCATAGGAAACTGGGTGACTTGAGTGCAGAAGAGGACAGTAGAACTCCATGAGTAGCGGTGAAATGCGTAGATTTATGGAAGAATACCAGTGGCGAAGGCGGCTGTCTGGTCTGTCACTGACGC…	0	0	0	0	0	0	0	0	0	0	0	0	0	0	0	0	0	0	0	0	0	0	0	0	0	41	0	0	0	0	0	0	0	0	0	0	0	0
126	ASV_1135	Bacteria	Actinobacteria	Actinobacteria	Bifidobacteriales	Bifidobacteriaceae	Bifidobacterium	Bifidobacterium pseudocatenulatum	NR_037117.1	97.066	TGGGGAATATTGCACAATGGGCGCAAGCCTGATGCAGCGACGCCGCGTGCGGGATGACGGCCTTCGGGTTGTAAACCGCTTTTGATCGGGAGCAAGCCTTCGGGTGAGTGTACCTTTCGAATAAGCACCGGCTAACTACGTGCCAGCAGCCGCGGTAATACGTAGGGTGCAAGCGTTATCCGGAATTATTGGGCGTAAAGGGCTCGTAGGCGGTTCGTCGCGTCCGGTGTGAAAGTCCATCGCTTAACGGTGGATCTGCGCCGGGTACGGGCGGGCTGGAGTGCGGTAGGGGAGACTGGAATTCCCGGTGTAACGGTGGAATGTGTAGATATCGGGAAGAACACCAATGGCGAAGGCAGCATACTGGGCTATAACTGACGCTGAAGCACGAAAGCGTGG…	0	0	0	0	0	0	0	0	0	0	0	0	0	0	0	0	0	0	0	0	0	0	0	0	0	0	0	0	0	0	0	0	0	0	0	41	0	0
127	ASV_1136	Bacteria	Firmicutes	Bacilli	Lactobacillales	Lactobacillaceae	Pediococcus	Pediococcus argentinicus	NR_042623.1	94.145	TAGGGAATCTTCCACAATGGACGCAAGTCTGATGGAGCAATGCCGCGTGGGTGAAGAAGGGTTTCGGCTCGTAAAACTCTGTTGTTAAAGAAGAACGAGGATAATAGGAAATGATTATCCCGTGACGGTATTTAACCAGAAAGTCACGGCTAACTACGTGCCAGCAGCCGCGGTAATACGTAGGTGGCAAGCGTTATCCGGATTTATTGGGCGTAAAGCGAGCGCAGGCGGTTCTTTAAGTCTGATGTGAAAGCCTTCGGCTTAACTGAAGAAGTGCATCGGAAACTGAAGAACTTGAGTGCAGAAGAGGGTAGTGGAACTCCATGTGTAGCGGTGAAATGCGTAGATATATGGAAGAACACCAGTGGCGAAGGCGGCTACCTGGTCTGCAACTGACGC…	0	0	0	0	0	0	0	0	0	0	0	0	0	0	0	0	0	0	0	0	0	0	0	0	0	0	0	0	0	0	0	0	0	0	0	0	0	0
128	ASV_1137	Bacteria	Proteobacteria	Gammaproteobacteria	Enterobacterales	Morganellaceae	Morganella	Morganella morganii	NR_113580.1	99.297	TGGGGAATATTGCACAATGGGCGCAAGCCTGATGCAGCCATGCCGCGTGTATGAAGAAGGCCTTCGGGTTGTAAAGTACTTTCAGTCGGGAGGAAGGTGTCAGGGTTAATAACCCCGGCAATTGACGTTACCGACAGAAGAAGCACCGGCTAACTCCGTGCCAGCAGCCGCGGTAATACGGAGGGTGCAAGCGTTAATCGGAATTACTGGGCGTAAAGCGCACGCAGGCGGTTGATTGAGTCAGATGTGAAATCCCCGGGCTTAACCCGGGAATTGCATCTGATACTGGTCAGCTAGAGTCTTGTAGAGGGGGGTAGAATTCCATGTGTAGCGGTGAAATGCGTAGAGATGTGGAGGAATACCGGTGGCGAAGGCGGCCCCCTGGACAAAGACTGACGC…	0	0	0	0	0	0	0	0	0	0	0	0	0	0	0	0	0	0	0	0	0	0	0	0	0	0	0	0	0	0	0	0	0	0	0	0	0	0
129	ASV_1139	Bacteria	Firmicutes	Clostridia	Clostridiales	Lachnospiraceae	Mediterraneibacter	[Ruminococcus] torques	NR_036777.1	99.222	CGGTAATACGTATGGTGCAAGCGTTATCCGGATTTACTGGGTGTAAAGGGAGCGTAGACGGATGGGCAAGTCTGATGTGAAAACCCGGGGCTCAACCCCGGGACTGCATTGGAAACTGTTCATCTAGAGTGCTGGAGAGGTAAGTGGAATTCCTAGTGTAGCGGTGAAATGCGTAGATATTAGGAGGAACACCAGTGGCGAAGGCGGCTTACTGGACAGTAACTGACGTTGAGGCTCGAAAGCGTGGGGAGCAAACA	0	0	0	0	0	0	0	0	0	0	0	0	0	0	0	0	0	0	0	0	0	0	0	0	0	0	0	0	0	0	0	28	0	0	0	0	0	0
130	ASV_114	Bacteria	Firmicutes	Bacilli	Lactobacillales	Lactobacillaceae	Paucilactobacillus	Lactobacillus wasatchensis	NR_147709.1	92.272	TAGGGAATCTTTCACAATGGACGAAAGTCTGATGAAGCAACGCCGCGTGAATGAAGAAGGGTTTCGGCTCGTAAAATTCTGTTGTTAGAGAAGAACGTATCTAGTAGGAAATGGCTAGGTAGTGACGGTATCTAATTAGAAAGTCACGGCTAACTACGTGCCAGCAGCCGCGGTAATACGTAGGTGGCAAGCGTTATCCGGATTTATTGGGCGTAAAGCGAGCGCAGGCGGTTACCTAAGTCCGTTGTGAAAGCCTTCGGCTTAACCGAAGAAGTGCATCGGAAACTAGATAACTTGAGTGCAGAAGAGGACAGTAGAACACCATGTGTAGCGGTGAAATGCGTAGATATATGGTAGAATACCAGTGGCGAAAGCGGCTGTCTGGTCTGTAACTGACGC…	3898	56	1337	1454	121	128	88	0	0	0	0	0	0	0	0	0	0	0	0	0	0	0	0	0	0	0	0	0	0	0	0	0	0	0	0	0	0	0
131	ASV_1140	Bacteria	Firmicutes	Bacilli	Lactobacillales	Lactobacillaceae	Secundilactobacillus	Lactobacillus malefermentans	NR_113822.1	92.74	TAGGGAATCTTTCACAATGGACGAAAGTCTGATGAAGCAACGCCGCGTGAATGAAGAAGGGTTTCGGCTCGTAAAATTCTGTTATTAAAGAAGAACGAACGTGAGAGGAAATGTTCACGTTGTGACGGTATTTAACCAGAAAGTCACGGCTAACTACGTGCCAGCAGCCGCGGTAATACGTAGGTGGCAAGCGTTATCCGGATTTATTGGGCGTAAAGAGAGTGCAGGCGGTTTCTTAAGTCTGGTGTGAAAGCCTTCGGCTCAACCGGAGAAGTGCATTGGAAACTAGGAAACTTGAGTATAGCAGAGGATAGTAGAACTCCATGTGTAGCGGTGAAATGCGTAGATATATGGAAGAATACCAGTGGCGAAGGCGGTTATCTGGGCTATTACTGACGC…	0	0	0	0	0	0	0	0	0	0	0	0	0	0	0	0	0	0	0	0	0	0	0	0	0	0	0	0	0	0	0	0	0	0	0	0	0	0
132	ASV_1141	Bacteria	Proteobacteria	Gammaproteobacteria	Oceanospirillales	Halomonadaceae	Halotalea	Halotalea alkalilenta	NR_043806.1	94.145	TGGGGAATATTGGACAATGGGGGAAACCCTGATCCAGCCATGCCGCGTGTGTGAAGAAGGCCTTAGGGTTGTAAAGCACTTTCAGTGGGGAAGAAGGCCGATAGTCTAATACACCGTCGGAAGGACATCACCCACAGAAGAAGCACCGGCTAACTCCGTGCCAGCAGCCGCGGTAATACGGAGGGTGCGAGCGTTAATCGGAATTACTGGGCGTAAAGGGCGCGTAGGCGGTCCGTTAAGCCAGATGTGAAAGCCCCGGGCTCAACCTGGGAACTGCATTTGGAACTGGCGGACTTGAGTGCAGGAGAGGAAGGTAGAATTCCAGGTGTAGCGGTGAAATGCGTAGAGATCTGGAGGAATACCAGTGGCGAAGGCGGCCTTCTGGACTGACACTGACGC…	0	0	0	0	0	0	0	0	0	0	0	0	0	0	0	0	0	0	0	0	0	0	0	0	0	0	0	0	0	0	0	40	0	0	0	0	0	0
133	ASV_1143	Bacteria	Proteobacteria	Gammaproteobacteria	Pseudomonadales	Pseudomonadaceae	Pseudomonas	Pseudomonas oryzihabitans	NR_114041.1	99.766	TGGGGAATATTGGACAATGGGCGAAAGCCTGATCCAGCCATGCCGCGTGTGTGAAGAAGGCCTTCGGGTCGTAAAGCACTTTAAGTTGGGAGGAAGGGCTCATAGCGAATACCTGTGAGTTTTGACGTTACCGACAGAATAAGCACCGGCTAACTTCGTGCCAGCAGCCGCGGTAATACGAAGGGTGCAAGCGTTAATCGGAATTACTGGGCGTAAAGCGCGCGTAGGTGGCTTGATAAGTTGGATGTGAAATCCCCGGGCTCAACCTGGGAACTGCATCCAAAACTGTCTGGCTAGAGTGCGGTAGAGGGTAGTGGAATTTCCAGTGTAGCGGTGAAATGCGTAGATATTGGAAGGAACACCAGTGGCGAAGGCGACTACCTGGACTGACACTGACAC…	0	0	0	0	0	0	0	0	0	0	0	0	0	0	0	0	0	0	0	0	0	0	0	0	0	0	0	0	0	0	0	0	17	18	0	5	0	0
134	ASV_1144	Bacteria	Firmicutes	Bacilli	Lactobacillales	Lactobacillaceae	Lactobacillus	Lactobacillus apis	NR_125702.1	99.532	TAGGGAATCTTCCACAATGGACGCAAGTCTGATGGAGCAACGCCGCGTGAGTGAAGAAGGTTTTCGGATCGTAAAGCTCTGTTGTTGGTGAAGAAGGACATGGATAGTAACTGATCTATGTTTGACGGTAATCAACCAGAAAGTCACGGCTAACTACGTGCCAGCAGCCGCGGTAATACGTAGGTGGCAAGCGTTGTCCGGATTTATTGGGCGTAAAGCGAACGCAGGCGGGAAAACAAGTCAGCTGTGAAAGCCCTCGGCTTAACCGAGGAACGGCAACTGAAACTGTTTTTCTTGAGTGCAGAAGAGGAGAGTGGAACTCCATGTGTAGCGGTGAAATGCGTAGATATATGGAAGAACACCAGTGGCGAAGGCGGCTCTCTGGTCTGTAACTGACGC…	0	0	40	0	0	0	0	0	0	0	0	0	0	0	0	0	0	0	0	0	0	0	0	0	0	0	0	0	0	0	0	0	0	0	0	0	0	0
135	ASV_1145	Bacteria	Firmicutes	Bacilli	Lactobacillales	Lactobacillaceae	Lentilactobacillus	Lactobacillus curieae	NR_109538.1	91.803	TAGGGAATCTTTCACAATGGACGAAAGTCTGATGAAGCAACGCCGCGTGAGTGAAGAAGGGTTTCGGCTCGTAAAACTCTGTTGCTAGAGAAGAACGAGAGTAGTAGGAAATGACTACTCCGTGACGGTATCTGGTTAGAAAGTCACGGCTAACTACGTGCCAGCAGCCGCGGTAATACGTAGGTGGCAAGCGTTATCCGGATTTATTGGGCGTAAAGCGAGCGCAGGCGGTTTTTTAAGTCCGATGTGAAAGCCTTCGGCTTAACTGAAGAAGTGCATTGGAAACTAGGAAACTTGAGTACAGAAGAGGACAGTAGAACTCCATGTGTAGCGGTGAAATGCGTAGATATATGGAAGAATACCAGTGGCGAAAGCGGCTGTCTGGTCTGTTACTGACGT…	0	0	0	0	0	0	0	0	40	0	0	0	0	0	0	0	0	0	0	0	0	0	0	0	0	0	0	0	0	0	0	0	0	0	0	0	0	0
136	ASV_1146	Bacteria	Bacteroidetes	Bacteroidia	Bacteroidales	Bacteroidaceae	Bacteroides	Bacteroides uniformis	NR_112945.1	99.763	TGAGGAATATTGGTCAATGGACGAGAGTCTGAACCAGCCAAGTAGCGTGAAGGATGACTGCCCTATGGGTTGTAAACTTCTTTTATACGGGAATAAAGTGAGGCACGCGTGCCTTTTTGTATGTACCGTATGAATAAGGATCGGCTAACTCCGTGCCAGCAGCCGCGGTAATACGGAGGATCCGAGCGTTATCCGGATTTATTGGGTTTAAAGGGAGCGTAGGCGGACGCTTAAGTCAGTTGTGAAAGTTTGCGGCTCAACCGTAAAATTGCAGTTGATACTGGGTGTCTTGAGTACAGTAGAGGCAGGCGGAATTCGTGGTGTAGCGGTGAAATGCTTAGATATCACGAAGAACTCCGATTGCGAAGGCAGCTTGCTGGACTGTAACTGACGCTGATG…	0	0	0	0	0	0	0	0	0	0	0	0	40	0	0	0	0	0	0	0	0	0	0	0	0	0	0	0	0	0	0	0	0	0	0	0	0	0
137	ASV_1147	Bacteria	Firmicutes	Bacilli	Lactobacillales	Lactobacillaceae	Paucilactobacillus	Lactobacillus wasatchensis	NR_147709.1	92.037	TAGGGAATCTTTCACAATGGACGAAAGTCTGATGAAGCAACGCCGCGTGAGTGAAGAAGGGTTTCGGCTCGTAAAACTCTGTTGTTAGAGAAGAACGTATCTAGTAGGAAATGGCTAGGTAGTGACGGTATCTGATTAGAAAGTCACGGCTAACTACGTGCCAGCAGCCGCGGTAATACGTAGGTGGCAAGCGTTATCCGGATTTATTGGGCGTAAAGCGAGCGCAGGCGGTTATCTAAGTCCGTTGTGAAAGCCTTCGGCTTAACTGAAGAAGTGCATCGGAAACTAGATAACTTGAGTACAGAAGAGGACAGTAGAACACCATGTGTAGCGGTGAAATGCGTAGATATATGGTAGAATACCAGTGGCGAAAGCGGCTGTCTGGTCTGTCACTGACGC…	0	0	0	0	0	0	0	0	0	0	0	0	0	0	0	0	0	0	0	0	0	0	0	0	0	0	0	0	0	0	0	0	0	0	40	0	0	0
138	ASV_1148	Bacteria	Proteobacteria	Gammaproteobacteria	Enterobacterales	Erwiniaceae	Pantoea	Pantoea wallisii	NR_118122.1	99.297	TGGGGAATATTGCACAATGGGCGCAAGCCTGATGCAGCCATGCCGCGTGTATGAAGAAGGCCTTCGGGTTGTAAAGTACTTTCAGCGGGGAGGAAGGCGATAAGGTTAATAACCTTGTTGATTGACGTTACCCGCAGAAGAAGCACCGGCTAACTCCGTGCCAGCAGCCGCGGTAATACGGAGGGTGCAAGCGTTAATCGGAATTACTGGGCGTAAAGCGCACGCAGGCGGTCTGTTAAGTCAGATGTGAAATCCCCGGGCTTAACCTGGGAACTGCATTTGAAACTGGCAGGCTTGAGTCTCGTAGAGGGGGGTAGAATTCCAGGTGTAGCGGTGAAATGCGTAGAGATCTGGAGGAATACCGGTGGCGAAGGCGGCCCCCTGGACGAAGACTGACGC…	0	0	0	0	0	0	0	0	0	0	0	0	0	0	0	0	0	0	0	0	0	0	0	0	0	0	0	0	0	0	0	0	0	0	0	40	0	0
139	ASV_1149	Bacteria	Bacteroidetes	Bacteroidia	Bacteroidales	Tannerellaceae	Parabacteroides	Parabacteroides merdae	NR_041343.1	100	TGAGGAATATTGGTCAATGGCCGAGAGGCTGAACCAGCCAAGTCGCGTGAAGGAAGAAGGATCTATGGTTTGTAAACTTCTTTTATAGGGGAATAAAGTGGAGGACGTGTCCTTTTTTGTATGTACCCTATGAATAAGCATCGGCTAACTCCGTGCCAGCAGCCGCGGTAATACGGAGGATGCGAGCGTTATCCGGATTTATTGGGTTTAAAGGGTGCGTAGGTGGTGATTTAAGTCAGCGGTGAAAGTTTGTGGCTCAACCATAAAATTGCCGTTGAAACTGGGTTACTTGAGTGTGTTTGAGGTAGGCGGAATGCGTGGTGTAGCGGTGAAATGCATAGATATCACGCAGAACTCCGATTGCGAAGGCAGCTTACTAAACCATAACTGACACTGAAG…	0	0	0	0	0	0	0	0	0	0	0	0	0	0	0	0	0	0	0	0	0	0	0	0	0	0	0	0	0	0	0	0	0	0	0	40	0	0
140	ASV_115	Bacteria	Firmicutes	Bacilli	Lactobacillales	Lactobacillaceae	Paucilactobacillus	Lactobacillus suebicus	NR_114790.2	91.101	TAGGGAATCTTTCACAATGAACGAAAGTTTGATGAAGCAACGCCGCGTGAATGAAGAAGGGTTTCGGCTCGTAAAATTCTGTTGTTAGAGAAGAACGTATCTAGTAGGAAATGGCTAGATAGTGACGGTATCTGATTAGAAAGTCACGGCTAACTACGTGCCAGCAGCCGCGGTAATACGTAGGTGGCAAGCGTTATCCGGATTTATTGGGCGTAAAGCGAGCGCAGGCGGTCACCTAAGTCCGATGTGAAAGCCTTCGGCTTAACCGAAGAAGTGCATAGGAAACTGGATGACTTGAGTACAGAAGAGGACAGTAGAACTCCATGAGTAGCGGTGAAATGCGTAGATTTATGGAAGAATACCAGTGGCGAAGGCGGCTGTCTGGTCTGTCACTGACGC…	2554	67	1984	1836	251	128	92	113	0	0	0	0	0	0	0	0	0	0	0	0	0	0	0	0	0	0	0	0	0	0	0	0	0	0	0	0	0	0
141	ASV_1150	Bacteria	Proteobacteria	Gammaproteobacteria	Oceanospirillales	Halomonadaceae	Zymobacter	Zymobacter palmae	NR_114073.1	99.766	TGGGGAATATTGGACAATGGGCGAAAGCCTGATCCAGCCATGCCGCGTGTGTGAAGAAGGCCTTAGGGTTGTAAAGCACTTTCAGTGGGGAAGAAAGCCTGAGACCTAATACGTTTCAGGAAGGACATCACCCACAGAAGAAGCACCGGCTAACTCCGTGCCAGCAGCCGCGGTAATACGGAGGGTGCGAGCGTTAATCGGAATTACTGGGCGTAAAGGGCGCGTAGGCGGTCCGTTAAGCCAGATGTGAAAGCCCCGGGCTTAACCTGGGAACAGCATTTGGAACTGGCAGACTTGAGTGCAGGAGAGGAAGGTAGAATTCCAGGTGTAGCGGTGAAATGCGTAGAGATCTGGAGGAATACCAGTGGCGAAGGCGGCCTTCTGGACTGACACTGACGC…	0	0	0	0	0	0	0	0	0	0	0	0	0	0	0	0	0	0	0	0	0	0	0	0	0	0	0	0	0	0	0	0	0	0	0	0	40	0
142	ASV_1151	Bacteria	Firmicutes	Clostridia	Clostridiales	Ruminococcaceae	Faecalibacterium	Faecalibacterium prausnitzii	NR_028961.1	96.517	TGGGGAATATTGCACAATGGGGGAAACCCTGATGCAGCGACGCCGCGTGGAGGAAGAAGGTCTTCGGATTGTAAACTCCTGTTGTTGGGGAAAAAGAGGATGGTACCCAACAAGGAAGTGACGGCTAACTACGTGCCAGCAGCCGCGGTAAAACGTAGGTCACAAGCGTTGTCCGGAATTACTGGGTGTAAAGGGAGCGCAGGCGGGTATGCAAGTTGGGAGTGAAATACATGGGCTCAACCCATGAACTGCTCTCAAAACTGTGTATCTTGAGTAGTGCAGAGGTAGGCGGAATTCCCGGTGTAGCGGTGGAATGCGTAGATATCGGGAGGAACACCAGTGGCGAAGGCGGCCTACTGGGCACCAACTGACGCTGAGGCTCGAAAGTGTGGGTAGCAA…	0	0	0	0	0	0	0	0	0	0	0	0	0	0	0	0	0	0	0	0	0	0	0	0	0	0	0	0	0	0	0	0	0	0	0	0	0	0
143	ASV_1152	Bacteria	Proteobacteria	Alphaproteobacteria	Rhodobacterales	Rhodobacteraceae	Paracoccus	Paracoccus laeviglucosivorans	NR_145640.1	100	TGGGGAATCTTAGACAATGGGGGCAACCCTGATCTAGCCATGCCGCGTGAGTGATGAAGGCCTTAGGGTTGTAAAGCTCTTTCAGCTGGGAAGATAATGACGGTACCAGCAGAAGAAGCCCCGGCTAACTCCGTGCCAGCAGCCGCGGTAATACGGAGGGGGCTAGCGTTGTTCGGAATTACTGGGCGTAAAGCGCACGTAGGCGGACCGGAAAGTCAGAGGTGAAATCCCAGGGCTCAACCTTGGAACTGCCTTTGAAACTATCGGTCTGGAGTTCGAGAGAGGTGAGTGGAATTCCGAGTGTAGAGGTGAAATTCGTAGATATTCGGAGGAACACCAGTGGCGAAGGCGGCTCACTGGCTCGATACTGACGCTGAGGTGCGAAAGCGTGGGGAGCAA…	0	0	0	0	0	0	0	0	0	0	0	0	0	0	0	0	0	0	0	0	0	0	0	0	0	0	0	0	0	0	0	0	0	0	0	0	0	0
144	ASV_1153	Bacteria	Proteobacteria	Gammaproteobacteria	Enterobacterales	Enterobacteriaceae	Enterobacter	Enterobacter mori	NR_146667.2	99.532	TGGGGAATATTGCACAATGGGCGCAAGCCTGATGCAGCCATGCCGCGTGTATGAAGAAGGCCTTCGGGTTGTAAAGTACTTTCAGCGGGGAGGAAGGTGCTGAGGTTAATAACCTCAGCAATTGACGTTACCCGCAGAAGAAGCACCGGCTAACTCCGTGCCAGCAGCCGCGGTAATACGGAGGGTGCAAGCGTTAATCGGAATTACTGGGCGTAAAGCGCACGCAGGCGGTCTGTCAAGTCGGATGTGAAATCCCCGGGCTCAACCTGGGAACTGCATTCGAAACTGGCAGGCTAGAGTCTTGTAGAGGGGGGTAGAATTCCAGGTGTAGCGGTGAAATGCGTAGAGATCTGGAGGAATACCGGTGGCGAAGGCGGCCCCCTGGACGAAGACTGACGC…	0	0	0	0	0	0	0	0	0	0	0	0	0	0	0	0	0	0	0	0	0	0	0	0	0	0	0	0	0	0	0	0	0	0	0	0	0	0
145	ASV_1154	Bacteria	Bacteroidetes	Bacteroidia	Bacteroidales	Prevotellaceae	Paraprevotella	Paraprevotella clara	NR_113077.1	88.836	TGAGGAATATTGGTCAATGGGCGAGAGCCTGAACCAGCCAAGTAGCGTGAAGGAAGACTGCCCTATGGGTTGTAAACTTCTTTTATAGGGGAATAAAGTGCGTCACGTGTGGCGTTTTGTATGTACCCTATGAATAAGCATCGGCTAATTCCGTGCCAGCAGCCGCGGTAATACGGAAGATGCGAGCGTTATCCGGATTTATTGGGTTTAAAGGGAGCGTAGGCGGACGCTTAAGCCTGCGGTCAAATGTCAGCGCCCAACGCTGGCCTGCCGTGGGAACTGGGTGTCTTGAATGTGCACAAGGAAGGTGGAATTCGTGGTGTAGCGGTGAAATGCTTAGATATCACGAAGAACCCCGATTGCGAAGGCAGCGTACCAGTCCTTTACTGACGCTAAAGC…	0	0	0	0	0	0	0	0	0	0	0	0	0	0	0	0	0	0	0	0	0	0	0	0	0	0	0	0	0	0	0	0	0	0	0	0	0	0
146	ASV_1156	Bacteria	Proteobacteria	Gammaproteobacteria	Enterobacterales	Pectobacteriaceae	Pectobacterium	Pectobacterium actinidiae	NR_125539.1	100	TGGGGAATATTGCACAATGGGCGCAAGCCTGATGCAGCCATGCCGCGTGTGTGAAGAAGGCCTTCGGGTTGTAAAGCACTTTCAGCGGGGAGGAAGGCGGTGAGGTTAATAACCTCATCGATTGACGTTACCCGCAGAAGAAGCACCGGCTAACTCCGTGCCAGCAGCCGCGGTAATACGGAGGGTGCAAGCGTTAATCGGAATGACTGGGCGTAAAGCGCACGCAGGCGGTCTGTTAAGTTGGATGTGAAATCCCCGGGCTTAACCTGGGAACTGCATTCAAAACTGACAGGCTAGAGTCTTGTAGAGGGGGGTAGAATTCCAGGTGTAGCGGTGAAATGCGTAGAGATCTGGAGGAATACCGGTGGCGAAGGCGGCCCCCTGGACAAAGACTGACGC…	0	0	0	0	0	0	0	0	0	0	0	0	0	0	0	0	0	0	0	0	0	0	0	0	0	0	0	0	0	39	0	0	0	0	0	0	0	0
147	ASV_1157	Bacteria	Firmicutes	Bacilli	Lactobacillales	Lactobacillaceae	Secundilactobacillus	Lactobacillus malefermentans	NR_113822.1	92.506	TAGGGAATCTTTCACAATGGACGAAAGTCTGATGAAGCAACGCCGCGTGAATGAAGAAGGGTTTCGGCTCGTAAAATTCTGTTATTAAAGAAGAACGAACGTGAGAGGAAATGTTCACGTTGTGACGGTATTTAACCAGAAAGTCACGGCTAACTACGTGCCAGCAGCCGCGGTAATACGTAGGTGGCAAGCGTTATCCGGATTTATTGGGCGTAAAGAGAGTGCAGGTGGTTTCTTAAGTCTGGTGTGAAAGCCTTCGGCTTAACCGGAGAAGTGCATTGGAAACTAGGAAACTTGAGTATAGCAGAGGATAGTAGAACTCCATGTGTAGCGGTGAAATGCGTAGATATATGGAAGAATACCAGTGGCGAAGGCGGCTATCTGGGCTATTACTGACGC…	0	27	12	0	0	0	0	0	0	0	0	0	0	0	0	0	0	0	0	0	0	0	0	0	0	0	0	0	0	0	0	0	0	0	0	0	0	0
148	ASV_1158	Bacteria	Proteobacteria	Alphaproteobacteria	Rhodospirillales	Acetobacteraceae	Acetobacter	Acetobacter fabarum	NR_113556.1	92.537	TGGGGAATATTGGACAATGGGGGCAACCCTGATCCAGCAATGCCGCGTGCGTGAAGAAGGTCCTCGGATTGTAAAGCGCTTTCAATAGGGGAGATGATGACGGTACCTATAGAAGAAGCCCCGGCTAACTTCGTGCCAGCAGCCGCGGTAATACGAAGGGGGCTAGCGTTGCTCGGAATTACTGGGCGTAAAGGGCGTGTAGGCGGTTTAATAAGTGAGATGTGAAATCCCTGGGCTTAACCTAGGACGTGCATTTGATACTATTAGGCTTGAGTATGAGAGAGGGCTGTGGAATTCCCAGTGTAGAGGTGAAATTCGTAGATATTGGGAAGAACACCGGTTGCGAAGGCGGCAGCCTGGCTCATAACTGACGCTGAGGCGCGAAAGCGTGGGGAGCGA…	0	0	0	0	39	0	0	0	0	0	0	0	0	0	0	0	0	0	0	0	0	0	0	0	0	0	0	0	0	0	0	0	0	0	0	0	0	0
149	ASV_1159	Bacteria	Proteobacteria	Gammaproteobacteria	Oceanospirillales	Halomonadaceae	Carnimonas	Carnimonas nigrificans	NR_029342.1	95.785	TGGGGAATATTGGACAATGGGGGCAACCCTGATCCAGCCATGCCGCGTGTGTGAAGAAGGCTTTCGGGTTGTAAAGCACTTTCAGCGAGGAGGAAGTCGTGGAGCCTAATACGTTTCACGAAGGACGTTACTCGCAGAAGAAGCACCGGCTAACTCCGTGCCAGCAGCCGCGGTAATACGGAGGGTGCAAGCGTTAATCGGAATTACTGGGCGTAAAGGGCGCGTAGGCGGTCTGTTAAGCCAGATGTGAAAGCCCCGGGCTTAACCTGGGAATGGCATTTGGAACTGGCGGACTTGAGTGCAGGAGAGGAAGGTGGAATTCCCGGTGTAGCGGTGAAATGCGTAGAGATCGGGAGGAATACCAGTGGCGAAGGCGGCCTTCTGGACTGACACTGACGC…	0	0	0	0	0	0	0	0	0	0	0	0	0	0	0	0	0	0	0	0	0	0	0	0	0	0	0	0	0	0	0	0	0	0	16	23	0	0
150	ASV_116	Bacteria	Proteobacteria	Alphaproteobacteria	Rhodospirillales	Acetobacteraceae	Acetobacter	Acetobacter suratthaniensis	NR_146709.1	91.294	TGGGGAATATTGGACAATGGGGGCAACCCTGATCCAGCAATGCCGCGTGCGTGAAGAAGGTCTTCGGATTGTAAAGCGCTTTCGATGGGGGAGATGATGACGGTACCCATAGAAGAAGCTCCGGCTAACTTCGTGCCAGCAGCCGCGGTAATACGAAGGGGGCTAGCGTTGCTCGGAATTACTGGGCGTAAAGGGCGTGCAGGCGGTTTTGTAAGTGAGATGTGAAAGGTCTGGGCTTAACCCGGAGAGTGCATTTGAGACTACAAGGCTAGAGTATGAGAGAGGGCTGTGGAATTTCCAGTGTAGAGGTGAAATTCGTAGATATTGGAAAGAACACCGGTTGCGAAGGCGGCAGCCTGGCTCATAACTGACGCTGATACGCGAAAGCGTGGGGAGCGA…	0	0	0	0	0	0	0	0	0	0	0	0	0	0	0	0	0	0	0	0	0	0	0	0	0	0	0	0	3876	1235	1736	0	0	0	0	0	0	0
151	ASV_1160	Bacteria	Proteobacteria	Gammaproteobacteria	Enterobacterales	Enterobacteriaceae	Enterobacter	Enterobacter cloacae	NR_102794.2	98.361	TGGGGAATATTGCACAATGGGCGCAAGCCTGATGCAGCCATGCCGCGTGTATGAAGAAGGCCTTCGGGTTGTAAAGTACTTTCAGCGGGGAGGAAGGGGTTGAGGTTAATAACCGCAGCCATTGACGTTACCCGCAGAAGAAGCACCGGCTAACTCCGTGCCAGCAGCCGCGGTAATACGGAGGGTGCAAGCGTTAATCGGAATTACTGGGCGTAAAGCGCACGCAGGCGGCGTGTCAAGTCGGATGTGAAATCCCCGGGCTCAACCCGGGAACTGCATTCGAAACTGGCATGCTGGAGTCTTGTAGAGGGGGGTAGAATTCCAGGTGTAGCGGTGAAATGCGTAGAGATCTGGAGGAATACCGGTGGCGAAGGCGGCCCCCTGGACAAAGACTGACGC…	0	0	0	0	0	0	0	0	0	0	0	0	0	0	0	0	0	0	0	0	0	0	0	0	0	0	0	0	0	0	0	0	0	0	0	0	0	39
152	ASV_1161	Bacteria	Proteobacteria	Deltaproteobacteria	Desulfobacterales	Desulfobulbaceae	Desulfobulbus	Desulfobulbus elongatus	NR_029305.1	90.164	TAGGGAATATTGCGCAATGCCCGAAAGGGTGACGCAGCAACGCCGCGTGGGTGATGAAGCTTTTCGGAGTGTAAAGCCCTGTCAGAGGGGAAGAAACTTTCCCCGATTCGTCGGGGAAACTGACGGTACCTTCAGAGGAAGCTCCGGCCAACTCCGTGCCAGCAGCCGCGGTAATACGGAGGGTGCAAGCGTTGTTCGGAATTACTGGGCGTAAAGGGCGTGTAGGCGGTTAGGTAAGTCAGATGTGAAATCCCTTAGCTCAACTAAGGAAGTGCATTTGAAACTGCTTAACTAGAGTACAGGAGGGGAAAGTGGAATTCCCAGTGTAGAGGTGAAATTCATAGATATTGGGAGGAACACCGGTGGCGAAGGCGGCTTTCTGGCCTGATACTGACGCTG…	0	0	0	0	0	0	0	0	0	0	0	0	0	0	0	0	0	0	0	0	0	0	0	0	0	0	0	0	0	0	0	0	0	0	0	0	0	0
153	ASV_1162	Bacteria	Firmicutes	Bacilli	Lactobacillales	Leuconostocaceae	Fructobacillus	Fructobacillus tropaeoli	NR_113043.1	99.766	TAGGGAATCTTCCACAATGGGCGAAAGCCTGATGGAGCAACGCCGCGTGTGTGATGAAGGCTTTCGGGTCGTAAAGCACTGTTGTATGGGAAGAACGGTAAGGGTAGGAAATGACCTTTACATGACGGTACCATACCAGAAAGGGACGGCTAAATACGTGCCAGCAGCCGCGGTAATACGTATGTCCCGAGCGTTATCCGGATTTATTGGGCGTAAAGCGAGCGCAGACGGTTCGATAAGTCTGAAGTGAAAGCCCACAGCTCAACTGTGGAAGTGCTTTGGAAACTGTCGAACTTGAGTGCAGTAGAGGTAAGTGGAACTCCATGTGTAGCGGTGGAATGCGTAGATATATGGAAGAACACCAGTGGCGAAGGCGGCTTACTGGACTGCAACTGACGT…	0	0	0	0	0	0	0	0	0	0	0	0	0	0	0	0	0	0	0	0	0	0	0	0	0	0	0	0	0	0	0	0	0	0	0	0	0	0
154	ASV_1163	Bacteria	Firmicutes	Bacilli	Lactobacillales	Lactobacillaceae	Lentilactobacillus	Lactobacillus curieae	NR_109538.1	91.803	TAGGGAATCTTTCACAATGGACGAAAGTCTGATGAAGCAACGCCGCGTGAGTGAAGAAGGGTTTCGGCTCGTAAAACTCTGTTGCTAGAGAAGAACGAGAGTAGTAGGAAATGGCTACTCCGTGACGGTATCTGGTTAGAAAGTCACGGCTAACTACGTGCCAGCAGCCGCGGTAATACGTAGGTGGCAAGCGTTATCCGGATTTATTGGGCGTAAAGCGAGCGCAGGCGGTTTTCTAAGTCCGATGTGAAAGCCTTCGGCTTAACCGAAGAAGTGCATTGGAAACTGGAGGACTTGAGTACAGAAGAGGACAGTAGAACTCCATGTGTAGCGGTGAAATGCGTAGATATATGGAAGAATACCAGTGGCGAAAGCGGCTGTCTGGTCTGTTACTGACGT…	0	0	0	0	0	0	0	0	0	0	0	0	0	0	0	0	0	0	0	0	0	0	0	0	0	0	0	0	0	0	0	0	0	0	0	0	0	0
155	ASV_1164	Bacteria	Proteobacteria	Betaproteobacteria	Burkholderiales	Comamonadaceae	Variovorax	Variovorax paradoxus	NR_113736.1	100	CCGCGGTAATACGTAGGGTGCAAGCGTTAATCGGAATTACTGGGCGTAAAGCGTGCGCAGGCGGTAATGTAAGACAGTTGTGAAATCCCCGGGCTCAACCTGGGAACTGCATCTGTGACTGCATTGCTGGAGTACGGCAGAGGGGGATGGAATTCCGCGTGTAGCAGTGAAATGCGTAGATATGCGGAGGAACACCGATGGCGAAGGCAATCCCCTGGGCCTGTACTGACGCTCATGCACGAAAGCGTGGGGAGCAAACA	0	0	0	0	0	0	0	0	0	0	0	0	0	0	0	0	0	0	0	0	0	0	0	0	0	0	0	0	0	0	0	0	0	0	0	0	0	0
156	ASV_1165	Bacteria	Bacteroidetes	Bacteroidia	Bacteroidales	Bacteroidaceae	Bacteroides	Bacteroides ovatus	NR_112940.1	100	TGAGGAATATTGGTCAATGGGCGAGAGCCTGAACCAGCCAAGTAGCGTGAAGGATGAAGGCTCTATGGGTCGTAAACTTCTTTTATATGGGAATAAAGTTTTCCACGTGTGGAATTTTGTATGTACCATATGAATAAGGATCGGCTAACTCCGTGCCAGCAGCCGCGGTAATACGGAGGATCCGAGCGTTATCCGGATTTATTGGGTTTAAAGGGAGCGTAGGTGGATTGTTAAGTCAGTTGTGAAAGTTTGCGGCTCAACCGTAAAATTGCAGTTGAAACTGGCAGTCTTGAGTACAGTAGAGGTGGGCGGAATTCGTGGTGTAGCGGTGAAATGCTTAGATATCACGAAGAACTCCGATTGCGAAGGCAGCTCACTAGACTGTTACTGACACTGATG…	0	0	0	0	0	0	0	0	0	0	0	0	0	0	0	0	0	0	0	0	0	0	0	0	0	0	0	0	0	0	0	0	0	0	0	0	0	0
157	ASV_1166	Bacteria	Actinobacteria	Coriobacteriia	Coriobacteriales	Coriobacteriaceae	Collinsella	Collinsella aerofaciens	NR_113316.1	100	TGGGGAATCTTGCGCAATGGGGGGAACCCTGACGCAGCGACGCCGCGTGCGGGACGGAGGCCTTCGGGTCGTAAACCGCTTTCAGCAGGGAAGAGTCAAGACTGTACCTGCAGAAGAAGCCCCGGCTAACTACGTGCCAGCAGCCGCGGTAATACGTAGGGGGCGAGCGTTATCCGGATTCATTGGGCGTAAAGCGCGCGTAGGCGGCCCGGCAGGCCGGGGGTCGAAGCGGGGGGCTCAACCCCCCGAAGCCCCCGGAACCTCCGCGGCTTGGGTCCGGTAGGGGAGGGTGGAACACCCGGTGTAGCGGTGGAATGCGCAGATATCGGGTGGAACACCGGTGGCGAAGGCGGCCCTCTGGGCCGAGACCGACGCTGAGGCGCGAAAGCTGGGGGAGCG…	0	0	0	0	0	0	0	0	0	0	0	0	0	0	0	0	0	0	0	0	0	0	0	0	0	0	0	0	0	0	0	0	0	0	0	0	0	0
158	ASV_1169	Bacteria	Proteobacteria	Alphaproteobacteria	Rhodospirillales	Acetobacteraceae	Acidicaldus	Acidicaldus organivorans	NR_042752.1	92.04	TGGGGAATATTGGACAATGGGGGAAACCCTGATCCAGCAATGCCGCGTGGGTGATGAAGGCCTTCGGGTTGTAAAGCCCTTTTGGCGGGGACGATGATGACGGTACCCGCCGAATAAGCCCCGGCTAACTTCGTGCCAGCAGCCGCGGTAATACGAAGGGGGCTAGCGTTGTTCGGAATTACTGGGCGTAAAGGGCGCGTAGGCGGCTTCGATAGTCGGGCGTGAAATGCCTGGGCTCAACCCGGGAACTGCGTTCGAAACTTCGAGGCTAGAGTGTGGGAGAGGTTGGTGGAATTCCCAGTGTAGAGGTGAAATTCGTAGATATTGGGAAGAACACCGGTGGCGAAGGCGGCCAACTGGACCACAACTGACGCTGAGGCGCGAAAGCGTGGGGAGCAA…	0	0	0	0	0	0	0	0	0	0	0	0	0	0	0	0	0	0	0	38	0	0	0	0	0	0	0	0	0	0	0	0	0	0	0	0	0	0
159	ASV_117	Bacteria	Firmicutes	Bacilli	Lactobacillales	Lactobacillaceae	Lentilactobacillus	Lactobacillus curieae	NR_109538.1	91.569	TAGGGAATCTTTCACAATGGACGAAAGTCTGATGAAGCAACGCCGCGTGAGTGAAGAAGGGTTTCGGCTCGTAAAACTCTGTTGCTAGAGAAGAATGAGAGTAGTAGGAAATGGCTACTCCGTGACGGTATCTGGTTAGAAAGTCACGGCTAACTACGTGCCAGCAGCCGCGGTAATACGTAGGTGGCAAGCGTTATCCGGATTTATTGGGCGTAAAGCGAGCGCAGGCGGTTTTTTAAGTCCGATGTGAAAGCCTTCGGCTTAACTGAAGAAGTGCATTGGAAACTAGGAAACTTGAGTACAGAAGAGGACAGTAGAACTCCATGTGTAGCGGTGAAATGCGTAGATATATGGAAGAATACCAGTGGCGAAAGCGGCTGTCTGGTCTGTTACTGACGT…	0	0	0	0	0	0	0	0	4910	84	466	785	224	206	0	0	0	63	0	0	0	0	0	0	0	0	0	0	0	0	0	0	0	0	0	0	0	0
160	ASV_1170	Bacteria	Bacteroidetes	Bacteroidia	Bacteroidales	Tannerellaceae	Parabacteroides	Parabacteroides distasonis	NR_074376.1	99.528	CCGCGGTAATACGGAGGATCCGAGCGTTATCCGGATTTATTGGGTTTAAGGGTGCGTAGGCGGCCTTTTAAGTCAGCGGTGAAAGTCTGTGGCTCAACCATAGAATTGCCGTTGAAACTGGGGGGCTTGAGTATGTTTGAGGCAGGCGGAATGCGTGGTGTAGCGGTGAAATGCATAGATATCACGCAGAACCCCGATTGCGAAGGCAGCCTGCCGAGCCATTACTGACGCTGATGCACGAAAGCGTGGGGATCAAACA	0	0	0	0	0	0	0	0	0	0	0	0	0	0	0	0	0	0	0	0	0	0	0	0	38	0	0	0	0	0	0	0	0	0	0	0	0	0
161	ASV_1171	Bacteria	Firmicutes	Clostridia	Clostridiales	Ruminococcaceae	Flavonifractor	Flavonifractor plautii	NR_043142.1	99.259	TGGGGAATATTGGGCAATGGGCGCAAGCCTGACCCAGCAACGCCGCGTGAAGGAAGAAGGCTTTCGGGTTGTAAACTTCTTTTGTCGGGGACGAAACAAATGACGGTACCTGACGAATAAGCCATGGCTAACTACGTGTCAGCAGCCGCGGTAATACGTAGGTGGCAAGCGTTATCCGGATTTACTGGGTGTAAAGGGCGTGTAGGCGGGATTGCAAGTCAGATGTGAAAACTGGGGGCTCAACCTCCAGCCTGCATTTGAAACTGTAGTTCTTGAGTGCTGGAGAGGCAATCGGAATTCCGTGTGTAGCGGTGAAATGCGTAGATATACGGAGGAACACCAGTGGCGAAGGCGGATTGCTGGACAGTAACTGACGCTGAGGCGCGAAAGCGTGGGGAG…	0	0	0	0	0	0	0	0	0	0	0	0	0	0	0	0	0	0	0	0	0	0	0	0	0	0	0	0	0	0	0	0	0	0	0	0	0	0
162	ASV_1172	Bacteria	Proteobacteria	Gammaproteobacteria	Enterobacterales	Enterobacteriaceae	Klebsiella	Klebsiella oxytoca	NR_114152.1	99.063	TGGGGAATATTGCACAATGGGCGCAAGCCTGATGCAGCCATGCCGCGTGTATGAAGAAGGCCTTCGGGTTGTAAAGTACTTTCAGCGGGGAGGAAGGGAGTGAGGTTAATAACCTCATTCATTGACGTTACCCGCAGAAGAAGCACCGGCTAACTCCGTGCCAGCAGCCGCGGTAATACGGAGGGTGCAAGCGTTAATCGGAATTACTGGGCGTAAAGCGCACGCAGGCGGTCTGTCAAGTCGGATGTGAAATCCCCGGGCTCAACCCGGGAACTGCATTCGAAACTGGCAGACTAGAGTCTTGTAGAGGGGGGTAGAATTCCAGGTGTAGCGGTGAAATGCGTAGAGATCTGGAGGAATACCGGTGGCGAAGGCGGCCCCCTGGACAAAGACTGACGC…	0	0	0	0	0	0	0	0	0	0	0	0	0	0	0	0	0	0	0	0	0	0	0	0	0	0	0	0	0	0	0	0	0	0	0	0	1	0
163	ASV_1175	Bacteria	Proteobacteria	Alphaproteobacteria	Rhizobiales	Methylobacteriaceae	Methylobacterium	Methylobacterium gossipiicola	NR_108243.1	100	TGGGGAATATTGGACAATGGGCGCAAGCCTGATCCAGCCATGCCGCGTGAGTGATGAAGGCCTTAGGGTTGTAAAGCTCTTTTGTCCGGGACGATAATGACGGTACCGGAAGAATAAGCCCCGGCTAACTTCGTGCCAGCAGCCGCGGTAATACGAAGGGGGCTAGCGTTGCTCGGAATCACTGGGCGTAAAGGGCGCGTAGGCGGCCATTCAAGTCGGGGGTGAAAGCCTGTGGCTCAACCACAGAATTGCCTTCGATACTGTTTGGCTTGAGTATGGCAGAGGTTAGTGGAACTGCGAGTGTAGAGGTGAAATTCGTAGATATTCGCAAGAACACCAGTGGCGAAGGCGGCTGACTGGGCCATTACTGACGCTGAGGCGCGAAAGCGTGGGGAGCAA…	0	0	0	0	0	0	0	0	0	0	0	0	0	0	0	0	0	0	0	0	0	0	0	0	0	0	0	0	0	0	0	14	0	17	6	0	0	0
164	ASV_1176	Bacteria	Proteobacteria	Alphaproteobacteria	Sphingomonadales	Sphingomonadaceae	Novosphingobium	Novosphingobium aromaticivorans	NR_074261.1	99.254	TGGGGAATATTGGACAATGGGCGCAAGCCTGATCCAGCAATGCCGCGTGAGTGATGAAGGCCTTCGGGTCGTAAAGCTCTTTTACCAGGGATGATAATGACAGTACCTGGAGAATAAGCTCCGGCTAACTCCGTGCCAGCAGCCGCGGTAATACGGAGGGAGCTAGCGTTGTTCGGAATTACTGGGCGTAAAGCGCACGTAGGCGGCTATTCAAGTCAGAGGTGAAAGCCCGGGGCTCAACCCCGGAACTGCCTTTGAAACTAGATAGCTAGAATCTTGGAGAGGTCAGTGGAATTCCGAGTGTAGAGGTGAAATTCGTAGATATTCGGAAGAACACCAGTGGCGAAGGCGACTGACTGGACAAGTATTGACGCTGAGGTGCGAAAGCGTGGGGAGCAA…	0	0	0	0	0	0	0	0	0	0	0	0	0	0	0	0	0	0	0	0	0	0	0	0	0	0	0	0	0	0	0	0	0	0	0	0	0	0
165	ASV_1179	Bacteria	Actinobacteria	Actinobacteria	Bifidobacteriales	Bifidobacteriaceae	Bifidobacterium	Bifidobacterium animalis	NR_040867.1	99.761	TGGGGAATATTGCACAATGGGCGCAAGCCTGATGCAGCGACGCCGCGTGCGGGATGGAGGCCTTCGGGTTGTAAACCGCTTTTGTTCAAGGGCAAGGCACGGTTTCGGCCGTGTTGAATGGATTGTTCGAATAAGCACCGGCTAACTACGTGCCAGCAGCCGCGGTAATACGTAGGGTGCGAGCGTTATCCGGATTTATTGGGCGTAAAGGGCTCGTAGGCGGTTCGTCGCGTCCGGTGTGAAAGTCCATCGCCTAACGGTGGATCTGCGCCGGGTACGGGCGGGCTGGAGTGCGGTAGGGGAGACTGGAATTCCCGGTGTAACGGTGGAATGTGTAGATATCGGGAAGAACACCAATGGCGAAGGCAGGTCTCTGGGCCGTCACTGACGCTGAGGAGC…	0	0	37	0	0	0	0	0	0	0	0	0	0	0	0	0	0	0	0	0	0	0	0	0	0	0	0	0	0	0	0	0	0	0	0	0	0	0
166	ASV_118	Bacteria	Firmicutes	Bacilli	Lactobacillales	Lactobacillaceae	Lentilactobacillus	Lactobacillus curieae	NR_109538.1	92.037	TAGGGAATCTTTCACAATGGACGAAAGTCTGATGAAGCAACGCCGCGTGAGTGAAGAAGGGTTTCGGCTCGTAAAACTCTGTTGCTAGAGAAGAATGAGAGTAGTAGGAAATGGCTACTCCGTGACGGTATCTGGTTAGAAAGTCACGGCTAACTACGTGCCAGCAGCCGCGGTAATACGTAGGTGGCAAGCGTTATCCGGATTTATTGGGCGTAAAGCGAGCGCAGGCGGTTTTCTAAGTCCGATGTGAAAGCCTTCGGCTTAACCGAAGAAGTGCATTGGAAACTGGGAGACTTGAGTACAGAAGAGGACAGTAGAACTCCATGTGTAGCGGTGAAATGCGTAGATATATGGAAGAATACCAGTGGCGAAAGCGGCTGTCTGGTCTGTTACTGACGT…	0	0	0	0	0	0	0	0	0	0	0	0	0	0	0	0	0	0	0	0	0	0	0	0	0	0	0	0	3495	1744	1481	0	0	0	0	0	0	0
167	ASV_1180	Bacteria	Firmicutes	Bacilli	Lactobacillales	Lactobacillaceae	Paucilactobacillus	Lactobacillus wasatchensis	NR_147709.1	91.569	TAGGGAATCTTTCACAATGGACGAAAGTCTGATGAAGCAACGCCGCGTGAATGAAGAAGGGTTTCGGCTCGTAAAATTCTGTTGTTAGAGAAGAACGTGTCTAGTAGGAAATGGCTAGATAGTGACGGTATCTAATTAGAAAGTCACGGCTAACTACGTGCCAGAAGCCGCGGTAATACGTAGGTGGCAAGCGTTATCCGGATTTATTGGGCGTAAAGCGAGCGCAGGCGGTTACCTAAGTCCGTTGTGAAAGCCTTCGGCTTAACCGAAGAAGTGCATCGGAAACTAGATAACTTGAGTGCAGAAGAGGACAGTAGAACACCATGTGTAGCGGTGAAATGCGTAGATATATGGTAGAATACCAGTGGCGAAAGCGGCTGTCTGGTCTGTAACTGACGC…	0	0	0	37	0	0	0	0	0	0	0	0	0	0	0	0	0	0	0	0	0	0	0	0	0	0	0	0	0	0	0	0	0	0	0	0	0	0
168	ASV_1181	Bacteria	Firmicutes	Bacilli	Lactobacillales	Lactobacillaceae	Paucilactobacillus	Lactobacillus hokkaidonensis	NR_114335.1	96.253	TAGGGAATCTTCCACAATGGACGCAAGTCTGATGGAGCAACGCCGCGTGAGTGAAGAAGGGTTTCGGCTCGTAAAACTCTGTTGTTAAAGAAGAACGGATATGATAGGAAATGATCATATCGTGACGGTATTTAACCAGAAAGTCACGGCTAACTACGTGCCAGCAGCCGCGGTAATACGTAGGTGGCAAACGTTGTCCGGATTTATTGGGCGTAAAGCGAGCGCAGGCGGTTTCTTAAGTCTGATGTGAAAGCCTTCGGCTTAACCGAAGAAGTGCATCGGAAACTGGGAAACTTGAGTGCAGAAGAGGACAGTGGAACTCCATGTGTAGCGGTGAAATGCGTAGATATATGGAAGAACACCAGTGGCGAAGGCGGCTGTCTGGTCTGTAACTGACGC…	0	0	0	0	0	37	0	0	0	0	0	0	0	0	0	0	0	0	0	0	0	0	0	0	0	0	0	0	0	0	0	0	0	0	0	0	0	0
169	ASV_1182	Bacteria	Actinobacteria	Actinobacteria	Bifidobacteriales	Bifidobacteriaceae	Bifidobacterium	Bifidobacterium commune	NR_136422.1	98.28	TGGGGAATATTGCACAATGGGGGGAACCCTGATGCAGCGACGCCGCGTGCGGGATGAAGGCCTTCGGGTTGTAAACCGCTTTTGTTGGGGAGCAAGCGAGAGTGAGTGTACCCTTCGAATAAGCACCGGCTAACTACGTGCCAGCAGCCGCGGTAATACGTAGGGTGCAAGCGTTATCCGGATTTATTGGGCGTAAAGAGCTCGTAGGCGGTCCGTCGCGTCTGGTGTGAAAGCCCATCGCTTAACGATGGGTCTGCGCCGGGTACGGGCGGGCTGGAGTGCGGTAGGGGAGACTGGAATTCCCGGTGTAACGGTGGAATGTGTAGATATCGGGAAGAACACCAATGGCGAAGGCAGGTCTCTGGGCCGTTACTGACGCTGAGGAGCGAAAGCGTGGGG…	0	0	0	0	0	0	37	0	0	0	0	0	0	0	0	0	0	0	0	0	0	0	0	0	0	0	0	0	0	0	0	0	0	0	0	0	0	0
170	ASV_1183	Bacteria	Proteobacteria	Deltaproteobacteria	Myxococcales	Kofleriaceae	Haliangium	Haliangium ochraceum	NR_074917.1	91.148	TGGGGAATATTGGACAATGGGCGCAAGCCTGATCCAGCCACGCCGCGTGAGTGATGAAGGCCTTCGGGTCGTAAAGCTCTGTGGGGAGGGACGAACGTCCCGTTGAAGAAACGGGGGTGACGGTACCTCCTTAGCAAGCACCGGCTAACTTCGTGCCAGCAGCCGCGGTAATACGAAGGGTGCAAACGTTGCTCGGAATCATTGGGCGTAAAGCGCACGTAGGCGGCGCTGTAAGTCGGACGTGAAATCCCTCGGCTCAACCGAGGACGTGCATCCGAAACTACAGTGCTCGAGTATGGAAGAGGGTCGCGGAATTCTCGGTGTAGAGGTGAAATTCGTAGATATCGGGAGGAACACCAGTGGCGAAGGCGGCGACCTGGGCCAATACTGACGCTGAGG…	0	0	0	0	0	0	0	0	2	0	6	0	0	0	9	11	0	9	0	0	0	0	0	0	0	0	0	0	0	0	0	0	0	0	0	0	0	0
171	ASV_1185	Bacteria	Proteobacteria	Gammaproteobacteria	Enterobacterales	Enterobacteriaceae	Klebsiella	Klebsiella pneumoniae	NR_041750.1	99.063	TGGGGAATATTGCACAATGGGCGCAAGCCTGATGCAGCCATGCCGCGTGTGTGAAGAAGGCCTTCGGGTTGTAAAGCACTTTCAGCGGGGAGGAAGGCATTAAGGTTAATAACCTTAGTGATTGACGTTACCCGCAGAAGAAGCACCGGCTAACTCCGTGCCAGCAGCCGCGGTAATACGGAGGGTGCAAGCGTTAATCGGAATTACTGGGCGTAAAGCGCACGCAGGCGGTCTGTCAAGTCGGATGTGAAATCCCCGGGCTCAACCTGGGAACTGCATTCGAAACTGGCAGGCTAGAGTCTTGTAGAGGGGGGTAGAATTCCAGGTGTAGCGGTGAAATGCGTAGAGATCTGGAGGAATACCGGTGGCGAAGGCGGCCCCCTGGACAAAGACTGACGC…	0	0	0	0	0	0	0	0	0	0	0	0	0	0	0	0	0	0	0	0	0	0	0	0	0	0	0	0	0	0	0	0	0	0	0	0	0	37
172	ASV_1186	Bacteria	Proteobacteria	Gammaproteobacteria	Pseudomonadales	Pseudomonadaceae	Oblitimonas	Oblitimonas alkaliphila	NR_151929.1	92.157	TGGGGAATATTGGACAATGGGCGAAAGCCTGATCCAGCCATGCCGCGTGTGTGAAGAAGGTCTTCGGATTGTAAAGCACTTTAAGTTGGGAAGAAGGGTATATGCAACTATATCTTGACATTACCAACAGAATAAGCACCGGCTAACTCTGTGCCAGCAGCCGCGGTAATACAGAGGGTGCAAGCGTTAATCGGAATTACTGGGCGTAAAGGGTGCGTAGGTGGTCTGTTAAGTTAGAAGTGAAAGCCCAGGGCTTAACCTTGGAACTGCTTTTAAAACTGGCAGACTAGAGTATAGTAGAGGATAGTGGAATTTCCTGTGTAGCGGTGAAATGCGTAGATATAGGAAGGAACATCAGTGGCGAAGGCGGCTATCTGGACTAATACTGACACTGAGGCA…	0	0	0	0	0	0	0	0	0	0	0	0	0	0	0	0	0	0	0	0	0	0	0	0	0	0	0	0	0	0	0	0	0	0	0	0	0	0
173	ASV_1187	Bacteria	Firmicutes	Clostridia	Clostridiales	Lachnospiraceae	Bariatricus	Bariatricus massiliensis	NR_144735.1	91.923	CCGCGGTAATACGTATGGTGCAAGCGTTATCCGGATTTACTGGGTGTAAAGGGAGCGTAGACGGCTGTGTAAGTCTGAAGTGAAAGCCCGGGGCTCAACCCCGGGACTGCTTTGGAAACTATGCAGCTAGAGTGTCGGAGAGGTAAGTGGAATTCCCAGTGTAGCGGTGAAATGCTTAGATATCACGAAGAACTCCGATTGCGAAGGCAGCTTACTAACCTGTAACTGACATTGATGCTCGAAAGTGTGGGTATCAAACA	0	0	0	0	0	0	0	0	0	0	0	0	0	0	0	0	0	0	0	0	0	0	0	0	0	0	0	0	0	0	0	0	0	0	0	0	0	0
174	ASV_1188	Bacteria	Proteobacteria	Alphaproteobacteria	Sphingomonadales	Sphingomonadaceae	Polymorphobacter	Polymorphobacter multimanifer	NR_125454.1	89	TAGGGAATATTGGACAATGGGCGAAAGCCTGATCCAGCAATGCCGCGTGAGTGATGAAGGCCTTAGGGTTGTAAAGCTCTTTTACCCGAGATGATAATGACAGTATCGGGAGAATAAGCTCCGGCTAACTCCGTGCCAGCAGCCGCGGTAATACAGAGGGTGCAAGCGTTGTTCGGAATTATTGGGCGTAAAGCGCGTGTAGGCGGCTTAGCAAGTCAGATGTGAAAGCCCATGGCTTAACCATGGAAGTGCGTCTGAAACTGCTGAGCTTGAGTGCCGGAGAGGATGGCGGAATTCCGCAAGTAGAGGTGAAATTCGTAGATATGCGGAGGAACACCGGTGGCGAAGGCGGCCATCTGGACCAATACTGACGCTCATGCACGAAAGCGTGGGGAGCAA…	0	0	0	0	0	0	0	0	0	0	0	0	0	0	0	0	0	0	0	0	0	0	0	0	0	0	0	0	36	0	0	0	0	0	0	0	0	0
175	ASV_1189	Bacteria	Tenericutes	Mollicutes	Entomoplasmatales	Spiroplasmataceae	Spiroplasma	Spiroplasma velocicrescens	NR_025713.1	87.645	CCGCGGTAATACGTAGGGGGCAAGCGTTATCCGGATTTATTGGGCGTAAAGCGTGTGTAGGCGGTTTGTTAAGTTTAAGATTAAAGCCTGGGGCTCAACTCCAGTTCGTCTTAAAAACTGGCAGACTAGAGTACGGTAGAGGCAAACGGAATTTCTAGTGTAGCGGTGAAATGCGTAGATATTAGAAGGAACACCAGTGGCGAAAGCGGTTTGCTGGGCCGTTACTGACGCTGAGGCACGAAAGCGTGGGGAGCAAATA	0	36	0	0	0	0	0	0	0	0	0	0	0	0	0	0	0	0	0	0	0	0	0	0	0	0	0	0	0	0	0	0	0	0	0	0	0	0
176	ASV_119	Bacteria	Firmicutes	Bacilli	Lactobacillales	Lactobacillaceae	Lentilactobacillus	Lactobacillus curieae	NR_109538.1	92.037	TAGGGAATCTTTCACAATGGACGAAAGTCTGATGAAGCAACGCCGCGTGAGTGAAGAAGGGTTTCGGCTCGTAAAACTCTGTTGCTAGAGAAGAACGAGAGTAGTAGGAAATGGCTATTCCGTGACGGTATCTGGTTAGAAAGTCACGGCTAACTACGTGCCAGCAGCCGCGGTAATACGTAGGTGGCAAGCGTTATCCGGATTTATTGGGCGTAAAGCGAGCGCAGGCGGTCTTTTAAGTCCGATGTGAAAGCCTTCGGCTTAACCGAAGAAGTGCATTGGAAACTAGGGGACTTGAGTACAGAAGAGGACAGTAGAACTCCATGTGTAGCGGTGAAATGCGTAGATATATGGAAGAATACCAGTGGCGAAAGCGGCTGTCTGGTCTGTTACTGACGT…	0	0	0	0	0	0	0	0	0	0	0	0	0	4483	0	0	70	1991	25	11	28	6	15	21	9	2	7	16	0	0	0	0	0	0	0	0	0	0
177	ASV_1190	Bacteria	Cyanobacteria	NA	Synechococcales	Prochloraceae	Prochlorococcus	Prochlorococcus marinus	NR_125480.1	96.287	TGGGGAATTTTCCGCAATGGGCGAAAGCCTGACGGAGCAACGCCGCGTGAGGGATGAAGGCCTCTGGGCTGTAAACCTCTTTTATCAAGGAAGAAGATCTGACGGTACTTGATGAATAAGCCACGGCTAATTCCGTGCCAGCAGCCGCGGTAATACGGGAGTGGCAAGCGTTATCCGGAATTATTGGGCGTAAAGCGTCCGCAGGCGGCCCAACAAGTCTGCTGTTAAAAAGTGGAGCTTAACTCCATCATGGCAGTGGAAACTGTTGGGCTCGAGTGTGGTAGGGGCAGAGGGAATTCCCGGTGTAGCGGTGAAATGCGTAGATATCGGGAAGAACACCAGTGGCGAAGGCGCTCTGCTGGGCCATCACTGACGCTCATGGACGAAAGCCAGGGGAGC…	0	0	0	0	0	0	0	0	0	0	0	0	0	0	0	0	0	4	0	0	0	0	0	0	0	0	0	0	0	0	0	0	0	0	0	0	0	0
178	ASV_1191	Bacteria	Firmicutes	Bacilli	Lactobacillales	Lactobacillaceae	Paucilactobacillus	Lactobacillus suebicus	NR_114790.2	91.101	TAGGGAATCTTTCACAATGGACGAAAGTCTGATGAAGCAACGCCGCGTGAATGAAGAAGGGTTTCGGCTCGTAAAATTCTGTTGCTAGAGAAGAACGTATCGAGTAGGAAATGGCTCGGTAGTGACGGTATCTGGTTAGAAAGTCACGGCTAACTACGTGCCAGCAGCCGCGGTAATACGTAGGTGGCAAGCGTTATCCGGATTTATTGGGCGTAAAGCGAGCGCGGGCGGTCACTTAAGTCCGGTGTGAAAGCCTTCGGCTTAACCGAAGAAGTGCATTGGAAACTGGGCGACTTGAGTGCAGAAGAGGACAGTAGAACACCATGTGTAGCGGTGAAATGCGTAGATATATGGTAGAATACCAGTGGCGAAAGCGGCTGTCTGGTCTGTAACTGACGC…	0	0	0	0	0	0	0	0	0	0	0	0	0	0	0	0	0	0	0	36	0	0	0	0	0	0	0	0	0	0	0	0	0	0	0	0	0	0
179	ASV_1192	Bacteria	Firmicutes	Clostridia	Clostridiales	Lachnospiraceae	Anaerobutyricum	Anaerobutyricum hallii	NR_118673.1	97.692	CCGCGGTAATACGTATGGAGCAAGCGTTATCCGGATTTACTGGGTGTAAAGGGTGCGTAGGTGGCAGTGCAAGTCAGATGTGAAAGGTCGGGGCTCAACCCCGGAGCTGCATTTGAAAATGCTCGGCTAGAGTACAGGAGAGGCAGGCGGAATTCCTAGTGTAGCGGTGAAATGCGTAGATATTAGGAGGAACACCAGTGGCGAAGGCGGCCTGCTGGACTGTTACTGACACTGAGGCACGAAAGCGTGGGGAGCAAACA	0	0	0	0	0	0	0	0	0	0	0	0	0	0	0	0	0	0	0	0	0	0	0	0	0	0	0	0	0	0	0	0	0	0	0	0	0	0
180	ASV_1193	Bacteria	Firmicutes	Bacilli	Lactobacillales	Lactobacillaceae	Paucilactobacillus	Lactobacillus suebicus	NR_114790.2	90.867	TAGGGAATCTTTCACAATGGACGCAAGTCTGATGAAGCAACGTCGCGTGAGTGAAGAAGGGTTTCGGCTCGTAAAACTCTGTGGTTAGAGAAGAACGTATCCAGTAGGTAATGACTGGGTAGTGACGGTATCTGATTAGAAAGTCACGGCTAACTACGTGCCAGCAGCCGCGGTAATACGTAGGTGGCAAGCGTTATCCGGATTTATTGGGCGTAAAGCGAGCGCAGGCGGTTATCTAAGTCCAGTGTGAAAGCCTTCGGCTTAACCGAAGAAGTGCATTGGAAACTAGATGACTTGAGTGCAGAAGAGGACAGTAGAACACCATGTGTAGCGGTGAAATGCGTAGATATATGGTAGAATACCAGTGGCGAAAGCGGCTGTCTGGTTTGTCACTGACGC…	0	0	0	0	0	0	0	0	0	0	0	0	0	0	0	0	0	0	0	0	0	0	0	0	0	0	0	0	0	0	0	0	0	0	0	0	0	0
181	ASV_1194	Bacteria	Firmicutes	Clostridia	Clostridiales	Peptostreptococcaceae	Acetoanaerobium	Acetoanaerobium sticklandii	NR_102880.1	100	TGGGGAATATTGCACAATGGGCGAAAGCCTGATGCAGCAACGCCGCGTGAGCGATGAAGGCCTTCGGGTCGTAAAGCTCTGTCCTATGGGAAGATAATGACGGTACCATAGGAGGAAGCCCCGGCTAACTACGTGCCAGCAGCCGCGGTAATACGTAGGGGGCAAGCGTTATCCGGAATTACTGGGCGTAAAGGGTGCGTAGGCGGTTTATCAAGTCAGGGGTGAAAGGCTACGGCTCAACCGTAGTGAGCCTCTGAAACTGGTGAACTTGAGTGTAGGAGAGGAAAGTGGAATTCCCAGTGTAGCGGTGAAATGCGTAGATATTGGGAGGAACACCAGTGGCGAAGGCGACTTTCTGGACTACAACTGACGCTGAGGCACGAAAGCGTGGGGAGCAAA…	0	0	0	0	0	0	0	0	0	0	0	0	0	0	0	0	0	0	0	0	0	0	0	0	0	0	0	0	0	0	0	0	0	0	0	0	0	0
182	ASV_1196	Bacteria	Firmicutes	Clostridia	Clostridiales	Lachnospiraceae	Anaerobutyricum	Anaerobutyricum hallii	NR_118673.1	98.462	CCGCGGTAATACGTATGGAGCAAGCGTTATCCGGATTTACTGGGTGTAAAGGGTGCGTAGGTGGCAGTGCAAGTCAGATGTGAAAGGCCGGGGCTCAACCCCGGAGCTGCATTTGAAACTGCGCGGCTAGAGTACAGGAGAGGCAGGCGGAATTCCTAGTGTAGCGGTGAAATGCGTAGATATTAGGAGGAACACCAGTGGCGAAGGCGGCCTGCTGGACTGTTACTGACACTGAGGCACGAAAGCGTGGGGAGCAAACA	0	0	0	0	0	0	0	0	0	0	0	0	0	0	0	0	0	0	0	0	0	0	0	0	0	0	0	0	0	0	0	0	0	0	0	0	0	0
183	ASV_1197	Bacteria	Proteobacteria	Alphaproteobacteria	Rhodospirillales	Acetobacteraceae	Bombella(Alpha2.2)	Bombella apis	NR_157653.1	100	TGGGGAATATTGGACAATGGGGGCAACCCTGATCCAGCAATGCCGCGTGTGTGAAGAAGGTCTTCGGATTGTAAAGCACTTTCACTAGGGAAGATGATGACGGTACCTAGAGAAGAAGCCCCGGCTAACTTCGTGCCAGCAGCCGCGGTAATACGAAGGGGGCTAGCGTTGCTCGGAATGACTGGGCGTAAAGGGCGCGTAGGCTGTCTGTACAGTCAGATGTGAAATCCCCGGGCTTAACCTGGGAACTGCATTTGATACGTGCAGACTAGAGTCCGAGAGAGGGTTGTGGAATTCCCAGTGTAGAGGTGAAATTCGTAGATATTGGGAAGAACACCGGTTGCGAAGGCGGCAACCTGGCTCGGAACTGACGCTGAGGCGCGAAAGCGTGGGGAGCGA…	0	0	0	0	0	0	0	0	0	0	0	0	0	0	0	0	0	0	0	0	0	0	0	0	0	0	0	0	0	0	0	0	0	0	0	0	0	0
184	ASV_1198	Bacteria	Firmicutes	Clostridia	Clostridiales	Lachnospiraceae	Blautia	Blautia wexlerae	NR_044054.1	99.63	GTGCCAGCCGCCGCGGTAATACGTAGGGGGCAAGCGTTATCCGGATTTACTGGGTGTAAAGGGAGCGTAGACGGTGTGGCAAGTCTGATGTGAAAGGCATGGGCTCAACCTGTGGACTGCATTGGAAACTGTCATACTTGAGTGCCGGAGGGGTAAGCGGAATTCCTAGTGTAGCGGTGAAATGCGTAGATATTAGGAGGAACACCAGTGGCGAAGGCGGCTTACTGGACGGTAACTGACGTTGAGGCTCGAAAGCGTGGGGAGCAAACA	0	0	0	0	0	0	0	0	0	0	0	0	0	0	0	0	0	0	0	0	0	0	0	0	13	0	0	0	0	0	0	0	0	0	0	0	0	0
185	ASV_1199	Bacteria	Bacteroidetes	Chitinophagia	Chitinophagales	Chitinophagaceae	Sediminibacterium	Sediminibacterium goheungense	NR_133854.1	100	TAAGGAATATTGGTCAATGGACGCAAGTCTGAACCAGCCATGCCGCGTGAAGGATTAAGGTCCTCTGGATTGTAAACTTCTTTTATCTGGGACGAAAAAAGGCGATTCTTCGTCACTTGACGGTACCAGATGAATAAGCACCGGCTAACTCCGTGCCAGCAGCCGCGGTAATACGGAGGGTGCAAGCGTTATCCGGATTCACTGGGTTTAAAGGGTGCGTAGGCGGGCAGGTAAGTCAGTGGTGAAATCCTGGAGCTTAACTCCAGAACTGCCATTGATACTATCTGTCTTGAATATTGTGGAGGTAAGCGGAATATGTCATGTAGCGGTGAAATGCTTAGATATGACATAGAACACCTATTGCGAAGGCAGCTTACTACGCATATATTGACGCTGAGG…	0	0	0	0	0	0	0	0	0	16	9	0	0	0	0	10	0	0	0	0	0	0	0	0	0	0	0	0	0	0	0	0	0	0	0	0	0	0
186	ASV_12	Bacteria	Proteobacteria	Alphaproteobacteria	Rhodospirillales	Acetobacteraceae	Saccharibacter	Saccharibacter floricola	NR_024819.1	95.025	TGGGGAATATTGGACAATGGGGGAAACCCTGATCCAGCAATGCCGCGTGTGTGAAGAAGGTCTTCGGATTGTAAAGCACTTTCATTAGGGATGATGATGACAGTACCTAAAGAAGAAGCCCCGGCTAACTTCGTGCCAGCAGCCGCGGTAATACGAAGGGGGCTAGCGTTGCTCGGAATTACTGGGCGTAAAGGGCGTGTAGGCTGTTTATATAGTCAGATGTGAAATCCCAAGGCTTAACCTTGGAACTGCATTTGATACATTTAGACTAGAGTGCGAGAGAGGATTGTGGAATTTCCAGTGTAGAGGTGAAATTCGTAGATATTGGGAAGAACACCAGTTGCGAAGGCGGCAATCTGGCTCGATACTGACGCTGAGGCGCGAAAGCGTGGGGAGCAA…	0	0	0	0	0	0	0	0	0	4144	48	27	48	1238	5304	11600	2407	4650	667	119	44	523	8700	58	180	107	365	73	0	0	0	2844	4144	23794	13195	35931	827	1054
187	ASV_120	Bacteria	Proteobacteria	Gammaproteobacteria	Enterobacterales	Enterobacteriaceae	Enterobacter	Enterobacter mori	NR_146667.2	100	TGGGGAATATTGCACAATGGGCGCAAGCCTGATGCAGCCATGCCGCGTGTATGAAGAAGGCCTTCGGGTTGTAAAGTACTTTCAGCGGGGAGGAAGGTGTTGAGGTTAATAACCTCAGCAATTGACGTTACCCGCAGAAGAAGCACCGGCTAACTCCGTGCCAGCAGCCGCGGTAATACGGAGGGTGCAAGCGTTAATCGGAATTACTGGGCGTAAAGCGCACGCAGGCGGTCTGTCAAGTCGGATGTGAAATCCCCGGGCTCAACCTGGGAACTGCATTCGAAACTGGCAGGCTAGAGTCTTGTAGAGGGGGGTAGAATTCCAGGTGTAGCGGTGAAATGCGTAGAGATCTGGAGGAATACCGGTGGCGAAGGCGGCCCCCTGGACAAAGACTGACGC…	0	0	0	0	0	0	0	0	0	0	0	0	0	0	6198	216	22	84	0	0	0	0	0	0	0	0	0	0	0	0	0	51	10	12	0	0	29	0
188	ASV_1200	Bacteria	Bacteroidetes	Bacteroidia	Bacteroidales	Bacteroidaceae	Bacteroides	Bacteroides uniformis	NR_112945.1	99.615	CCGCGGTAATACGGAGGATCCGAGCGTTATCCGGATTTATTGGGTTTAAAGGGAGCGTAGGCGGACGCTTAAGTCAGTTGTGAAAGTTTGCGGCTCAACCGTAAAATTGCAGTTGATACTGGGTGTCTTGAGTACAGTAGAGGCAGGCGGAATTCGTGGTGTAGCGGTGAAATGCTTAGATATCACGAAGAACTCCGATTGCGAAGGCAGCCTGCTGGACTGTAACTGACGCTGATGCTCGAAAGTGTGGGTATCAAACA	0	0	0	0	0	0	0	0	0	0	0	0	0	15	0	0	0	0	0	0	0	0	0	10	0	0	0	0	0	0	0	0	0	0	0	0	0	10
189	ASV_1201	Bacteria	Proteobacteria	Gammaproteobacteria	Enterobacterales	Enterobacteriaceae	Leclercia	Leclercia adecarboxylata	NR_114154.1	98.595	TGGGGAATATTGCACAATGGGCGCAAGCCTGATGCAGCCATGCCGCGTGTATGAAGAAGGCCTTCGGGTTGTAAAGTACTTTCAGCGGGGAGGAAGGGGTTGTGGTTAATAACCGCAGCCATTGACGTTACCCGCAGAAGAAGCACCGGCTAACTCCGTGCCAGCAGCCGCGGTAATACGGAGGGTGCAAGCGTTAATCGGAATTACTGGGCGTAAAGCGCACGCAGGCGGCGTGTCAAGTCGGATGTGAAATCCCCGGGCTCAACCCGGGAACTGCATTCGAAACTGGCATGCTAGAGTCTTGTAGAGGGGGGTAGAATTCCAGGTGTAGCGGTGAAATGCGTAGAGATCTGGAGGAATACCGGTGGCGAAGGCGGCCCCCTGGACAAAGACTGACGC…	0	0	0	0	0	0	0	0	0	0	0	0	0	0	0	0	0	0	0	0	0	0	0	0	0	0	0	0	0	0	0	0	0	0	0	0	21	0
190	ASV_1202	Bacteria	Proteobacteria	Betaproteobacteria	Neisseriales	Neisseriaceae	Uruburuella	Uruburuella testudinis	NR_134827.1	96.253	TGGGGAATTTTGGACAATGGGGGCAACCCTGATCCAGCCATGCCGCGTGTATGAAGAAGGCCTTAGGGTTGTAAAGTACTTTTGTCAGGGAAGAAAAGCTCATGGTTAATACCTATGGGTGATGACGGTACCTGAAGAATAAGCACCGGCTAACTACGTGCCAGCAGCCGCGGTAATACGTAGGGTGCGAGCGTTAATCGGAATTACTGGGCGTAAAGCGAGCGCAGACGGTTACTTAAGCAAGATGTGAAATCCCCGGGCTCAACCTGGGAACTGCGTTTTGAACTGGGTAGCTAGAGTGTGTCAGAGGGGGGTAGAATTCCACGTGTAGCAGTGAAATGCGTAGAGATGTGGAGGAATACCGATGGCGAAGGCAGCCCCCTGGGATAACACTGACGT…	0	0	0	0	0	0	0	0	0	0	0	0	0	0	0	0	0	0	0	0	0	0	0	0	0	0	0	0	0	0	0	0	0	0	0	0	0	0
191	ASV_1203	Bacteria	Firmicutes	Clostridia	Clostridiales	Peptostreptococcaceae	Paraclostridium	Paraclostridium benzoelyticum	NR_148815.1	82.16	TGAGGAATCTTCCACAATGGGCGAAAGCCTGATGGAGCGACACCGCGTGAAGGATGAAGCCTTTGTTGGTGTAAACTTCTTTTCTCTTGGAAGATAATGACGGTACAAGAGGAATAAGGGGCGGCAAACTTCGTGCCAGCAGCCGCGGTAATACGAGGGCCCCAAGCGTTATCCGGAATTACTGGGCGTAAAGCGTCTGTAGGTGGTTTTTTAAGTTTCGTATGAAACTCCAGGGCTCAACCCTGGATTGTGCGAAAAACTGGGGAACTTGAGTGTGGGAGAGGCAAGCAGAACGGTATGAGTAGGGGTGCAATCCGTTGATACATACCAGAATACCAAAAGCGAAGGCAGCTTGCTGGAACACTACTGACACTGAGAGACGAAAGCGTGGGGAGCGAA…	0	0	0	0	0	0	0	0	0	0	0	0	0	0	0	0	0	0	0	0	0	0	0	0	0	0	0	0	0	0	0	0	0	0	0	0	0	0
192	ASV_1204	Bacteria	Proteobacteria	Betaproteobacteria	Neisseriales	Neisseriaceae	Snodgrassella	Snodgrassella alvi	NR_121735.2	99.063	TGGGGAATTTTGGACAATGGGGGGAACCCTGATCCAGCCATGCCGCGTGTCTGAAGAAGGCCTTCGGGTTGTAAAGGACTTTTGTTAGGGAAGAAAAGCCGGGTGCTAATACCACCTGGTGCTGACGGTACCTAAAGAATAAGCACCGGCTAACTACGTGCCAGCAGCCGCGGTAATACGTAGGGTGCGAGCGTTAATCGGAATTACTGGGCGTAAAGCGAGCGCAGACGGTTAAATAAGTCAGATGTGAAATCCCCGAGCTCAACTTGGGACGTGCATTTGAAACTGTGTAACTAGAGTGTGTCAGAGGGAGGTAGAATTCCACGTGTAGCAGTGAAATGCGTAGAGATGTGGAGGAATACCGATGGCGAAGGCAGCCTCCTGGGATAACACTGACGT…	0	0	29	0	0	0	0	0	0	0	0	0	0	0	0	0	0	0	0	0	0	0	0	0	0	0	0	0	0	0	0	0	0	0	0	0	0	0
193	ASV_1205	Bacteria	Actinobacteria	Actinobacteria	Corynebacteriales	NA	Lawsonella	Lawsonella clevelandensis	NR_151867.1	99.509	TGGGGAATATTGCACAATGGGCGGAAGCCTGATGCAGCGACGCCGCGTGAGGGATGACGGCCTTCGGGTTGTAAACCTCTTTCAGCAGGGGCGAAGCGTAAGTGACGGTACCTGCAGAAGAAGCACCGGCTAACTACGTGCCAGCAGCCGCGGTAATACGTAGGGTGCGAGCGTTGTCCGGAATTACTGGGCGTAAAGAGCTCGTAGGCGGTTTGTCACGTCGTCTGTGAAATCCTAGGGCTTAACCCTGGACGTGCAGGCGATACGGGCTGACTTGAGTACTACAGGGGAGACTGGAATTTCTGGTGTAGCGGTGGAATGCACAGATATCAGGAAGAACACCGATGGCGAAGGCAGGTCTCTGGGTAGTAACTGACGCTGAGGAGCGAAAGCATGGGT…	0	0	0	0	0	0	0	0	0	0	0	0	0	0	0	0	0	0	0	0	0	0	0	0	0	0	0	0	0	0	0	0	0	0	0	0	0	0
194	ASV_1206	Bacteria	Bacteroidetes	Bacteroidia	Bacteroidales	Odoribacteraceae	Odoribacter	Odoribacter splanchnicus	NR_074535.1	99.614	CCGCGGTAATACGGAGGATGCGAGCGTTATCCGGATTTATTGGGTTTAAAGGGTGCGTAGGCGGTTTATTAAGTTAGTGGTTAAATATTTGAGCTAAACTCAATTGTGCCATTAATACTGGTAAACTGGAGTACAGACGAGGTAGGCGGAATAAGTTAAGTAGCGGTGAAATGCATAGATATAACTTAGGACTCCGATAGCGAAGGCAGCTTACCAGACTGTAACTGACGCTGATGCACGAGAGCGTGGGTAGCGAACA	0	0	0	0	0	0	0	0	0	0	0	0	0	0	0	0	0	0	0	0	0	0	0	0	0	0	0	0	0	0	0	0	0	0	0	0	0	0
195	ASV_1207	Bacteria	Firmicutes	Clostridia	Clostridiales	NA	Natranaerovirga	Natranaerovirga pectinivora	NR_108636.1	83.916	GTGCCAGCCGCCGCGGTCATACGTAGGATCCGAGCGTTATCCGGAGTGACTGGGCGTAAAGAGTTGCGTAGGTGGTTCGATAAGCGAATAGTGAAATCTGGTGGCTCAACCATTCAGACTATTATTCGAACTGTTGAACTCGAGAGCAGAAGAGGTAGCTGGAATTTCTAGTGTAGGAGTGAAATCCGTAGATATTAGAAGGAACACCGATGGCGTAGGCAGGCTACTGGGCTGTTTCTGACACTGAGGCACGAAAGCGTGGGGAGCGAACC	0	0	0	0	0	0	0	0	0	0	0	0	0	0	0	0	0	0	0	17	0	0	0	0	0	0	0	0	0	17	0	0	0	0	0	0	0	0
196	ASV_1208	Bacteria	Firmicutes	Bacilli	Lactobacillales	Leuconostocaceae	Weissella	Weissella koreensis	NR_029041.1	99.532	TAGGGAATCTTCCACAATGGACGAAAGTCTGATGGAGCAACGCCGCGTGAGTGAAGAAGGGTTTCGGCTCGTAAAACACTGTTGTAAGAGAAGAATGACATTGAGAGTAACTGTTCAATGTGTGACGGTATCTTACCAGAAAGGAACGGCTAAATACGTGCCAGCAGCCGCGGTAATACGTATGTTCCAAGCGTTATCCGGATTTATTGGGCGTAAAGCGAGCGCAGACGGTTATTTAAGTCTGAAGTGAAAGCCCTCGGCTCAACCGAGGAATTGCTTTGGAAACTGGATAACTTGAGTGCAGTAGAGGAAAGTGGAACTCCATGTGTAGCGGTGAAATGCGTAGATATATGGAAGAACACCAGTGGCGAAGGCGGCTTTCTGGACTGTAACTGACGT…	34	0	0	0	0	0	0	0	0	0	0	0	0	0	0	0	0	0	0	0	0	0	0	0	0	0	0	0	0	0	0	0	0	0	0	0	0	0
197	ASV_1209	Bacteria	Proteobacteria	Deltaproteobacteria	Desulfovibrionales	Desulfovibrionaceae	Desulfovibrio	Desulfovibrio alaskensis	NR_029338.2	93.077	CCGCGGTAATACGGAGGGTGCAAGCGTTAATCGGAATCACTGGGCGTAAAGCGCACGTAGGCGGCTTGGTAAGTCAGGGGTGAAATCCCACAGCCCAACTGTGGAACTGCCTTTGATACTGTCAGGCTTGAGTACCGGAGAGGGTGGCGGAATTCCAGGTGTAGGAGTGAAATCCGTAGATATCTGGAGGAACACCGGTGGCGAAGGCGGCCACCTGGACGGTAACTGACGCTGAGGTGCGAAAGCGTGGGTAGCAAACA	13	0	0	0	0	21	0	0	0	0	0	0	0	0	0	0	0	0	0	0	0	0	0	0	0	0	0	0	0	0	0	0	0	0	0	0	0	0
198	ASV_121	Bacteria	Proteobacteria	Gammaproteobacteria	Oceanospirillales	Halomonadaceae	Zymobacter	Zymobacter palmae	NR_114073.1	96.956	TGGGGAATATTGGACAATGGGCGAAAGCCTGATCCAGCCATGCCGCGTGTGTGAAGAAGGCCTTCGGGTTGTAAAGCACTTTCAGTAGGGAAGAAAGCCTTCGACCTAATACGTCTTAGGAAGGACATCACCTACAGAAGAAGCACCGGCTAACTCCGTGCCAGCAGCCGCGGTAATACGGAGGGTGCAAGCGTTAATCGGAATTACTGGGCGTAAAGGGCGCGTAGGCGGTCCGTTAAGCCAGATGTGAAAGCCCCGGGCTCAACCTGGGAATTGCATTTGGAACTGGCGGACTTGAGTGCAGGAGAGGAAGGTAGAATTCCAGGTGTAGCGGTGAAATGCGTAGAGATCTGGAGGAATACCAGTGGCGAAGGCGGCCTTCTGGACTGACACTGACGC…	0	0	0	0	0	0	0	0	8	9	11	0	0	0	0	5	8	12	86	0	0	0	0	0	0	0	0	0	0	0	0	487	2965	189	254	217	0	2032
199	ASV_1210	Bacteria	Proteobacteria	Gammaproteobacteria	Pseudomonadales	Moraxellaceae	Acinetobacter	Acinetobacter johnsonii	NR_117624.1	100	TGGGGAATATTGGACAATGGGCGAAAGCCTGATCCAGCCATGCCGCGTGTGTGAAGAAGGCCTTTTGGTTGTAAAGCACTTTAAGCGAGGAGGAGGCTACTTGGATTAATACTCTAGGATAGTGGACGTTACTCGCAGAATAAGCACCGGCTAACTCTGTGCCAGCAGCCGCGGTAATACAGAGGGTGCGAGCGTTAATCGGATTTACTGGGCGTAAAGCGTGCGTAGGCGGCTTTTTAAGTCGGATGTGAAATCCCTGAGCTTAACTTAGGAATTGCATTCGATACTGGGAAGCTAGAGTATGGGAGAGGATGGTAGAATTCCAGGTGTAGCGGTGAAATGCGTAGAGATCTGGAGGAATACCGATGGCGAAGGCAGCCATCTGGCCTAATACTGACG…	0	34	0	0	0	0	0	0	0	0	0	0	0	0	0	0	0	0	0	0	0	0	0	0	0	0	0	0	0	0	0	0	0	0	0	0	0	0
200	ASV_1211	Bacteria	Firmicutes	Bacilli	Lactobacillales	Lactobacillaceae	Secundilactobacillus	Lactobacillus malefermentans	NR_113822.1	92.272	TAGGGAATCTTTCACAATGGACGAAAGTCTGATGAAGCAACGCCGCGTGAATGAAGAAGGGTTTCGGCTCGTAAAATTCTGTTATTAAAGAAGAACGAACGTGAGAGGAAATGTTCATGTTGTGACGGTATTTAACCAGAAAGTCACGGCTAACTACGTGCCAGCAGCCGCGGTAATACGTAGGTGGCAAGCGTTATCCGGATTTATTGGGCGTAAAGAGAGTGCAGGCGGTTTCTTAAGTCTGGTGTGAAAGCCTTCGGCTTAACTGGAGAAGTGCATTGGAAACTAGGAAACTTGAGTATAGCAGAGGATAGTAGAACTCCATGTGTAGCGGTGAAATGCGTAGATATATGGAAGAATACCAGTGGCGAAGGCGGCTATCTGGGCTATTACTGACGC…	0	0	0	34	0	0	0	0	0	0	0	0	0	0	0	0	0	0	0	0	0	0	0	0	0	0	0	0	0	0	0	0	0	0	0	0	0	0
201	ASV_1212	Bacteria	Proteobacteria	Alphaproteobacteria	Rhizobiales	Hyphomicrobiaceae	Blastochloris	Blastochloris gulmargensis	NR_115056.1	93.797	TGGGGAATATTGGACAATGGGCGCAAGCCTGATCCAGCCATGCCGCGTGAGTGATGAAGGCCTTAGGGTTGTAAAGCTCTTTTAGCAGGGACGATAATGACGGTACCTGCAGAAAAAGCCCCGGCCAACTTCGTGCCAGCAGCCGCGGTAATACGAAGGGGGCTAGCGTTGCTCGGAATCACTGGGCGTAAAGCGCACGTAGGTGGGTCGTTAAGTCGGGGGTGAAATCCCAGAGCTCAACTCTGGAACTGCCTTCGATACTGGCGACCTTCGAGTTCGGGAGAGGTGAGTGGAACTGCGAGTGTAGAGGTGAAATTCGTAGATATTCGCAAGAACACCAGTGGCGAAGGCGGCTCACTGGCCCGATACTGACACTGAGGTGCGAAAGCGTGGGGAGCA…	0	0	0	0	0	0	0	0	0	28	0	0	0	0	0	6	0	0	0	0	0	0	0	0	0	0	0	0	0	0	0	0	0	0	0	0	0	0
202	ASV_1213	Bacteria	Firmicutes	Clostridia	Clostridiales	Lachnospiraceae	Eubacterium	[Eubacterium] rectale	NR_074634.1	99.751	TGGGGAATATTGCACAATGGGCGAAAGCCTGATGCAGCGACGCCGCGTGAGCGAAGAAGTATTTCGGTATGTAAAGCTCTATCAGCAGGGAAGATAATGACGGTACCTGACTAAGAAGCACCGGCTAAATACGTGCCAGCAGCCGCGGTAATACGTATGGTGCAAGCGTTATCCGGATTTACTGGGTGTAAAGGGAGCGCAGGCGGTGCGGCAAGTCTGATGTGAAAGCCCGGGGCTCAACCCCGGTACTGCATTGGAAACTGTCGTACTAGAGTGTCGGAGGGGTAAGCGGAATTCCTAGTGTAGCGGTGAAATGCGTAGATATTAGGAGGAACACCAGTGGCAAAGGCGGCTTACTGGACGATAACTGACGCTGAGGCTCGAAAGCGTGGGGAGCAA…	0	0	0	0	0	0	0	0	0	0	0	0	34	0	0	0	0	0	0	0	0	0	0	0	0	0	0	0	0	0	0	0	0	0	0	0	0	0
203	ASV_1214	Bacteria	Firmicutes	Bacilli	Lactobacillales	Lactobacillaceae	Lentilactobacillus	Lactobacillus curieae	NR_109538.1	91.803	TAGGGAATCTTTCACAATGGACGAAAGTCTGATGAAGCAACGCCGCGTGAGTGAAGAAGGGTTTCGGCTCGTAAAACTCTGTTGCTAGAGAAGAATGAGAGTAGTAGGAAATGGCTATTCCGTGACGGTATCTGGTTAGAAAGTCACGGCTAACTACGTGCCAGCAGCCGCGGTAATACGTAGGTGGCAAGCGTTATCCGGATTTATTGGGCGTAAAGCGAGCGCAGGCGGTCTTTTAAGTCCGATGTGAAAGCCTTCGGCTTAACCGAAGAAGTGCATTGGAAACTAGGGGACTTGAGTACAGAAGAGGACAGTAGAACTCCATGTGTAGCGGTGAAATGCGTAGATATATGGAAGAATACCAGTGGCGAAAGCGGCTGTCTGGTCTGTTACTGACGT…	0	0	0	0	0	0	0	0	0	0	0	0	0	0	0	0	0	0	0	34	0	0	0	0	0	0	0	0	0	0	0	0	0	0	0	0	0	0
204	ASV_1215	Bacteria	Firmicutes	Bacilli	Lactobacillales	Lactobacillaceae	Lentilactobacillus	Lactobacillus curieae	NR_109538.1	92.037	TAGGGAATCTTTCACAATGGACGAAAGTCTGATGAAGCAACGCCGCGTGAGTGAAGAAGGGTTTCGGCTCGTAAAACTCTGTTGCTAGAGAAGAACGAGAGTAGTAGGAAATGGCTACTCCGTGACGGTATCTGGTTAGAAAGTCACGGCTAACTACGTGCCAGCAGCCGCGGTAATACGTAGGTGGCAAGCGTTATCCGGATTTATTGGGCGTAAAGCGAGCGCAGGCGGTTTCTTAAGTCCGATGTGAAAGCCTTCGGCTTAACCGAAGAAGTGCATTGGAAACTAGGAGGCTTGAGTACAGAAGAGGACAGTAGAACTCCATGTGTAGCGGTGAAATGCGTAGATATATGGAAGAATACCAGTGGCGAAAGCGGCTGTCTGGTCTGTTACTGACGC…	0	0	0	0	0	0	0	0	0	0	0	0	0	0	0	0	0	0	0	0	0	0	0	0	0	0	34	0	0	0	0	0	0	0	0	0	0	0
205	ASV_1216	Bacteria	Proteobacteria	Gammaproteobacteria	Enterobacterales	Enterobacteriaceae	Enterobacter	Enterobacter cloacae	NR_102794.2	98.595	TGGGGAATATTGCACAATGGGCGCAAGCCTGATGCAGCCATGCCGCGTGTATGAAGAAGGCCTTCGGGTTGTAAAGTACTTTCAGCGGGGAGGAAGGGGTTGTGGTTAATAACCGCAGCCATTGACGTTACCCGCAGAAGAAGCACCGGCTAACTCCGTGCCAGCAGCCGCGGTAATACGGAGGGTGCAAGCGTTAATCGGAATTACTGGGCGTAAAGCGCACGCAGGCGGTCTGACAAGTCGGATGTGAAATCCCCGGGCTCAACCCGGGAACTGCATTCGAAACTGTCAGACTGGAGTCTTGTAGAGGGGGGTAGAATTCCAGGTGTAGCGGTGAAATGCGTAGAGATCTGGAGGAATACCGGTGGCGAAGGCGGCCCCCTGGACAAAGACTGACGC…	0	0	0	0	0	0	0	0	0	0	0	0	0	0	0	0	0	0	0	0	0	0	0	0	0	0	0	0	0	0	0	0	0	0	0	0	0	0
206	ASV_1217	Bacteria	Proteobacteria	Gammaproteobacteria	Pseudomonadales	Pseudomonadaceae	Pseudomonas	Pseudomonas fluvialis	NR_159318.1	95.498	TGGGGAATATTGGACAATGGGGGAAACCCTGATCCAGCCATGCCGCGTGTGTGAAGAAGGTCTTCGGATTGTAAAGCACTTTAAGTTGGGAGGAAGGGCAGAAGTAACGACTCTGTTTTGACGTTACCAACAGAATAAGCACCGGCTAACTTCGTGCCAGCAGCCGCGGTAATACGAAGGGTGCAAGCGTTAATCGGAATTACTGGGCGTAAAGCGCGCGTAGGTGGTTTATCAAGTTGGATGTGAAATCCCTGGGCTCAACCTAGGAACTGCATCCAAAACTGATTGACTAGAGTATAGTAGAGGTTAGTGGAATTTCCTGTGTAGCGGTGAAATGCGTAGATATAGGAAGGAACACCAGTGGCGAAGGCGACTAACTGGACTAATACTGACACTGAG…	0	0	0	0	0	0	0	0	0	0	0	0	0	0	0	0	0	0	0	0	0	0	0	0	0	0	0	0	0	0	0	0	0	0	0	0	0	0
207	ASV_1218	Bacteria	Bacteroidetes	Flavobacteriia	Flavobacteriales	Weeksellaceae	Weeksella	Weeksella massiliensis	NR_149224.1	91.017	TGAGGAATATTGGACAATGGGTGGAAGCCTGATCCAGCCATCCCGCGTGAAGGAAGACGGCCTTATGGGTTGTAAACTTCTTTTGTATGAGGATAAACCTACTTACGAGTTAAGTAGTTGAAGGTATCATACGAATAAGCACCGGCTAACTCCGTGCCAGCAGCCGCGGTAATACGGAGGGTGCAAGCGTTATCCGGATTTATTGGGTTTAAAGGGTCCGTAGGCGGATTAATAAGTCAGTGGTGAAATCCCTTAGCTTAACTAAGGAACTGCCATTGATACTGTTAGTCTTGAATCAATTTGAAGTGGCTGGAATGTGTAGTGTAGCGGTGAAATGCTTAGATATTACACAGAACACCAATTGCGAAGGCAGGTCACTAAGTTTGTATTGACGCTGAT…	0	0	0	0	0	0	0	0	0	0	0	0	0	0	0	0	0	0	0	0	0	0	0	0	0	0	0	0	0	0	0	0	0	0	0	0	0	0
208	ASV_1219	Bacteria	Bacteroidetes	Bacteroidia	Bacteroidales	Rikenellaceae	Alistipes	Alistipes putredinis	NR_113152.1	99.63	GTGCCAGCCGCCGCGGTAATACGGAGGATTCAAGCGTTATCCGGATTTATTGGGTTTAAAGGGTGCGTAGGCGGTTTGATAAGTTAGAGGTGAAATTTCGGGGCTCAACCCTGAACGTGCCTCTAATACTGTTGAGCTAGAGAGTAGTTGCGGTAGGCGGAATGTATGGTGTAGCGGTGAAATGCTTAGAGATCATACAGAACACCGATTGCGAAGGCAGCTTACCAAACTATATCTGACGTTGAGGCACGAAAGCGTGGGGAGCAAACA	0	0	0	0	0	0	0	0	0	0	0	0	0	0	0	0	0	0	0	0	0	0	0	0	0	0	0	0	0	0	0	0	0	0	0	0	0	0
209	ASV_122	Bacteria	Firmicutes	Bacilli	Lactobacillales	Lactobacillaceae	Liquorilactobacillus	Liquorilactobacillus cacaonum	NR_042677.1	95.082	TAGGGAATCTTCCACAATGGACGAAAGTCTGATGGAGCAACGCCGCGTGTGTGAAGAAGGTTTTCGGATCGTAAAACACTGTTGTTAGAGAAGAACATAATTCAGAGTAACTGCTGAATTACTGACGGTATCTAACGAGGAAGTCACGGCTAACTACGTGCCAGCAGCCGCGGTAATACGTAGGTGGCAAGCGTTGTCCGGATTTATTGGGCGTAAAGGGAACGCAGGCGGTTTTTTAAGTCTGATGTGAAAGCCTTCGGCTTAACCGGAGTCGTGCATTGGAAACTGGGGAACTTGAGTGCAGAAGAGGAGAGTGGAACTCCATGTGTAGCGGTGAAATGCGTAGATATATGGAAGAACACCAGTGGCGAAAGCGGCTCTCTGGTCTGTAACTGACGC…	0	0	0	0	0	0	0	0	356	608	251	205	2097	0	0	0	0	0	177	170	945	0	1725	0	0	81	0	0	0	0	0	0	0	0	0	0	0	0
210	ASV_1221	Bacteria	Firmicutes	Bacilli	Lactobacillales	Leuconostocaceae	Weissella	Weissella koreensis	NR_029041.1	99.297	TAGGGAATCTTCCACAATGGGCGAAAGCCTGATGGAGCAACGCCGCGTGTGTGATGAAGGCTTTCGGCTCGTAAAACACTGTTGTAAGAGAAGAATGACATTGAGAGTAACTGTTCAATGTGTGACGGTATCTTACCAGAAAGGAACGGCTAAATACGTGCCAGCAGCCGCGGTAATACGTATGTTCCAAGCGTTATCCGGATTTATTGGGCGTAAAGCGAGCGCAGACGGTTATTTAAGTCTGAAGTGAAAGCCCTCGGCTCAACCGAGGAATTGCTTTGGAAACTGGATAACTTGAGTGCAGTAGAGGAAAGTGGAACTCCATGTGTAGCGGTGAAATGCGTAGATATATGGAAGAACACCAGTGGCGAAGGCGGCTTTCTGGACTGTAACTGACGT…	0	0	0	0	0	0	0	0	0	0	0	0	0	0	0	0	0	0	0	0	0	0	0	0	0	0	0	0	0	0	0	0	0	0	0	0	0	0
211	ASV_1222	Bacteria	Firmicutes	Bacilli	Lactobacillales	Lactobacillaceae	Lentilactobacillus	Lactobacillus curieae	NR_109538.1	91.803	TAGGGAATCTTTCACAATGGACGAAAGTCTGATGAAGCAACGCCGCGTGAGTGAAGAAGGGTTTCGGCTTGTAAAACTCTGTTGCTAGAGAAGAACGAGAGTAGTAGGAAATGGCTACTCCGTGACGGTATCTGGTTAGAAAGTCACGGCTAACTACGTGCCAGCAGCCGCGGTAATACGTAGGTGGCAAGCGTTATCCGGATTTATTGGGCGTAAAGCGAGCGCAGGCGGTTTTTTAAGTCCGATGTGAAAGCCTTCGGCTTAACCGAAGAAGTGCATTGGAAACTAGAAGACTTGAGTACAGAAGAGGACAGTAGAACTCCATGTGTAGCGGTGAAATGCGTAGATATATGGAAGAATACCAGTGGCGAAAGCGGCTGTCTGGTCTGTTACTGACGT…	0	0	0	0	0	0	0	0	0	0	0	0	0	0	0	0	0	0	0	0	0	0	0	0	0	0	0	0	0	0	0	0	0	0	0	0	0	0
212	ASV_1224	Bacteria	Proteobacteria	Gammaproteobacteria	Pseudomonadales	Moraxellaceae	Acinetobacter	Acinetobacter apis	NR_133952.1	99.299	TGGGGAATATTGGACAATGGGCGAAAGCCTGATCCAGCCATGCCGCGTGTGTGAAGAAGGCCTTATGGTTGTAAAGCACTTTAAGCGAGGAGGAGGCTTACCTGGTTAATACCTAGGATAAGTGGACGTTACTCGCAGAATAAGCACCGGCTAACTCTGTGCCAGCAGCCGCGGTAATACAGAGGGTGCAAGCGTTAATCGGAATTACTGGGCGTAAAGCGCGCGTAGGTGGCCAATTAAGTCAAATGTGAAATCCCCGAGCTTAACTTGGGAATTGCATTCGATACTGGTTGGCTAGAGTATAGGAGAGGAAGGTAGAATTCCAGGTGTAGCGGTGAAATGCGTAGAGATCTGGAGGAATACCGATGGCGAAGGCAGCCTTCTGGCCTAATACTGACA…	0	0	0	0	0	0	0	0	0	0	0	0	0	0	0	0	0	0	0	0	0	0	0	0	0	0	0	0	0	0	0	0	33	0	0	0	0	0
213	ASV_1225	Bacteria	Proteobacteria	Gammaproteobacteria	Enterobacterales	Yersiniaceae	Gibbsiella	Gibbsiella dentisursi	NR_118387.1	96.721	TGGGGAATATTGCACAATGGGGGAAACCCTGATGCAGCCATGCCGCGTGTATGAAGAAGGCCTTCGGGTTGTAAAGTACTTTCAGCGGGGAGGAAGGCTGGTGGCTTAATACGCCATCAGATTGACGTTACCCGCAGAAGAAGCACCGGCTAACTCCGTGCCAGCAGCCGCGGTAATACGGAGGGTGCAAGCGTTAATCGGAATTACTGGGCGTAAAGCGCACGCAGGCGGTCTGTTAAGTCAGATGTGAAATCCCCGGGCTCAACCCGGGAACTGCATTTGAAACTGGCAGGCTTGAGTCTCGTAGAGGGGGGTAGAATTCCAGGTGTAGCGGTGAAATGCGTAGAGATCTGGAGGAATACCGGTGGCGAAGGCGGCCCCCTGGACGAAGACTGACGC…	0	0	0	0	0	25	0	0	0	0	0	0	0	0	0	0	0	0	0	0	0	8	0	0	0	0	0	0	0	0	0	0	0	0	0	0	0	0
214	ASV_1226	Bacteria	Firmicutes	Bacilli	Lactobacillales	Lactobacillaceae	Loigolactobacillus	Loigolactobacillus iwatensis	NR_114365.1	92.037	TAGGGAATCTTCCACAATGGACGCAAGTCTGATGGAGCAACGCCGCGTGAGTGAAGAAGGTTTTCGGATCGTAAAGCTCTGTTGTTGGTGAAGAAGGACGTGTAGAGTAACTGCTAGATGTTTGACGGTAATCAACCAGAAAGTCACGGCTAACTACGTGCCAGCAGCCGCGGTAATACGTAGGTGGCAAGCGTTGTCCGGATTTATTGGGCGTAAAGGGAGCGCAGGCGGTCTTTTAAGTCCGATGTGAAAGCCTTCGGCTTAACCGAAGAAGTGCATTGGAAACTAGGGGACTTGAGTACAGAAGAGGACAGTAGAACTCCATGTGTAGCGGTGAAATGCGTAGATATATGGAAGAATACCAGTGGCGAAAGCGGCTGTCTGGTCTGTTACTGACGT…	0	0	0	0	0	0	0	0	0	1	1	0	0	10	0	14	0	7	0	0	0	0	0	0	0	0	0	0	0	0	0	0	0	0	0	0	0	0
215	ASV_1228	Bacteria	Proteobacteria	Gammaproteobacteria	Enterobacterales	Erwiniaceae	Pantoea	Pantoea conspicua	NR_116247.1	99.063	TGGGGAATATTGCACAATGGGCGCAAGCCTGATGCAGCCATGCCGCGTGTATGAAGAAGGCCTTCGGGTTGTAAAGTACTTTCAGCGGGGAGGAAGGCGACACGGTTAATAACCGTGTCGATTGACGTTACCCGCAGAAGAAGCACCGGCTAACTCCGTGCCAGCAGCCGCGGTAATACGGAGGGTGCAAGCGTTAATCGGAATTACTGGGCGTAAAGCGCACGCAGGCGGTCTGTCAAGTCAGATGTGAAATCCCCGGGCTTAACCTGGGAACTGCATTTGAAACTGGCAGGCTTGAGTCTCGTAGAGGGGGGTAGAATTCCAGGTGTAGCGGTGAAATGCGTAGAGATCTGGAGGAATACCGGTGGCGAAGGCGGCCCCCTGGACGAAGACTGACGC…	0	0	0	0	0	0	0	0	0	0	0	0	0	0	0	0	0	0	0	0	0	0	0	0	0	0	0	0	0	0	0	0	0	0	33	0	0	0
216	ASV_1229	Bacteria	Proteobacteria	Gammaproteobacteria	Orbales	Orbaceae	Gilliamella	Gilliamella apicola	NR_121727.1	99.532	TGGGGAATATTGCACAATGGGGGGAACCCTGATGCAGCCATGCCGCGTGTATGAAGAAGGCCTTCGGGTTGTAAAGTACTTTCGGTAATGAGGAAGGTGGTGTATCTAATAGGTGCATCAATTGACGTTAATTACAGAAGAAGCACCGGCTAACTCCGTGCCAGCAGCCGCGGTAATACGGAGGGTGCGAGCGTTAATCGGAATGACTGGGCGTAAAGGGCATGTAGGCGGATAATTAAGTTAGGTGTGAAAGCCCTGGGCTCAACCTAGGAATTGCACTTAAAACTGGTTAACTAGAGTATTGTAGAGGAAGGTAGAATTCCACGTGTAGCGGTGAAATGCGTAGAGATGTGGAGGAATACCGGTGGCGAAGGCGGCCTTCTGGACAGATACTGACGC…	0	0	0	0	0	0	0	0	0	0	0	0	0	0	0	0	0	0	0	0	0	0	0	0	33	0	0	0	0	0	0	0	0	0	0	0	0	0
217	ASV_123	Bacteria	Firmicutes	Bacilli	Lactobacillales	Lactobacillaceae	Bombilactobacillus	Lactobacillus bombi	NR_134065.1	96.495	TAGGGAATCTTCCACAATGGACGAAAGTCTGATGGAGCAACGCCGCGTGGATGAAGAAGGTTTTCGGATCGTAAAATCCTGTTGTTGAAGAAGAATGTGCATGAGAGTAACTGCTCATGTAATGACGGTAATCAACCAGAAAGTCACGGCTAACTACGTGCCAGCAGCCGCGGTAATACGTAGGTGGCAAGCGTTGTCCGGATTTATTGGGCGTAAAGGGAGCGCAGGCGGTCTTTTAAGTCTGAATGTGAAAGCCCTCAGCTTAACTGAGGAAGTGCATCGGAAACTGGAAGACTTGAGTACAGAAGAGGAGAGTGGAACTCCATGTGTAGCGGTGAAATGCGTAGATATATGGAAGAACACCAGTGGCGAAGGCGGCTCTCTGGTCTGTTACTGACG…	0	0	0	0	0	0	0	0	0	0	0	0	0	0	0	0	0	0	4481	628	221	0	1196	0	0	0	0	0	0	0	0	0	0	0	0	0	0	0
218	ASV_1230	Bacteria	Proteobacteria	Gammaproteobacteria	Orbales	Orbaceae	Gilliamella	Gilliamella bombicola	NR_149810.1	95.55	TGGGGAATATTGCACAATGGGGGGAACCCTGATGCAGCCATGCCGCGTGTATGAAGAAGGCCTTAGGGTTGTAAAGTACTTTCGGTGAGGAGGAAGGTGATATATCTAATAGGTATATTAATTGACGTTACTCACAGAAGAAGCACCGGCTAACTCCGTGCCAGCAGCCGCGGTAATACGGAGGGTGCGAGCGTTAATCGGAATGACTGGGCGTAAAGGGCATGTAGGCGGATTTTCAAGTTAGGTGTGAAATCCCTGGGCTTAACCTAGGAATTGCATTTAAAACTGGGAGTCTAGAGTACTGTAGAGGGAGGTAGAATTCCACGTGTAGCGGTGAAATGCGTAGAGATGTGGAGGAATACCGGTGGCGAAGGCGGCCTTCTGGACAGATACTGACGC…	0	0	0	0	0	0	0	2	0	0	0	0	0	0	0	0	0	0	0	0	0	0	0	0	0	0	0	0	0	0	4	0	0	0	0	0	0	0
219	ASV_1232	Bacteria	Firmicutes	Clostridia	Clostridiales	Lachnospiraceae	Mediterraneibacter	[Ruminococcus] gnavus	NR_036800.1	99.259	GTGTCAGCCGCCGCGGTAATACGTAGGGGGCAAGCGTTATCCGGATTTACTGGGTGTAAAGGGAGCGTAGACGGCATGGCAAGCCAGATGTGAAAGCCCGGGGCTCAACCCCGGGACTGCATTTGGAACTGTCAGGCTAGAGTGTCGGAGAGGAAAGCGGAATTCCTAGTGTAGCGGTGAAATGCGTAGATATTAGGAGGAACACCAGTGGCGAAGGCGGCTTTCTGGACGATGACTGACGTTGAGGCTCGAAAGCGTGGGGAGCAAACA	0	0	0	0	0	0	0	0	0	0	0	0	0	0	0	0	0	0	0	4	0	0	0	0	0	0	0	0	0	0	0	0	0	0	0	0	0	0
220	ASV_1233	Bacteria	Firmicutes	Bacilli	Lactobacillales	Lactobacillaceae	Lentilactobacillus	Lactobacillus curieae	NR_109538.1	92.272	TAGGGAATCTTTCACAATGGACGAAAGTCTGATGAAGCAACGCCGCGTGAGTGAAGAAGGGTTTCGGCTCGTAAAACTCTGTTGCTAGAGAAGAACGAGAGTAGTAGGAAATGGCTACTCCGTGACGGTATCTGGTTAGAAAGTCACGGCTAACTACGTGCCAGCAGCCGCGGTAATACGTAGGTGGCAAGCGTTATCCGGATTTATTGGGCGTAAAGCGAGCGCAGGCGGTTTTTTAAGTCCGATGTGAAAGCCTTCGGCTTAACTGAAGAAGTGCATTGGAAACTGGGAGACTTGAGTACAGAAGAGGACAGTAGAACTCCATGTGTAGCGGTGAAATGCGTAGATATATGGAAGAATACCAGTGGCGAAAGCGGCTGTCTGGTCTGTTACTGACGT…	0	0	0	0	0	0	0	0	0	0	0	0	0	0	0	0	0	0	0	0	0	0	0	0	0	0	0	0	0	0	0	0	0	0	0	0	0	0
221	ASV_1234	Bacteria	Proteobacteria	Alphaproteobacteria	Sphingomonadales	Sphingomonadaceae	Sphingomonas	Sphingomonas zeae	NR_136793.1	99.751	TGGGGAATATTGGACAATGGGCGCAAGCTTGATCCAGCAATGCCGCGTGAGTGATGAAGGCCCTAGGGTTGTAAAGCTCTTTTACCCGGGAAGATAATGACTGTACCGGGAGAATAAGCCCCGGCTAACTCCGTGCCAGCAGCCGCGGTAATACGGAGGGGGCTAGCGTTGTTCGGAATTACTGGGCGTAAAGCGCACGTAGGCGGCTTTGTAAGTCAGAGGTGAAAGCCTGGAGCTCAACTCCAGAACTGCCTTTGAGACTGCATCGCTTGAATCCAGGAGAGGTCAGTGGAATTCCGAGTGTAGAGGTGAAATTCGTAGATATTCGGAAGAACACCAGTGGCGAAGGCGGCTGACTGGACTGGTATTGACGCTGAGGTGCGAAAGCGTGGGGAGCAA…	0	0	0	0	0	0	0	0	0	0	0	0	0	0	0	0	0	0	0	0	0	0	0	0	0	0	0	0	0	0	0	0	0	0	0	0	0	0
222	ASV_1235	Bacteria	Firmicutes	Bacilli	Lactobacillales	Lactobacillaceae	Lentilactobacillus	Lactobacillus curieae	NR_109538.1	92.272	TAGGGAATCTTTCACAATGGACGAAAGTCTGATGAAGCAACGCCGCGTGAGTGAAGAAGGGTTTCGGCTCGTAAAACTCTGTTGCTAGAGAAGAATGAGAGTAGTAGGAAATGGCTACTCCGTGACGGTATCTGGTTAGAAAGTCACGGCTAACTACGTGCCAGCAGCCGCGGTAATACGTAGGTGGCAAGCGTTATCCGGATTTATTGGGCGTAAAGCGAGCGCAGGCGGTCTTTTAAGTCCGATGTGAAAGCCTTCGGCTTAACCGAAGAAGTGCATTGGAAACTGGGAGACTTGAGTACAGAAGAGGACAGTAGAACTCCATGTGTAGCGGTGAAATGCGTAGATATATGGAAGAATACCAGTGGCGAAAGCGGCTGTCTGGTCTGTTACTGACGT…	0	0	0	0	0	0	0	0	0	0	0	0	0	0	0	0	0	0	0	0	0	0	0	0	0	0	0	0	0	0	0	0	0	0	0	0	0	0
223	ASV_1236	Bacteria	Firmicutes	Clostridia	Clostridiales	Ruminococcaceae	Negativibacillus	Negativibacillus massiliensis	NR_147378.1	98.513	GTGTCAGCCGCCGCGGTAATACGTAGGTGGCAAGCGTTGTCCGGAATTACTGGGTGTAAAGGGAGCGTAGGCGGGGAGACAAGTTGAATGTTTAAACTATCGGCTCAACTGATAGTCGCGTTCAAAACTATCACTCTTGAGTGCAGTAGAGGTAGGCGGAATTCCTAGTGTAGCGGTGAAATGCGTAGATATTAGGAGGAACACCAGTGGCGAAGGCGGCCTACTGGGCTGTAACTGACGCTGAGGCTCGAAAGCGTGGGTAGCAAACA	0	7	0	0	0	0	0	0	0	0	0	0	0	0	0	0	0	0	0	4	0	0	0	0	0	0	0	0	0	0	0	0	0	0	0	0	0	0
224	ASV_1239	Bacteria	Proteobacteria	Gammaproteobacteria	Pseudomonadales	Pseudomonadaceae	Pseudomonas	Pseudomonas flavescens	NR_114195.1	99.532	TGGGGAATATTGGACAATGGGCGAAAGCCTGATCCAGCCATGCCGCGTGTGTGAAGAAGGTCTTCGGATTGTAAAGCACTTTAAGTTGGGAGGAAGGGCAGTAAGCGAATACCTTGCTGTTTTGACGTTACCGACAGAATAAGCACCGGCTAACTCTGTGCCAGCAGCCGCGGTAATACAGAGGGTGCAAGCGTTAATCGGAATTACTGGGCGTAAAGCGCGCGTAGGTGGTTTGTTAAGTTGGATGTGAAAGCCCCGGGCTCAACCTGGGAACTGCATACAAAACTGGCAAGCTAGAGTACAGTAGAGGGTGGTGGAATTTCCTGTGTAGCGGTGAAATGCGTAGATATAGGAAGGAACACCAGTGGCGAAGGCGACCACCTGGACTGATACTGACAC…	0	0	0	0	0	0	0	0	0	0	0	0	0	0	0	0	0	0	0	0	0	0	0	0	0	0	0	0	0	32	0	0	0	0	0	0	0	0
225	ASV_124	Bacteria	Proteobacteria	Gammaproteobacteria	Pseudomonadales	Moraxellaceae	Acinetobacter	Acinetobacter baumannii	NR_117677.1	95.327	TGGGGAATATTGGACAATGGGGGCAACCCTGATCCAGCCATGCCGCGTGTGTGAAGAAGGCCTTATGGTTGTAAAGCACTTTAAGCGAGGAGGAGGGTACCTTGACTAATAATTGGGGATACTGGACGTTACTCGCAGAATAAGCACCGGCTAACTCTGTGCCAGCAGCCGCGGTAATACAGAGGGTGCGAGCGTTAATCGGAATTACTGGGCGTAAAGCGCGCGTAGGCGGCTAATTAAGTCGGATGTGAAATCCCCGAGCTCAACTTGGGAATTGCATACGATACTGGTTAGCTAGAGTATGGGAGAGGAAGGTAGAATTCCAGGTGTAGCGGTGAAATGCGTAGAGATCTGGAGGAATACCGATGGCGAAGGCAGCCTTCTGGCCTAATACTGACG…	0	0	0	0	0	0	0	0	1421	3014	933	711	340	0	0	0	0	0	0	0	0	0	0	0	0	0	0	0	0	0	0	0	0	37	0	0	0	0
226	ASV_1240	Bacteria	Proteobacteria	Alphaproteobacteria	Rhizobiales	Aurantimonadaceae	Jiella	Jiella aquimaris	NR_134752.1	89.303	TGGGGAATCTTGGACAATGGGCGCAAGCCTGATCCAGCCATGCCGCGTGAGTGATGAAGGCCCTAGGGTTGTAAAACTCTTTCGTGGGGGACGATAATGACGGTACCCCAAGAAGAAGCTCCGGCTAACTTCGTGCCAGCAGCCGCGGTAATACGAAGGGGGCTAGCGTTGTTCGGATTTACTGGGCGTAAAGCGCGTGTAGGCGGGCTGGAAAGTTGGGGGTGAAATCCCGAGGCTCAACCTCGGAACTGCCTCCAAAACTTCCAGCCTGGACTCAAGTAGAGGCAAGTGGAATTGCGAGTGTAGAGGTGAAATTCGTAGATATTCGCAGGAACACCAGTGGCGAAGGCGACTTGCTGGACTTGTAGTGACGCTGAGACGCGAAAGCGTGGGGAGCAA…	0	0	0	0	0	0	0	0	5	4	2	5	0	9	0	0	0	0	0	0	0	0	0	3	4	0	0	0	0	0	0	0	0	0	0	0	0	0
227	ASV_1241	Bacteria	Proteobacteria	Gammaproteobacteria	Pseudomonadales	Pseudomonadaceae	Pseudomonas	Pseudomonas weihenstephanensis	NR_148764.1	99.615	CCGCGGTAATACAGAGGGTGCAAGCGTTAATCGGAATTACTGGGCGTAAGGCGCGCGTAGGTGGTTTGTTAAGTTGAATGTGAAATCCCCGGGCTCAACCTGGGAACTGCATCCAAAACTGGCAAGCTAGAGTATGGTAGAGGGTAGTGGAATTTCCTGTGTAGCGGTGAAATGCGTAGATATAGGAAGGAACACCAGTGGCGAAGGCGACTACCTGGACTGATACTGACACTGAGGTGCGAAAGCGTGGGGAGCAAACA	0	0	0	0	0	0	0	0	0	0	32	0	0	0	0	0	0	0	0	0	0	0	0	0	0	0	0	0	0	0	0	0	0	0	0	0	0	0
228	ASV_1242	Bacteria	Proteobacteria	Gammaproteobacteria	Enterobacterales	Enterobacteriaceae	Leclercia	Leclercia adecarboxylata	NR_114154.1	100	TGGGGAATATTGCACAATGGGCGCAAGCCTGATGCAGCCATGCCGCGTGTATGAAGAAGGCCTTCGGGTTGTAAAGTACTTTCAGCGGGGAGGAAGGTGTTGTGGTTAATAACCGCAGCAATTGACGTTACCCGCAGAAGAAGCACCGGCTAACTCCGTGCCAGCAGCCGCGGTAATACGGAGGGTGCAAGCGTTAATCGGAATTACTGGGCGTAAAGCGCACGCAGGCGGTCTGTCAAGTCGGATGTGAAATCCCCGGGCTCAACCTGGGAACTGCATTCGAAACTGGCAGGCTAGAGTCTTGTAGAGGGGGGTAGAATTCCAGGTGTAGCGGTGAAATGCGTAGAGATCTGGAGGAATACCGGTGGCGAAGGCGGCCCCCTGGACAAAGACTGACGC…	0	0	0	0	0	0	0	0	0	0	0	0	32	0	0	0	0	0	0	0	0	0	0	0	0	0	0	0	0	0	0	0	0	0	0	0	0	0
229	ASV_1243	Bacteria	Fusobacteria	Fusobacteriia	Fusobacteriales	Fusobacteriaceae	Fusobacterium	Fusobacterium mortiferum	NR_117734.1	99.219	CGGTAATACGTATGTCGCAAGCGTTATCCGGATTTATTGGGCGTAAAGCGCGTCTAGGCGGTTTGGTAAGTCTGATGTGAAAATGCGGGGCTCAACTCCGTATTGCGTTGGAAACTGTTAAACTAGAGTACTGGAGAGGTGGGCGGAACTACAAGTGTAGAGGTGAAATTCGTAGATATTTGTAGGAATGCCGATGGGGAAGCCAGCCCACTGGACAGATACTGACGCTAAAGCGCGAAAGCGTGGGTAGCAAACA	0	0	0	0	0	0	0	0	0	0	0	0	0	0	0	0	0	0	0	0	0	0	0	0	32	0	0	0	0	0	0	0	0	0	0	0	0	0
230	ASV_1244	Bacteria	Bacteroidetes	Cytophagia	Cytophagales	Cytophagaceae	Siphonobacter	Siphonobacter aquaeclarae	NR_116562.1	97.862	TAGGGAATATTGGGCAATGGAGGAAACTCTGACCCAGCCATGCCGCGTGCAGGAAGAAGGCCCTCTGGGTTGTAAACTGCTTTTGATAGGGAAGAAAGAGGTCATGCGTGACCAGTTGACGGTACCTATCGAATAAGCACCGGCTAACTACGTGCCAGCAGCCGCGGTAATACGTAGGGTGCAAGCGTTGTCCGGATTTATTGGGTTTAAAGGGTGCGTAGGCGGTGGATTAAGTCAGTGGTGAAAGACGATCGCTCAACGATTGCAGTGCCATTGATACTGGTTCACTTGAGTAGTGCAGAGGTGGCCGGAATTGATCGTGTAGCGGTGAAATGCATAGATATGATCAAGAACGCCGATTGCGAAGGCAGGTCACTGGACACTCACTGACGCTGAGGC…	0	0	0	0	0	0	0	0	0	0	0	0	0	0	0	0	0	0	0	0	0	0	0	0	0	0	0	0	0	0	0	0	0	0	0	0	0	32
231	ASV_1245	Bacteria	Proteobacteria	Betaproteobacteria	Burkholderiales	Comamonadaceae	Comamonas	Comamonas sediminis	NR_149789.1	99.532	TGGGGAATTTTGGACAATGGGCGAAAGCCTGATCCAGCAATGCCGCGTGCAGGATGAAGGCCCTCGGGTTGTAAACTGCTTTTGTACGGAACGAAAAGACTCTCTCTAATAAAGAGGGTCCATGACGGTACCGTAAGAATAAGCACCGGCTAACTACGTGCCAGCAGCCGCGGTAATACGTAGGGTGCGAGCGTTAATCGGAATTACTGGGCGTAAAGCGTGCGCAGGCGGTTATGTAAGACAGAGGTGAAATCCCCGGGCTCAACCTGGGAACGGCCTTTGTGACTGCATGGCTAGAGTGCGGCAGAGGGGGATGGAATTCCGCGTGTAGCAGTGAAATGCGTAGATATGCGGAGGAACACCGATGGCGAAGGCAATCCCCTGGGCCTGCACTGACGC…	0	0	0	0	0	0	0	0	0	0	0	0	0	0	0	0	0	0	0	0	0	0	0	0	0	0	0	0	0	0	0	0	0	0	0	0	0	32
232	ASV_1246	Bacteria	Proteobacteria	Gammaproteobacteria	Enterobacterales	Yersiniaceae	Nissabacter	Nissabacter archeti	NR_147393.1	100	CCGCGGTAATACGGAGGGTGCAAGCGTTAATCGGAATTACTGGGCGTAAAGCGCACGCAGGCGGTTTGTTAAGTCAGATGTGAAATCCCCGAGCTTAACTTGGGAACTGCATTTGAAACTGGCAAGCTAGAGTCTTGTAGAGGGGGGTAGAATTCCAGGTGTAGCGGTGAAATGCGTAGAGATCTGGAGGAATACCGGTGGCGAAGGCGGCCCCCTGGACAAAGACTGACGCTCAGGTGCGAAAGCGTGGGGAGCAAACA	0	0	0	0	0	0	0	0	0	0	0	0	0	0	0	0	0	0	0	0	0	0	0	0	0	0	0	0	0	0	0	0	0	0	0	0	0	0
233	ASV_1247	Bacteria	Bacteroidetes	Flavobacteriia	Flavobacteriales	Weeksellaceae	Weeksella	Weeksella massiliensis	NR_149224.1	90.78	TGAGGAATATTGGACAATGGGTGGAAGCCTGATCCAGCCATCCCGCGTGAAGGAAGACGGCCTTATGGGTTGTAAACTTCTTTTGTATGAGGATAAACCTGATTACGAGTTAATCAGTTGAAGGTATCATACGAATAAGCACCGGCTAACTCCGTGCCAGCAGCCGCGGTAATACGGAGGGTGCAAGCGTTATCCGGATTTATTGGGTTTAAAGGGTCCGTAGGCGGATTAATAAGTCAGTGGTGAAATCCCTTAGCTTAACTAAGGAACTGCCATTGATACTGTTAGTCTTGAATCAATTTGAAGTGGCTGGAATGTGTAGTGTAGCGGTGAAATGCTTAGATATTACACAGAACACCAATTGCGAAGGCAGGTCACTAAGTTTGTATTGACGCTGAT…	0	0	0	0	0	0	0	0	0	0	0	0	0	0	0	0	0	0	0	0	0	0	0	0	0	0	0	0	0	0	2	0	0	0	0	0	0	0
234	ASV_1248	Bacteria	Bacteroidetes	Bacteroidia	Bacteroidales	NA	Phocaeicola	Phocaeicola barnesiae	NR_041446.1	99.763	TGAGGAATATTGGTCAATGGGCGAGAGCCTGAACCAGCCAAGTAGCGTGAAGGATGACTGCCCTACGGGTTGTAAACTTCTTTTATAAGGGAATAAAGTTCTCTACGTGTAGAGTTTTGTATGTACCTTATGAATAAGCATCGGCTAACTCCGTGCCAGCAGCCGCGGTAATACGGAGGATGCGAGCGTTATCCGGATTTATTGGGTTTAAAGGGAGCGTAGACGGCCGTTTAAGTCAGCTGTGAAATGGTGCGGCTCAACCGTAGCACTGCAGTTGAAACTGGACGGCTTGAGTGCAGTTGAGGCAGGCGGAATTCGTGGTGTAGCGGTGAAATGCTTAGATATCACGAAGAACCCCGATTGCGAAGGCAGCCTGCTAAGCTGCAACTGACGTTGAGG…	0	0	0	0	0	0	0	0	0	0	0	0	0	0	0	0	0	0	0	0	0	0	0	0	0	0	0	0	0	0	0	0	0	0	0	0	0	0
235	ASV_1249	Bacteria	Firmicutes	Bacilli	Lactobacillales	Lactobacillaceae	Lactobacillus	Lactobacillus kimbladii	NR_126250.1	99.766	TAGGGAATCTTCCACAATGGACGCAAGTCTGATGGAGCAACGCCGCGTGAGTGAAGAAGGTTTTCGGATCGTAAAGCTCTGTTGTTGGTGAAGAAGGACAGGGATAGTAACTGATTCTTGTTTGACGGTAATCAACCAGAAAGTCACGGCTAACTACGTGCCAGCAGCCGCGGTAATACGTAGGTGGCAAGCGTTGTCCGGATTTATTGGGCGTAAAGCGAACGCAGGCGGGAGAATAAGTCAGCTGTGAAAGCCCTCAGCTTAACTGGGGAACTGCAGCTGAAACTATTTTTCTTGAGTGCAGAAGAGGAGAGTGGAACTCCATGTGTAGCGGTGGAATGCGTAGATATATGGAAGAACACCAGTGGCGAAGGCGGCTCTCTGGTCTGTAACTGACGC…	0	0	0	0	0	0	0	0	0	0	0	0	0	0	0	0	0	0	0	0	0	0	0	0	0	0	28	0	0	0	0	0	0	0	0	0	0	0
236	ASV_125	Bacteria	Firmicutes	Bacilli	Lactobacillales	Lactobacillaceae	Lactiplantibacillus	Lactobacillus modestisalitolerans	NR_136786.1	96.019	TAGGGAATCTTCCACAATGGACGCAAGTCTGATGGAGCAACGCCGCGTGAGTGAAGAAGGGTTTCGGCTCGTAAAACTCTGTTGTTAAAGAAGAACGGGTATGATAGGAAATGATCATATCGTGACGGTATTTAACCAGAAAGTCACGGCTAACTACGTGCCAGCAGCCGCGGTAATACGTAGGTGGCAAACGTTGTCCGGATTTATTGGGCGTAAAGCGAGCGCAGGCGGTTTCTTAAGTCTGATGTGAAAGCCTTCGGCTTAACCGAAGAAGTGCATCGGAAACTGGGAAACTTGAGTGCAGAAGAGGACAGTGGAACTCCATGTGTAGCGGTGAAATGCGTAGATATATGGAAGAACACCAGTGGCGAAGGCGGCTGTCTGGTCTGTAACTGACGC…	49	133	0	58	2378	1021	742	937	0	0	0	0	0	0	0	0	0	0	0	0	0	0	0	0	0	0	0	0	320	84	107	0	0	0	0	0	0	0
237	ASV_1252	Bacteria	Bacteroidetes	Sphingobacteriia	Sphingobacteriales	Sphingobacteriaceae	Sphingobacterium	Sphingobacterium multivorum	NR_113706.1	99.763	TAAGGAATATTGGTCAATGGGCGGAAGCCTGAACCAGCCATGCCGCGTGCAGGACGACTGCCCTATGGGTTGTAAACTGCTTTTGTCCAGGAATAAACCTAAATACGTGTATTTAGCTGAATGTACTGGAAGAATAAGGATCGGCTAACTCCGTGCCAGCAGCCGCGGTAATACGGAGGATCCGAGCGTTATCCGGATTTATTGGGTTTAAAGGGTGCGTAGGCGGCCTATTAAGTCAGGGGTGAAATACGGTGGCTCAACCATCGCAGTGCCTTTGATACTGATGGGCTTGAATCCATTTGAAGTGGGCGGAATAAGACAAGTAGCGGTGAAATGCATAGATATGTCTTAGAACTCCGATTGCGAAGGCAGCTCACTAAGCTGGTATTGACGCTGATG…	0	0	0	0	0	0	0	0	0	0	0	0	0	0	0	0	0	0	0	0	0	0	0	0	0	0	0	0	0	0	0	0	0	0	0	0	0	0
238	ASV_1253	Bacteria	Proteobacteria	Deltaproteobacteria	Desulfuromonadales	Geobacteraceae	Geobacter	Geobacter metallireducens	NR_075011.1	83.036	CCGCGGTCATACGTAGGATCCGAGCATTATCCGGAGTGACTGGGTGTAAAGAGTTGCGTAGGTGGCAAGGTAAGTAGATAGTGAAATCTGGTGGCTCAACCATTCAGACTATTATCTAAACTATCTAGCTCGAGACTGTTATGGGTAACTGGAATTTCTAGTGTAGGAGTGAAATCCGTAGATATTAGAAGGAACACCGATAGCGTAGGCAGGTTACTGGGACAGTTCTGACACTAAGGCACGAAAGCGTAGGGAGCAAACG	0	0	0	0	0	0	0	0	0	0	0	0	0	0	0	0	0	0	16	0	0	0	0	0	0	0	0	0	0	0	0	0	0	0	0	0	0	0
239	ASV_1254	Bacteria	Bacteroidetes	Bacteroidia	Bacteroidales	Prevotellaceae	Prevotella	Prevotella copri	NR_113411.1	99.289	TGAGGAATATTGGTCAATGGGCGAGAGCCTGAACCAGCCAAGTAGCGTGCAGGATGACGGCCCTATGGGTTGTAAACTGCTTTTATAAGGGAATAAAGTGAGTCTTGTGAGACTTTTTGCATGTACCTTATGAATAAGGACCGGCTAATTCCGTGCCAGCAGCCGCGGTAATACGGAAGGTCCGGGCGTTATCCGGATTTATTGGGTTTAAAGGGAGCGTAGGCCGGAGATTAAGCGTGTTGTGAAATGTAGACGCTCAACGTCTGCACTGCAGCGCGAACTGGTTTCCTTGAGTACGCACAAAGTGGGCGGAATTCGTGGTGTAGCGGTGAAATGCTTAGATATCACGAAGAACTCCGATTGCGAAGGCAGCTCACTGGAGCGCAACTGACGCTGAAG…	0	0	0	0	0	0	0	0	0	0	0	0	0	0	0	0	0	0	0	0	0	0	0	0	0	0	0	0	0	0	0	0	0	0	0	0	0	0
240	ASV_1255	Bacteria	Firmicutes	Bacilli	Bacillales	Bacillaceae	Psychrobacillus	Psychrobacillus psychrodurans	NR_025409.1	99.615	CCGCGGTAATACGTAGGTGGCAAGCGTTGTCCGGAATTATTGGGCGTAAAGCGCGCGCAGGCGGTCCTTTAAGTCTGATGTGAAATCCCACGGCTCAACCGTGGAAGGTCATTGGAAACTGGGGGACTTGAGTACAGAAGAGGAAAGCGGAATTCCAAGTGTAGCGGTGAAATGCGTAGAGATTTGGAGGAACACCAGTGGCGAAGGCGGCTTTCTGGTCTGTAACTGACGCTGAGGCGCGAAAGCGTGGGGAGCAAACA	0	0	0	0	0	0	0	0	0	0	0	0	0	0	0	0	0	0	0	0	0	0	0	5	0	0	0	0	0	0	0	0	0	0	0	0	0	0
241	ASV_1256	Bacteria	Bacteroidetes	Bacteroidia	Bacteroidales	Rikenellaceae	Alistipes	Alistipes ihumii	NR_144706.1	98.889	GTGCCAGCCGCCGCGGTAATACGGAGGATCCGAGCGTTATCCGGATTTATTGGGTTTAAAGGGTGCGTAGGCTGTTTTTTAGGTTAGAGGTGAAAGCTCGACGATCAACGTCGAAATTGCCTCTGATACTGAGAGACTAGAGTGTAGTTGCGGAAGGCGGAATGTGTGGTGTAGCGGTGAAATGCTTAGATATCACACAGAACACCGATTGCGAAGGCAGCTTTCCAAGCTATTACTGACGCTGAGGCACGAAAGCGTGGGGAGCGAACA	0	0	0	0	0	0	0	0	0	0	0	0	0	0	0	0	0	0	0	0	0	0	0	0	0	0	0	0	0	0	0	0	0	0	0	0	0	0
242	ASV_1257	Bacteria	Firmicutes	Negativicutes	Acidaminococcales	Acidaminococcaceae	Phascolarctobacterium	Phascolarctobacterium succinatutens	NR_112902.1	98.595	TGGGGAATCTTCCGCAATGGGCGAAAGCCTGACGGAGCAATGCCGCGTGAGTGATGAAGGAATTCGTTCCGTAAAACTCTTTTGTTTATGACGAATGTGCAGATTGTGAATAATTATTTGTAATGACGGTAGTAAACGAATAAGCCACGGCTAACTACGTGCCAGCAGCCGCGGTAATACGTAGGTGGCGAGCGTTGTCCGGAATTATTGGGCGTAAAGAGCATGTAGGCGGTTTCTTAAGTCTGGAGTGAAAATGCGGGGCTCAACCCCGTATGGCTCTGGATACTGGGAGACTTGAGTGCAGGAGAGGAAAGGGGAATTCCCAGTGTAGCGGTGAAATGCGTAGATATTGGGAGGAACACCAGTGGCGAAGGCGCCTTTCTGGACTGTGTCTGACGC…	0	0	0	0	0	0	0	0	0	0	0	0	0	0	31	0	0	0	0	0	0	0	0	0	0	0	0	0	0	0	0	0	0	0	0	0	0	0
243	ASV_1258	Bacteria	Firmicutes	Bacilli	Lactobacillales	Lactobacillaceae	Lentilactobacillus	Lactobacillus curieae	NR_109538.1	92.037	TAGGGAATCTTTCACAATGGACGAAAGTCTGATGAAGCAACGCCGCGTGAGTGAAGAAGGGTTTCGGCTCGTAAAACTCTGTTGCTAGAGAAGAACGAGAGTAGTAGGAAATGGCTACTCCGTGACGGTATCTGGTTAGAAAGTCACGGCTAACTACGTGCCAGCAGCCGCGGTAATACGTAGGTGGCAAGCGTTATCCGGATTTATTGGGTGTAAAGTGAGCGCAGGCGGTCTTTTAAGTCCGATGTGAAAGCCTTCGGCTTAACCGAAGAAGTGCATTGGAAACTAGGAGACTTGAGTACAGAAGAGGACAGTAGAACTCCATGTGTAGCGGTGAAATGCGTAGATATATGGAAGAATACCAGTGGCGAAAGCGGCTGTCTGGTCTGTTACTGACGT…	0	0	0	0	0	0	0	0	0	0	0	0	0	0	0	0	0	0	18	0	13	0	0	0	0	0	0	0	0	0	0	0	0	0	0	0	0	0
244	ASV_1259	Bacteria	Bacteroidetes	Bacteroidia	Bacteroidales	Rikenellaceae	Alistipes	Alistipes indistinctus	NR_113271.1	95.185	GTGCCAGCCGCCGCGGTAATACGGAGGACCCGAGCGTTATCCGGATTTATTGGGTTTAAAGGGTGCGTAGGCGGATTGGTAAGTTAGAGGTGAAAGCTCAGCGCTTAACGTTGAAACTGCCTCTGATACTGTCGGTCTAGAGTATAGTTGCGGAAGGCGGAATGTGTGGTGTAGCGGTGAAATGCTTAGATATCACACAGAACACCGATTGCGAAGGCAGCTTTCCAAGCTATCACTGACGCTGAGGCACGAAAGCGTGGGGAGCGAACA	0	0	0	0	0	0	0	0	0	0	0	0	0	0	0	0	0	0	0	0	0	0	0	15	0	0	0	0	0	0	0	0	0	0	0	0	0	16
245	ASV_126	Bacteria	Firmicutes	Bacilli	Lactobacillales	Lactobacillaceae	Lentilactobacillus	Lactobacillus curieae	NR_109538.1	92.037	TAGGGAATCTTTCACAATGGACGAAAGTCTGATGAAGCAACGCCGCGTGAGTGAAGAAGGGTTTCGGCTCGTAAAACTCTGTTGCTAGAGAAGAACGAGAGTAGTAGGAAATGGCTACTCCGTGACGGTATCTGGTTAGAAAGTCACGGCTAACTACGTGCCAGCAGCCGCGGTAATACGTAGGTGGCAAGCGTTATCCGGATTTATTGGGCGTAAAGCGAGCGCAGGCGGTTCTTTAAGTCCGATGTGAAAGCCTTCGGCTTAACCGAAGAAGTGCATTGGAAACTGGGGGACTTGAGTACAGAAGAGGACAGTAGAACTCCATGTGTAGCGGTGAAATGCGTAGATATATGGAAGAATACCAGTGGCGAAAGCGGCTGTCTGGTCTGTTACTGACGT…	0	0	0	0	0	0	0	0	968	28	23	156	20	3356	131	250	722	625	0	0	0	0	0	0	0	0	0	0	0	0	0	0	0	0	0	0	0	0
246	ASV_1260	Bacteria	Proteobacteria	Gammaproteobacteria	Enterobacterales	Enterobacteriaceae	Pseudescherichia	Pseudescherichia vulneris	NR_114080.1	99.297	TGGGGAATATTGCACAATGGGCGCAAGCCTGATGCAGCCATGCCGCGTGTATGAAGAAGGCCTTCGGGTTGTAAAGTACTTTCAGTGGGGAGGAAGGCGATGCGGTTAATAACCGTGTCGATTGACGTTACCCGCAGAAGAAGCACCGGCTAACTCCGTGCCAGCAGCCGCGGTAATACGGAGGGTGCAAGCGTTAATCGGAATTACTGGGCGTAAAGCGCACGCAGGCGGTCTGTCAAGTCGGATGTGAAATCCCCGGGCTCAACCTGGGAACTGCATTCGAAACTGGCAGGCTAGAGTCTTGTAGAGGGGGGTAGAATTCCAGGTGTAGCGGTGAAATGCGTAGAGATCTGGAGGAATACCGGTGGCGAAGGCGGCCCCCTGGACAAAGACTGACGC…	0	0	0	0	0	0	0	0	0	0	0	0	0	0	0	0	0	0	0	0	0	0	0	0	0	0	0	0	0	0	0	0	0	0	0	0	0	0
247	ASV_1261	Bacteria	Firmicutes	Clostridia	Clostridiales	Ruminococcaceae	Sporobacter	Sporobacter termitidis	NR_044972.1	93.086	TGGGGAATATTGGGCAATGGGGGAAACCCTGACCCAGCAACGCCGCGTGAAGGAAGAAGGCTTTCGGGTTGTAAACTTCTTTTACCAGGGACGAAGAAAGTGACGGTACCTGGAGAAAAAGCCACGGCTAACTACGTGCCAGCAGCCGCGGTAATACGTAGGTGGCAAGCGTTGTCCGGATTTACTGGGTGTAAAGGGCGTGTAGGCGGAGATGCAAGTCAGATGTGAAATCCTCGGGCTTAACCCGGGAACTGCATTTGAAACTGTATCCCTTGAGTATCGGAGAGGCAGGCGGAATTCCTAGTGTAGCGGTGAAATGCGTAGATATTAGGAGGAACACCAGTGGCGAAGGCGGCCTGCTGGACGACAACTGACGCTGAGGCGCGAAAGCGTGGGGAG…	0	0	0	0	0	0	0	0	0	0	0	0	0	0	0	0	0	0	0	0	0	0	0	0	0	0	0	0	0	0	0	0	0	0	0	0	0	0
248	ASV_1262	Bacteria	Proteobacteria	Alphaproteobacteria	Sphingomonadales	Sphingomonadaceae	Sphingomonas	Sphingomonas cynarae	NR_109167.1	100	TGGGGAATATTGGACAATGGGCGCAAGCCTGATCCAGCAATGCCGCGTGAGTGATGAAGGCCTTAGGGTTGTAAAGCTCTTTTACCCGGGATGATAATGACAGTACCGGGAGAATAAGCTCCGGCTAACTCCGTGCCAGCAGCCGCGGTAATACGGAGGGAGCTAGCGTTGTTCGGAATTACTGGGCGTAAAGCGCACGTAGGCGGCTTTGTAAGTTAGAGGTGAAAGCCTGGAGCTCAACTCCAGAATTGCCTTTGATACTGCATGGCTTGAATCCAGGAGAGGTGAGTGGAATTCCGAGTGTAGAGGTGAAATTCGTAGATATTCGGAAGAACACCAGTGGCGAAGGCGGCTCACTGGACTGGTATTGACGCTGAGGTGCGAAAGCGTGGGGAGCAA…	0	0	0	0	0	0	0	0	0	0	0	0	0	0	0	0	0	0	0	0	0	0	0	0	0	0	0	0	0	0	0	9	0	12	0	9	0	0
249	ASV_1263	Bacteria	Firmicutes	Bacilli	Lactobacillales	Leuconostocaceae	Leuconostoc	Leuconostoc gelidum	NR_074997.2	100	TAGGGAATCTTCCACAATGGGCGAAAGCCTGATGGAGCAACGCCGCGTGTGTGATGAAGGCTTTCGGGTCGTAAAGCACTGTTGTATGGGAAGAACAGCTAGAGTAGGGAATGACTTTAGTTTGACGGTACCATACCAGAAAGGGACGGCTAAATACGTGCCAGCAGCCGCGGTAATACGTATGTCCCGAGCGTTATCCGGATTTATTGGGCGTAAAGCGAGCGCAGACGGTTAATTAAGTCTGATGTGAAAGCCCGGAGCTCAACTCCGGAAAGGCATTGGAAACTGGTTAACTTGAGTGCAGTAGAGGTAAGTGGAACTCCATGTGTAGCGGTGGAATGCGTAGATATATGGAAGAACACCAGCGGCGAAGGCGGCTTACTGGACTGTAACTGACGT…	0	0	0	0	0	0	0	0	0	0	0	0	0	0	0	0	0	0	0	0	0	0	0	0	0	0	0	0	0	0	0	0	0	0	0	0	0	0
250	ASV_1266	Bacteria	Firmicutes	Bacilli	Lactobacillales	Lactobacillaceae	Pediococcus	Pediococcus argentinicus	NR_042623.1	91.569	TAGGGAATCTTTCACAATGGACGAAAGTCTGATGAAGCAACGCCGCGTGAGTGAAGAAGGGTTTCGGCTCGTAAAACTCTGTTGCTAGAGAAGAACGGGGGTAGTAGGAAATGGCTATCCCGTGACGGTATCTGGTTAGAAAGTCACGGCTAACTACGTGCCAGCAGCCGCGGTAATACGTAGGTGGCAAGCGTTATCCGGATTTATTGGGCGTAAAGCGAGCGCAGGCGGTTACTTAAGTCCGATGTGAAAGCCTTCGGCTTAACCGAAGAAGTGCATTGGAAACTAGGTAACTTGAGTACAGAAGAGGACAGTAGAACTCCATGTGTAGCGGTGAAATGCGTAGATATATGGAAGAATACCAGTGGCGAAAGCGGCTGTCTGGTCTGTTACTGACGT…	0	0	0	0	0	0	0	0	0	0	0	0	0	0	0	0	0	0	0	0	0	0	0	0	0	0	0	0	0	0	0	0	30	0	0	0	0	0
251	ASV_1267	Bacteria	Firmicutes	Bacilli	Lactobacillales	Lactobacillaceae	Lentilactobacillus	Lactobacillus curieae	NR_109538.1	92.506	TAGGGAATCTTTCACAATGGACGAAAGTCTGATGAAGCAACGCCGCGTGAGTGAAGAAGGGTTTCGGCTCGTAAAACTCTGTTGCTAGAGAAGAACGAGAGTAGTAGGAAATGGCTACTCCGTGACGGTATCTGGCTAGAAAGTCACGGCTAACTACGTGCCAGCAGCCGCGGTAATACGTAGGTGGCAAGCGTTATCCGGATTTATTGGGCGTAAAGCGAGCGCAGGCGGTTTTCTAAGTCCGATGTGAAAGCCTTCGGCTTAACCGAAGAAGTGCATTGGAAACTGGGAGACTTGAGTACAGAAGAGGACAGTAGAACTCCATGTGTAGCGGTGAAATGCGTAGATATATGGAAGAATACCAGTGGCGAAAGCGGCTGTCTGGTCTGTTACTGACGT…	0	0	0	0	0	30	0	0	0	0	0	0	0	0	0	0	0	0	0	0	0	0	0	0	0	0	0	0	0	0	0	0	0	0	0	0	0	0
252	ASV_1268	Bacteria	Firmicutes	Bacilli	Lactobacillales	Lactobacillaceae	Latilactobacillus	Lactobacillus fuchuensis	NR_104976.1	97.19	TAGGGAATCTTCCACAATGGACGAAAGTCTGATGGAGCAACGCCGCGTGAGTGAAGAAGGTTTTCGGATCGTAAAACTCTGTTGTTGGAGAAGAATGTATCTGATAGTAACTGATCAGGTAGTGACGGTATCCAACCAGAAAGCCACGGCTAACTACGTGCCAGCAGCCGCGGTAATACGTAGGTGGCAAGCGTTGTCCGGATTTATTGGGCGTAAAGCGAGCGCAGACGGTTATTTAAGTCTGAAGTGAAAGCCCTCGGCTCAACCGAGGAATTGCTTTGGAAACTGGATAACTTGAGTGCAGTAGAGGAAAGTGGAACTCCATGTGTAGCGGTGAAATGCGTAGATATATGGAAGAACACCAGTGGCGAAGGCGGCTGTCTGGTCTGTAACTGACGC…	0	0	0	0	0	0	0	0	0	0	0	0	0	0	30	0	0	0	0	0	0	0	0	0	0	0	0	0	0	0	0	0	0	0	0	0	0	0
253	ASV_127	Bacteria	Firmicutes	Bacilli	Lactobacillales	Lactobacillaceae	Lentilactobacillus	Lactobacillus curieae	NR_109538.1	92.272	TAGGGAATCTTTCACAATGGACGAAAGTCTGATGAAGCAACGCCGCGTGAGTGAAGAAGGGTTTCGGCTCGTAAAACTCTGTTGCTAGAGAAGAACGAGAGTAGTAGGAAATGGCTACTCCGTGACGGTATCTGGTTAGAAAGTCACGGCTAACTACGTGCCAGCAGCCGCGGTAATACGTAGGTGGCAAGCGTTATCCGGATTTATTGGGCGTAAAGCGAGCGCAGGCGGTCTTTTAAGTCCGATGTGAAAGCCTTCGGCTTAACTGAAGAAGTGCATTGGAAACTAGGAGACTTGAGTACAGAAGAGGACAGTAGAACTCCATGTGTAGCGGTGAAATGCGTAGATATATGGAAGAATACCAGTGGCGAAAGCGGCTGTCTGGTCTGTTACTGACGT…	0	0	0	0	0	0	0	0	0	0	0	0	0	0	0	0	0	0	578	388	507	359	556	660	574	344	1031	1125	0	0	0	0	0	0	0	0	0	0
254	ASV_1271	Bacteria	Proteobacteria	Alphaproteobacteria	Rhizobiales	Methylobacteriaceae	Methylobacterium	Methylobacterium tarhaniae	NR_109649.1	99.751	TGGGGAATATTGGACAATGGGGGCAACCCTGATCCAGCCATGCCGCGTGAGTGATGACGGCCTTAGGGTTGTAAAGCTCTTTTCTCCGGGACGATAATGACGGTACCGGAGGAATAAGCCCCGGCTAACTTCGTGCCAGCAGCCGCGGTAATACGAAGGGGGCTAGCGTTGCTCGGAATCACTGGGCGTAAAGGGCGCGTAGGCGGCTGACTTAGTCGAGGGTGAAAGCCCGTGGCTCAACCACGGAATGGCCTTCGATACTGGTTGGCTTGAGACCGGAAGAGGACAGCGGAACTGCGAGTGTAGAGGTGAAATTCGTAGATATTCGCAAGAACACCAGTGGCGAAGGCGGCTGTCTGGTCCGGTTCTGACGCTGAGGCGCGAAAGCGTGGGGAGCAA…	0	0	0	0	0	0	0	0	0	0	0	0	0	0	0	0	0	0	0	3	0	0	0	0	0	0	0	0	0	0	0	0	0	0	0	0	0	27
255	ASV_1272	Bacteria	Proteobacteria	Gammaproteobacteria	Oceanospirillales	Halomonadaceae	Carnimonas	Carnimonas nigrificans	NR_029342.1	97.19	TGGGGAATATTGGACAATGGGGGCAACCCTGATCCAGCCATGCCGCGTGTGTGAAGAAGGCTTTCGGGTTGTAAAGCACTTTCAGCGAGGAGGAAGTCATACAGGTTAATACCCGGTATGAAGGACGTTACTCGCAGAAGAAGCACCGGCTAATTCCGTGCCAGCAGCCGCGGTAATACGGAGGGTGCAAGCGTTAATCGGAATTACTGGGCGTAAAGGGCGCGTAGGCGGCCTGTTAAGCCAGATGTGAAAGCCCCGGGCTCAACCTGGGAACCGCATTTGGAACTGGCGGGCTTGAGTGCAGGAGAGGAAGGTAGAACTCCCGGTGTAGCGGTGAAATGCGTAGAGATCGGGAAGAATACCAGTGGCGAAGGCGGCCTTCTGGACTGACACTGACGC…	0	0	0	0	0	0	0	0	0	0	0	0	0	0	0	0	0	0	0	0	0	0	0	0	0	0	0	0	0	0	0	0	0	0	30	0	0	0
256	ASV_1273	Bacteria	Proteobacteria	Gammaproteobacteria	Enterobacterales	Erwiniaceae	Pantoea	Pantoea septica	NR_116752.1	99.297	TGGGGAATATTGCACAATGGGCGCAAGCCTGATGCAGCCATGCCGCGTGTATGAAGAAGGCCTTCGGGTTGTAAAGTACTTTCAGCGGGGAGGAAGGCGATGTGGTTAATAACCATGTCGATTGACGTTACCCGCAGAAGAAGCACCGGCTAACTCCGTGCCAGCAGCCGCGGTAATACGGAGGGTGCAAGCGTTAATCGGAATTACTGGGCGTAAAGCGCACGCAGGCGGTCTGTCAAGTCGGATGTGAAATCCCCGGGCTTAACCTGGGAACTGCATTCGAAACTGGCAGGCTAGAGTCTTGTAGAGGGGGGTAGAATTCCAGGTGTAGCGGTGAAATGCGTAGAGATCTGGAGGAATACCGGTGGCGAAGGCGGCCCCCTGGACAAAGACTGACGC…	0	0	0	0	0	0	0	0	0	0	0	0	0	0	0	0	0	0	0	0	0	0	0	0	0	0	0	0	0	0	0	0	0	0	0	0	30	0
257	ASV_1274	Bacteria	Firmicutes	Bacilli	Lactobacillales	Streptococcaceae	Streptococcus	Streptococcus oralis	NR_117719.1	99.628	GTGCCAGCCGCCGCGGTAATACGTAGGTCCCGAGCGTTGTCCGGATTTATTGGGCGTAAAGCGAGCGCAGGCGGTTAGATAAGTCTGAAGTTAAAGGCTGTGGCTTAACCATAGTACGCTTTGGAAACTGTTTAACTTGAGTGCAAGAGGGGAGAGTGGAATTCCATGTGTAGCGGTGAAATGCGTAGATATATGGAGGAACACCGGTGGCGAAAGCGGCTCTCTGGCTTGTAACTGACGCTGAGGCTCGAAAGCGTGGGGAGCAAACA	0	0	0	0	0	0	0	0	0	0	0	0	0	0	0	0	0	0	0	0	0	0	0	0	0	0	0	0	0	0	0	0	0	0	0	0	0	0
258	ASV_1275	Bacteria	Firmicutes	Bacilli	Lactobacillales	Lactobacillaceae	Lentilactobacillus	Lactobacillus curieae	NR_109538.1	91.803	TAGGGAATCTTTCACAATGGACGAAAGTCTGATGAAGCAACGCCGCGTGAGTGAAGAAGGGTTTCGGCTCGTAAAACTCTGTTGCTAGAGAAGAACGAGAGTAGTAGGAAATGGCTACTCCGTGACGGTATCTGGTTAGAAAGTCACGGCTAACTACGTGCCAGCAGCCGCGGTAATACGTAGGTGGCAAGCGTTATCCGGATTTATTGGGCGTAAAGCGAGCGCAGGCGGTTTTCTAAGTCCGATGTGAAAGCCTTCGGCTTAACCGAAGAAGTGCATTGGAAACTGGAGGACTTGAGTACAGAAGAGGACAGTAGAACTCCATGTGTAGCGGTGAAATGTGTAGATATATGGAAGAATACCAGTGGCGAAAGCGGCTGTCTGGTCTGTTACTGACGC…	0	0	0	0	0	0	0	0	0	0	0	0	0	0	0	0	0	0	0	0	0	0	0	0	0	0	0	0	0	0	0	0	0	0	0	0	0	0
259	ASV_1276	Bacteria	Firmicutes	Bacilli	Bacillales	Bacillaceae	Bacillus	Bacillus hisashii	NR_144578.1	99.532	TAGGGAATCTTCCGCAATGGACGAAAGTCTGACGGAGCAACGCCGCGTGAGCGAAGAAGGTCTTCGGATCGTAAAGCTCTGTTGTTAGGGAAGAACAAGTATCGGAGGAAATGCCGGTACCTTGACGGTACCTGACGAGAAAGCCACGGCTAACTACGTGCCAGCAGCCGCGGTAATACGTAGGTGGCAAGCGTTGTCCGGAATTATTGGGCGTAAAGCGCGCGCAGGCGGTCCTTTAAGTCTGATGTGAAATCTTGCGGCTCAACCGCAAGCGGTCATTGGAAACTGGGGGACTTGAGTGCAGAAGAGGAAAGCGGAATTCCACGTGTAGCGGTGAAATGCGTAGAGATGTGGAGGAACACCAGTGGCGAAGGCGGCTTTCTGGTCTGTAACTGACGC…	0	0	0	0	0	0	0	0	0	0	0	0	0	0	0	0	0	0	0	0	0	0	0	0	0	0	0	0	0	0	0	29	0	0	0	0	0	0
260	ASV_1278	Bacteria	Bacteroidetes	Bacteroidia	Bacteroidales	Rikenellaceae	Alistipes	Alistipes finegoldii	NR_102944.1	99.615	CCGCGGTAATACGGAGGATCCAAGCGTTATCCGGATTTATTGGGTTTAAAGGGTGCGTAGGCGGTTTGATAAGTTAGAGGTGAAATACCGGGGCTCTACTCCGGAACTGCCTCTAATACTGTTGAACTAGAGAGTAGTTGCGGTAGGCGGAATGTATGGTGTAGCGGTGAAATGCTTAGAGATCATACAGAACACCGATTGCGAAGGCAGCTTACCAAACTATATCTGACGTTGAGGCACGAAAGCGTGGGGAGCAAACA	0	0	0	0	0	0	0	0	0	0	0	0	0	0	0	0	0	0	0	0	0	0	0	0	0	0	0	0	0	0	0	0	0	0	0	0	0	0
261	ASV_1279	Bacteria	Proteobacteria	Gammaproteobacteria	Orbales	Orbaceae	Gilliamella	Gilliamella apicola	NR_121727.1	99.766	TGGGGAATATTGCACAATGGGGGAAACCCTGATGCAGCCATGCCGCGTGTATGAAGAAGGCCTTCGGGTTGTAAAGTACTTTCGGTAATGAGGAAGGTGGTGTATCTAATAGGTGCATCAATTGACGTTAATTACAGAAGAAGCACCGGCTAACTCCGTGCCAGCAGCCGCGGTAATACGGAGGGTGCGAGCGTTAATCGGAATGACTGGGCGTAAAGGGCATGTAGGCGGATAATTAAGTTAGGTGTGAAAGCCCTGGGCTCAACCTAGGAATTGCACTTAAAACTGGTTAACTAGAGTATTGTAGAGGAAGGTAGAATTCCACGTGTAGCGGTGAAATGCGTAGAGATGTGGAGGAATACCGGTGGCGAAGGCGGCCTTCTGGACAGATACTGACGC…	0	13	0	6	0	0	0	0	0	0	0	0	0	0	0	0	0	0	0	0	0	0	0	0	0	0	0	0	0	0	0	0	0	5	0	0	0	0
262	ASV_128	Bacteria	Firmicutes	Bacilli	Lactobacillales	Lactobacillaceae	Lactobacillus	Lactobacillus concavus	NR_043105.1	90.867	TAGGGAATCTTTCACAATGGACGAAAGTCTGATGAAGCAACGCCGCGTGAATGAAGAAGGGTTTCGGCTCGTAAAATTCTGTTGCCGGAGAAGAACGTATCGAGTAGGAAATGGCTCGGTAGTGACGGTATCCGGTTAGAAAGTCACGGCTAACTACGTGCCAGCAGCCGCGGTAATACGTAGGTGGCAAGCGTTATCCGGATTTATTGGGCGTAAAGCAAGCGCAGGCGGTTACCTAAGTCCGGTGTGAAAGCCTTCGGCTTAACCGAAGAAGTGCATTGGAAACTAAGTAACTTGAGTGCAGAAGAGGACAGTAGAACACCATGTGTAGCGGTGAAATGCGTAGATATATGGTAGAATACCAGTGGCGAAAGCGGCTGTCCGGTCTGTCACTGACGC…	0	0	0	0	0	0	0	0	0	0	0	0	0	0	0	0	0	0	0	0	0	0	0	0	0	0	0	0	0	0	0	0	0	0	0	0	0	0
263	ASV_1280	Bacteria	Proteobacteria	Alphaproteobacteria	Sphingomonadales	Sphingomonadaceae	Sphingomonas	Sphingomonas kyeonggiensis	NR_134182.1	100	TGGGGAATATTGGACAATGGGCGAAAGCCTGATCCAGCAATGCCGCGTGAGTGATGAAGGCCTTAGGGTTGTAAAGCTCTTTTACCCGGGATGATAATGACAGTACCGGGAGAATAAGCTCCGGCTAACTCCGTGCCAGCAGCCGCGGTAATACGGAGGGAGCTAGCGTTGTTCGGAATTACTGGGCGTAAAGCGCACGTAGGCGGCTTTGTAAGTCAGAGGTGAAAGCCTGGAGCTCAACTCCAGAACTGCCTTTGAGACTGCATCGCTTGAATCCAGGAGAGGTGAGTGGAATTCCGAGTGTAGAGGTGAAATTCGTAGATATTCGGAAGAACACCAGTGGCGAAGGCGGCTCACTGGACTGGTATTGACGCTGAGGTGCGAAAGCGTGGGGAGCAA…	0	0	0	0	0	0	0	0	0	0	0	0	0	0	0	0	0	0	0	0	0	0	0	0	0	0	0	0	0	0	0	0	0	0	0	0	0	0
264	ASV_1281	Bacteria	Verrucomicrobia	Verrucomicrobiae	Verrucomicrobiales	Akkermansiaceae	Akkermansia	Akkermansia muciniphila	NR_074436.1	99.259	GTGTCAGCCGCCGCGGTAATACAGAGGTCTCAAGCGTTGTTCGGAATCACTGGGCGTAAAGCGTGCGTAGGCTGTTTCGTAAGTCGTGTGTGAAAGGCGCGGGCTCAACCCGCGGACGGCACATGATACTGCGAGACTAGAGTAATGGAGGGGGAACCGGAATTCTCGGTGTAGCAGTGAAATGCGTAGATATCGAGAGGAACACTCGTGGCGAAGGCGGGTTCCTGGACATTAACTGACGCTGAGGCACGAAGGCCAGGGGAGCGAAAG	0	0	0	0	0	0	0	0	0	0	0	0	0	0	0	0	0	0	0	0	0	0	0	0	0	0	0	0	0	0	0	0	0	0	0	0	0	0
265	ASV_1282	Bacteria	Bacteroidetes	Bacteroidia	Bacteroidales	Bacteroidaceae	Bacteroides	Bacteroides uniformis	NR_112945.1	99.231	CCGCGGTAATACGGAGGATCCGAGCGTCATCCGGATTTATTGGGTTTAAAGGGAGCGTAGGCGGACGCTTAAGTCAGTTGTGAAAGTTTGCGGCTCAACCGTAAAATTGCAGTTGATACTGGGTGTCTTGAGTACAGTAGAGGCAGGCGGAATTCGTGGTGTAGCGGTGAAATGCTTAGATATCACGAAGAACTCCGATTGCGAAGGCAGCCTGCTGGACTGTAACTGACGCTGATGCTCGAAAGTGTGGGTATCAAACA	0	0	0	0	0	0	0	0	0	0	0	0	0	0	0	0	0	0	0	0	0	0	0	0	0	0	0	0	0	29	0	0	0	0	0	0	0	0
266	ASV_1283	Bacteria	Proteobacteria	Alphaproteobacteria	Rhodospirillales	Acetobacteraceae	Neokomagataea	Neokomagataea tanensis	NR_112959.1	99.751	TGGGGAATATTGGACAATGGGGGCAACCCTGATCCAGCAATGCCGCGTGTGTGAAGAAGGTCTTCGGATTGTAAAGCACTTTCGTTGGGGACGATGATGACGGTACCCAAAGAAGAAGCCCCGGCTAACTTCGTGCCAGCAGCCGCGGTAATACGAAGGGGGCTAGCGTTGCTCGGAATGACTGGGCGTAAAGGGCGCGTAGGCGGTTTAGGCAGTCAGATGTGAAATCCCCGGGCTTAACCTGGGAACTGCATTTGAGACGCTTAGACTAGAGTTCGAGAGAGGGTTGTGGAATTCCCAGTGTAGAGGTGAAATTCGTAGATATTGGGAAGAACACCGGTGGCGAAGGCGGCAACCTGGCTCGATACTGACGCTGAGGCGCGAAAGCGTGGGGAGCAA…	5	0	15	9	0	0	0	0	0	0	0	0	0	0	0	0	0	0	0	0	0	0	0	0	0	0	0	0	0	0	0	0	0	0	0	0	0	0
267	ASV_1285	Bacteria	Proteobacteria	Alphaproteobacteria	Caulobacterales	Caulobacteraceae	Brevundimonas	Brevundimonas albigilva	NR_148791.1	100	TGGGGAATCTTGCGCAATGGGCGAAAGCCTGACGCAGCCATGCCGCGTGAATGATGAAGGTCTTAGGATTGTAAAATTCTTTCACCGGGGACGATAATGACGGTACCCGGAGAAGAAGCCCCGGCTAACTTCGTGCCAGCAGCCGCGGTAATACGAAGGGGGCTAGCGTTGCTCGGAATTACTGGGCGTAAAGGGAGCGTAGGCGGACATTTAAGTCAGGGGTGAAATCCCGGGGCTCAACCTCGGAATTGCCTTTGATACTGGGTGTCTTGAGTATGAGAGAGGTGTGTGGAACTCCGAGTGTAGAGGTGAAATTCGTAGATATTCGGAAGAACACCAGTGGCGAAGGCGACACACTGGCTCATTACTGACGCTGAGGCTCGAAAGCGTGGGGAGCAA…	0	0	0	0	0	0	0	0	0	0	0	0	0	0	0	0	0	0	0	0	0	0	0	0	0	0	0	0	0	0	0	0	0	0	17	0	0	12
268	ASV_1286	Bacteria	Proteobacteria	Gammaproteobacteria	Enterobacterales	Erwiniaceae	Erwinia	Erwinia iniecta	NR_137333.1	97.424	TGGGGAATATTGCACAATGGGCGCAAGCCTGATGCAGCCATGCCGCGTGTATGAAGAAGGCCTTCGGGTTGTAAAGTACTTTCAGCGGGGAGGAAGGGTTGAGTGTTAATATCACTCAGCATTGACGTTACCCGCAGAAGAAGCACCGGCTAACTCCGTGCCAGCAGCCGCGGTAATACGGAGGGTGCAAGCGTTAATCGGAATTACTGGGCGTAAAGCGCACGCAGGCGGTCTGTCAAGTCAGATGTGAAATCCCCGGGCTTAACCTGGGAACTGCATTTGAAACTGGCAGGCTTGAGTCTCGTAGAGGGGGGTAGAATTCCAGGTGTAGCGGTGAAATGCGTAGAGATCTGGAGGAATACCGGTGGCGAAGGCGGCCCCCTGGACGAAGACTGACGC…	0	0	0	0	0	0	0	0	0	0	0	0	0	0	0	0	0	0	0	0	0	0	0	0	0	0	0	0	0	0	0	0	0	0	0	0	0	29
269	ASV_1287	Bacteria	Proteobacteria	Gammaproteobacteria	Enterobacterales	Enterobacteriaceae	Enterobacter	Enterobacter cloacae	NR_118568.1	99.532	TGGGGAATATTGCACAATGGGCGCAAGCCTGATGCAGCCATGCCGCGTGTATGAAGAAGGCCTTCGGGTTGTAAAGTACTTTCAGCGGGGAGGAAGGCGATAAGGTTAATAACCTTGTTGATTGACGTTACCCGCAGAAGAAGCACCGGCTAACTCCGTGCCAGCAGCCGCGGTAATACGGAGGGTGCAAGCGTTAATCGGAATTACTGGGCGTAAAGCGCACGCAGGCGGTCTGTCAAGTCGGATGTGAAATCCCCGGGCTCAACCTGGGAACTGCATTCGAAACTGGCAGGCTGGAGTCTTGTAGAGGGGGGTAGAATTCCAGGTGTAGCGGTGAAATGCGTAGAGATCTGGAGGAATACCGGTGGCGAAGGCGGCCCCCTGGACAAAGACTGACGC…	0	0	0	0	0	0	0	0	0	0	0	0	0	0	0	0	0	0	0	0	0	0	0	0	0	0	0	0	0	0	0	0	0	0	0	0	0	0
270	ASV_1288	Bacteria	Proteobacteria	Betaproteobacteria	Burkholderiales	Sutterellaceae	Duodenibacillus	Duodenibacillus massiliensis	NR_147381.1	95.55	TGGGGAATTTTGGACAATGGGGGCAACCCTGATCCAGCCATGCCGCGTGCGGGAAGAAGGCCTTCGGGTTGTAAACCGCTTTTGTCAGGGACGAAAAGGTGCGGGTTAAGAGCTAGCACTGATGACGGTACCTGAAGAATAAGCACCGGCTAACTACGTGCCAGCAGCCGCGGTAATACGTAGGGTGCGAGCGTTAATCGGAATTACTGGGCGTAAAGCGTGCGCAGGCGGTTGGGTAAGACAGATGTGAAATCCCCGGGCTTAACCTGGGAACTGCATTTGTGACTGTCCGACTGGAGTATGTCAGAGGGGGGTGGAATTCCAAGTGTAGCAGTGAAATGCGTAGATATTTGGAAGAACACCGATGGCGAAGGCAGCCCCCTGGGACATGACTGACGC…	0	0	0	0	0	0	0	0	0	0	0	0	0	0	0	0	0	0	0	0	0	0	0	0	0	0	0	0	0	0	0	0	0	0	0	0	0	0
271	ASV_1289	Bacteria	Proteobacteria	Alphaproteobacteria	Rhodospirillales	Acetobacteraceae	Commensalibacter(Alpha2.1)	Commensalibacter sp. AMU001	CP033087.1	100	TGGGGAATATTGGACAATGGGGGCAACCCTGATCCAGCAATGCCGCGTGTATGAAGAAGGTCTTCGGATTGTAAAGTACTTTCGGTAGGGACGATGATGACGGTACCTACAGAAGAAGCCCCGGCTAACTTCGTGCCAGCAGCCGCGGTAATACGAAGGGGGCTAGCGTTGCTCGGAATGACTGGGCGTAAAGGGCGCGCAGGCGGTCTGGACAGTCAGATGTGAAATTCCCGGGCTTAACCTGGGGGCTGCATTTGATACGTTCAGACTAGAGTGTGAAAGAGGGTTGTGGAACTCCAAGTGTAGAGGTGAAATTCGTAGATATTTGGAAGAACACCGGTGGCGAAGGCGGCGACCTGGTTCACAACTGACGCTGAGGCGCGAAAGCGTGGGGAGCAA…	0	0	0	0	0	0	0	0	0	0	0	0	0	0	0	0	0	0	0	0	0	0	0	0	0	0	0	0	0	0	0	0	0	0	0	0	0	0
272	ASV_129	Bacteria	Proteobacteria	Gammaproteobacteria	Enterobacterales	Erwiniaceae	Pantoea	Pantoea vagans	NR_116115.1	99.532	TGGGGAATATTGCACAATGGGCGCAAGCCTGATGCAGCCATGCCGCGTGTATGAAGAAGGCCTTCGGGTTGTAAAGTACTTTCAGCGGGGAGGAAGGCGGTGCGGTTAATAACCGCGCCGATTGACGTTACCCGCAGAAGAAGCACCGGCTAACTCCGTGCCAGCAGCCGCGGTAATACGGAGGGTGCAAGCGTTAATCGGAATTACTGGGCGTAAAGCGCACGCAGGCGGTCTGTTAAGTCAGATGTGAAATCCCCGGGCTTAACCTGGGAACTGCATTTGAAACTGGCAGGCTTGAGTCTTGTAGAGGGGGGTAGAATTCCAGGTGTAGCGGTGAAATGCGTAGAGATCTGGAGGAATACCGGTGGCGAAGGCGGCCCCCTGGACAAAGACTGACGC…	0	0	0	0	0	0	0	0	0	0	0	0	0	0	0	0	0	0	0	0	0	0	0	0	0	0	0	0	0	0	0	656	548	132	234	195	649	2381
273	ASV_1290	Bacteria	Proteobacteria	Gammaproteobacteria	Pseudomonadales	Pseudomonadaceae	Pseudomonas	Pseudomonas fluvialis	NR_159318.1	95.44	TGGGGAATATTGGACAATGGGGGAAACCCTGATCCAGCCATGCCGCGTGTGTGAAGAAGGTCTTCGGATTGTAAAGCACTTTAAGTTGGGAGGAAGGGGTGAAGTAACGACTCACCTTTGACGTTACCAACAGAATAAGCACCGGCTAACTTCGTGCCAGCAGCCGCGGTAATACGAAGGGTGCAAGCGTTAATCGGAATTACTGGGCGTAAAGCGCGCGTAGGTGGTTTATCAAGTTGGATGTGAAATCCCTGGGCTCAACCTAGGAACTGCATCCAAAACTGATTGACTAGAGTATAGTAGAGGTTAGTGGAATTTCCTGTGTAGCGGTGAAATGCGTAGATATAGGAAGGAACACCAGTGGCGAAGGCGACTAACTGGACTAATACTGACACTGAG…	0	0	0	0	0	0	0	0	0	0	0	0	0	0	0	0	0	0	0	0	0	0	0	0	0	0	0	0	0	0	0	0	0	0	0	0	0	0
274	ASV_1291	Bacteria	Proteobacteria	Gammaproteobacteria	Pasteurellales	Pasteurellaceae	Testudinibacter	Testudinibacter aquarius	NR_148590.1	94.848	TGGGGAATATTGCGCAATGGGGGCAACCCTGACGCAGCCATGCCGCGTGAATGAAGAAGGCCTTCGGGTTGTAAAGTTCTTTCGGTGATGAGGAAGGTAGTTGTGTTAATAGCACGATTATTTGACGTTAGTCACAGAAGAAGCACCGGCTAACTCCGTGCCAGCAGCCGCGGTAATACGGAGGGTGCAAGCGTTAATCGGAATAACTGGGCGTAAAGGGCACGCAGGCGGTCAATTAAGTGAGATGTGAAATCCCCGGGCTTAACCTGGGCACTGCATTTCATACTGGTTGACTAGAGTTTTGTAGAGAGGGGTAGAATTCCACGTGTAGCGGTGAAATGCGTAGAGATGTGGAGGAATACCGGAGGCGAAGGCGGCCCCTTGGACAAAGACTGACGC…	0	0	0	0	0	0	0	0	0	0	0	0	0	0	0	0	0	0	0	0	0	0	0	0	0	0	0	0	0	0	0	0	0	0	0	0	0	0
275	ASV_1292	Bacteria	Actinobacteria	Coriobacteriia	Eggerthellales	Eggerthellaceae	Adlercreutzia	Adlercreutzia equolifaciens	NR_121696.1	100	CCGCGGTAATACGTAGGGGGCGAGCGTTATCCGGATTCATTGGGCGTAAAGCGCGCGTAGGCGGCCGCCTAAGCGGAACCTCTAATCCCGGGGCTCAACCTCGGGCCGGGTTCCGGACTGGGCGGCTCGAGTGCGGTAGAGGCAGGCGGAATTCCCGGTGTAGCGGTGGAATGCGCAGATATCGGGAAGAACACCGATGGCGAAGGCAGCCTGCTGGGCCGCCACTGACGCTGAGGCGCGAAAGCTGGGGGAGCGAACA	0	0	0	0	0	0	0	0	0	0	0	0	0	0	0	0	0	0	0	0	0	0	0	0	0	0	0	0	0	0	9	0	0	0	0	0	0	0
276	ASV_1294	Bacteria	Firmicutes	Bacilli	Lactobacillales	Lactobacillaceae	Lentilactobacillus	Lactobacillus curieae	NR_109538.1	91.569	TAGGGAATCTTTCACAATGGACGAAAGTTTGATGAAGCAACGCCGCGTGAGTGAAGAAGGGTTTCGGCTCGTAAAACTCTGTTGCTAGAGAAGAACGAGAGTAGTAGGAAATGGCTACTCCGTGACGGTATCTGGTTAGAAAGTCACGGCTAACTACGTGCCAGCAGCCGCGGTAATACGTAGGTGGCAAGCGTTATCCGGATTTATTGGGCGTAAAGCGAGCGCAGGCGGCTTTCTAAGTCCGATGTGAAAGCCTTCGGCTTAACCGAAGAAGTGCATTGGAAACTGGAGGACTTGAGTACAGAAGAGGACAGTAGAACTCCATGTGTAGCGGTGAAATGCGTAGATATATGGAAGAATACCAGTGGCGAAAGCGGCTGTCTGGTCTGTTACTGACGC…	0	0	0	0	0	0	0	0	0	0	0	0	0	0	0	0	0	0	0	0	0	0	0	0	0	0	0	0	0	0	0	0	0	0	0	0	0	0
277	ASV_1295	Bacteria	Bacteroidetes	Bacteroidia	Bacteroidales	Barnesiellaceae	Barnesiella	Barnesiella intestinihominis	NR_113073.1	97.407	GTGTCAGCCGCCGCGGTAATACGGAGGATGCGAGCGTTATCCGGATTTATTGGGTTTAAAGGGTGCGTAGGCGGCACGCCAAGTCAGCGGTGAAATTTCCGGGCTCAACCCGGAATGTGCCGTTGAAACTGGCGAGCTAGAGTGCACAAGAGGCAGGCGGAATGCGTGGTGTAGCGGTGAAATGCATAGATATCGCGCAGAACCCCGATTGCGAAGGCAGCCTGCTAGGGTGCGACAGACGCTGAGGCACGAAAGCGTGGGTATCGAACA	0	0	0	0	0	0	0	0	0	0	0	0	0	0	0	0	0	0	0	0	0	0	0	0	0	0	0	0	0	0	0	0	0	0	0	0	0	0
278	ASV_1298	Bacteria	Firmicutes	Bacilli	Lactobacillales	Lactobacillaceae	Lactobacillus	Lactobacillus concavus	NR_043105.1	90.632	TAGGGAATCTTTCACAATGGACGAAAGTCTGATGAAGCAACGCCGCGTGAATGAAGAAGGGTTTCGGCTCGTAAAATTCTGTTGCCAGAGAAGAACGTATCGAGTAGGAAATGGCTCGGTAGTGACGGTATCTGGTTAGAAAGTCACGGCTAACTACGTGCCAGCAGCCGCGGTAATACGTAGGTGGCAAGCGTTATCCGGATTTATTGGGCGTAAAGCGAGCGCAGGCGGTTACCTAAGTCCGGTGTGAAAGCCTTCGGCTTAACCGAAGAAGGGCATTGGAAACTAAGTAACTTGAGTGCAGAAGAGGACAGTAGAACACCATGTGTAGCGGTGAAATGCGTAGATATATGGTAGAATACCAGTGGCGAAAGCGGCTGTCTGGTCTGTCACTGACGC…	0	0	0	0	0	0	0	0	0	0	0	0	0	0	0	0	0	0	0	0	0	0	0	0	0	0	0	0	0	0	0	0	0	0	0	0	0	0
279	ASV_1299	Bacteria	Firmicutes	Clostridia	Clostridiales	Lachnospiraceae	Anaerocolumna	Anaerocolumna cellulosilytica	NR_151895.1	88.462	CCGCGGTAATACGTAGGGAGCAAGCGTTATCCGGATTTATTGGGTGTAAAGGGTGCGTAGACGGGAAGACAAGTTGGTTGTGAAAGCCCTCGGCTCAACTGAGGAACTGCAACCAAAACTATCATTCTTGAGTGCGGGAGAGGAAAGTGGAATTCCTAGTGTAGCGGTGAAATGCGTAGATATTAGGAGGAACACCAGTGGCGAAGGCGACTTTCTGGACCGTAACTGACGTTGAGGCACGAAAGTGTGGGGAGCAAACA	0	0	0	0	0	3	0	0	0	0	0	0	0	0	9	0	0	0	0	0	0	0	0	0	0	0	0	0	0	0	0	0	0	0	0	0	0	0
280	ASV_13	Bacteria	Proteobacteria	Alphaproteobacteria	Alphaproteobacteria	Anaplasmataceae	Wolbachia	Wolbachia endosymbiont of Aedes albopictus	MT590312.1	97.24	TGGGGAATATTGGACAATGGGCGAAAGCCTAATCCAACCATGCCGCATGAGTGAAGAAGGCCTTTGGGTTGTAAAGCTCTTTTAGTGAGGAAGATAATGACGGTACTCACAGAAGAAGTCCTGGCTAACTCCGTGCCAGCAGCCGCGGTAATACGGAGAGGGCTAGCGTTATTCGGAATTATTGGGCGTAAAGGGCGCTGGTTAGTAAGTTAAAAGTGAAATCCTGAGGCTTAACCTTGGAACTGCTTTTAAATCTGCTAACCTAGAGATTGAAAGAGGATAGAGGAATTCCTAGTGTAGAGGTGAAATTCGTAAATATTAGGAGGAACACCAGTGGCGAAGGCGTCTATCTGGTTCAAATCTGACGCTGAGGCGCGAAGGTGTGGGGAGCAAGCA	0	0	0	0	0	0	0	0	0	0	0	0	0	0	0	0	0	0	0	0	0	0	0	0	0	0	0	0	0	0	1234	0	0	0	0	0	0	0
281	ASV_130	Bacteria	Actinobacteria	Actinobacteria	Bifidobacteriales	Bifidobacteriaceae	Bifidobacterium	Bifidobacterium commune	NR_136422.1	98.28	TGGGGAATATTGCACAATGGGGGGAACCCTGATGCAGCGACGCCGCGTGCGGGATGAAGGCCTTCGGGTTGTAAACCGCTTTTGTTGGGGAGCAAGCGAGAGTGAGTGTACCCTTCGAATAAGCACCGGCTAACTACGTGCCAGCAGCCGCGGTAATACGTAGGGTGCAAGCGTTATCCGGATTTATTGGGCGTAAAGAGCTCGTAGGCGGTTCGTCGCGTCTGGTGTGAAAGCCCATCGCTTAACGGTGGGTCTGCGCCGGGTACGGGCGGGCTGGAGTGCGGTAGGGGAGACTGGAATTCCCGGTGTAACGGTGGAATGTGTAGATATCGGGAAGAACACCAATGGCGAAGGCAGGTCTCTGGGCCGTTACTGACGCTGAGGAGCGAAAGCGTGGGG…	0	0	0	0	0	0	0	0	0	0	0	0	0	0	85	0	142	0	1395	1318	1361	217	1281	90	0	0	0	0	0	0	0	0	0	0	0	0	0	0
282	ASV_1300	Bacteria	Firmicutes	Bacilli	Lactobacillales	Lactobacillaceae	Paucilactobacillus	Lactobacillus suebicus	NR_114790.2	91.101	TAGGGAATCTTTCACAATGGACGCAAGTCTGATGAAGCAACGCCGCGTGAGTGAAGAAGGGTTTCGGCTCGTAAAACTCTGTGGTTAGAGAAGAACGTATCCAGTAGGTAATGACTGGGTAGTGACGGTATCTGATTAGAAAGTCACGGCTAACTACGTGCCAGCAGCCGCGGTAATACGTAGGTGGCAAGCGTTATCCGGATTTATTGGGCGTAAAGCGAGCGCAGGCGGTTATCTAAGTCCAGTGTGAAAGCCTTCGGCTTAACCGAAGAAGTGCATTGGAAACTAGATGACTTGAGTGCAGAAGAGGACAGTAGAACACCATGTGTAGCGGTGAAATGCGTAGATATATGGTAGAATACCAGTGGCGAAAGCGGCTGTCTGGTCTGTCACTGACGT…	0	0	0	0	0	0	0	0	0	0	0	0	0	0	0	0	0	0	0	0	0	0	0	0	0	0	0	0	0	0	0	0	0	0	0	0	0	0
283	ASV_1301	Bacteria	Proteobacteria	Gammaproteobacteria	Enterobacterales	Hafniaceae	Hafnia	Hafnia alvei	NR_112985.1	99.615	CCGCGGTAATACGGAGGGTGCAAGCGTTAATCGGAATTACTGGGCGTAAAGCGCACGCAGGCGGTTGATTAAGTCAGATGTGAAATCCCCGAGCTTAACTTGGGAACTGCATTTGAAACTGGTCAGCTAGAGTCTTGTAGAGGGGGGTAGAATTCCAGGTGTAGCGGTGAAATGCGTAGAGATCTGGAGGAATACCGGTGGCGAAGGCGGCCCCCTGGACAAAGACTGACGCTCAGGTGCGAAAGCGTGGTGAGCAAACA	0	0	0	0	0	0	0	0	0	0	0	0	0	0	0	0	0	0	0	0	0	0	0	0	0	0	0	0	0	0	0	0	0	0	0	0	0	0
284	ASV_1302	Bacteria	Proteobacteria	Betaproteobacteria	Burkholderiales	Sutterellaceae	Duodenibacillus	Duodenibacillus massiliensis	NR_147381.1	99.615	CCGCGGTAATACGTAGGGTGCAAGCGTTAATCGGAATTACTGGGCGTAAAGCGTGCGCAGGCGGTTGGGTAAGACAGATGTGAAATCCCCGGGCTTAACCTGGGAACTGCATTTGTGACTGTCCGACTGGAGTGCGTCAGAGGGGGGTGGAATTCCACGTGTAGCAGTGAAATGCGTAGATATGTGGAAGAACACCGATGGCGAAGGCAGCCCCCTGGGACGCAACTGACGCTCATGCACGAAAGCGTGGGGAGCAAACA	0	0	0	0	0	0	0	0	0	0	0	0	0	0	0	0	0	0	0	0	10	0	0	0	0	0	0	0	0	0	0	0	0	18	0	0	0	0
285	ASV_1303	Bacteria	Firmicutes	Bacilli	Lactobacillales	Lactobacillaceae	Paucilactobacillus	Lactobacillus vaccinostercus	NR_112541.1	92.037	TAGGGAATCTTTCACAATGGACGCAAGTCTGATGAAGCAACGCCGCGTGAGTGAAGAAGGGTTTCGGCTCGTAAAACTCTGTGGTTAGAGAAGAACGTATCTAGTAGGAAATGGCTAGGTAGTGACGGTATCTGATTAGAAAGTCACGGCTAACTACGTGCCAGCAGCCGCGGTAATACGTAGGTGGCAAGCGTTATCCGGATTTATTGGGCGTAAAGCGAGCGCAGGTGGTTGTCTAAGTCCAGTGTGAAAGCCTTCGGCTTAACCGAAGAAGTGCATTGGAAACTGGATAACTTGAGTGCAGAAGAGGACAGTAGAACACCATGTGTAGCGGTGAAATGCGTAGATATATGGTAGAATACCAGTGGCGAAAGCGGCTGTCTGGTCTGTAACTGACGC…	0	0	0	0	0	0	0	0	0	0	0	0	28	0	0	0	0	0	0	0	0	0	0	0	0	0	0	0	0	0	0	0	0	0	0	0	0	0
286	ASV_1304	Bacteria	Bacteroidetes	Bacteroidia	Bacteroidales	Barnesiellaceae	Barnesiella	Barnesiella intestinihominis	NR_113073.1	98.077	CCGCGGTAATACGGAGGATGCGAGCGTTATCCGGATTTATTGGGTTTAAAGGGTGCGTAGGCGGCACGCCAAGTCAGCGGTGAAATTTCCGGGCTCAACCCGGAATGTGCCGTTGAAACTGGCGAGCCAGAGTGCACAAGAGGCAGGCGGAATGCGTGGTGTAGCGGTGAAATGCATAGATATCACGCAGAACCCCGATTGCGAAGGCAGCCTGCTAGGGTGCGACAGACGCTGAGGCACGAAAGCGTGGGTATCGAACA	0	0	0	0	0	0	0	0	0	0	0	0	0	28	0	0	0	0	0	0	0	0	0	0	0	0	0	0	0	0	0	0	0	0	0	0	0	0
287	ASV_1305	Bacteria	Ignavibacteriae	Ignavibacteria	Ignavibacteriales	Ignavibacteriaceae	Ignavibacterium	Ignavibacterium album	NR_074698.1	92.488	TGAGGAATATTGGGCAATGCCCGAAAGGGTGACCCAGCAACGCCGCGTGGAGGATGAATGCCGTAAGGTTGTAAACTCCTGTTAGAGGGGAAGAAAAATCTCGATCAAATCGGGAACTGACTGTACCCTCAGAGAAAGCCCCGGCTAACTACGTGCCAGCAGCCGCGGTAATACGTAGGGGGCAAGCATTATCCGGAGTGACTGGGCGTAAAGAGTTGCGTAGGCGGTTAGTAAAGTGAATAGTGAAACCTGGTGGCTCAACCATACAGACTATTATTCAAACTCACTAACTCGAGAATGGTAGAGGTAACTGGAATTTCTTGTGTAGGAGTGAAATCCGTAGATATAAGAAGGAACACCAATGGCGTAGGCAGGTTACTGGACCATTTCTGACGCTAA…	0	0	0	0	0	0	0	0	0	0	0	0	0	0	0	0	0	0	0	0	0	0	0	0	0	0	0	0	0	0	0	0	0	0	0	0	0	0
288	ASV_1306	Bacteria	Proteobacteria	Deltaproteobacteria	Desulfobacterales	Desulfobacteraceae	Desulforegula	Desulforegula conservatrix	NR_028780.1	85.902	TGGGGAATATTGCGCAATGGGCGAAAGCCTGACGCAGCCAACCCGCGTGTGTGATGAAGGCCTTCGGGTCGTAAAGCACTGTCGTGAGGGAAGAATCGATGACGGTACCTCACAAGAAAGCACCGGCTAACCCTGTGCCAGCAGCCGCGGTAATACAGGGGGTGCAAGCGTTGCTCGGAATTACTGGGCGTAAAGCGTCCGCAGGTGGATGTGTGTGTCGGGTGTGAAAGCCCAGGGCTCAACCCTGGAACTGCACTCGAAACTGCACGTCTTGAGTACGGGAGAGGAGGGCGGAATTCCTGGTGTAGAGGTGAAATTCGTAGATATCAGGAGGAACACCGGTGGCGAAAGCGGCCCTCTGGTCCGATACTGACGCTCATGGACGAGAGCGCGGGGAGC…	0	0	0	0	0	0	0	0	0	0	0	0	0	0	0	0	0	0	0	0	0	0	0	0	0	0	0	0	0	0	0	0	0	0	0	0	0	0
289	ASV_1307	Bacteria	Proteobacteria	Alphaproteobacteria	Rhodobacterales	Rhodobacteraceae	Paracoccus	Paracoccus hibiscisoli	NR_157668.1	100	TGGGGAATCTTAGACAATGGGGGCAACCCTGATCTAGCCATGCCGCGTGAGTGATGAAGGCCTTAGGGTTGTAAAGCTCTTTCAGCTGGGAAGATAATGACGGTACCAGCAGAAGAAGCCCCGGCTAACTCCGTGCCAGCAGCCGCGGTAATACGGAGGGGGCTAGCGTTGTTCGGAATTACTGGGCGTAAAGCGCACGTAGGCGGACTGGAAAGTCAGAGGTGAAATCCCAGGGCTCAACCTTGGAACTGCCTTTGAAACTATCAGTCTGGAGTTCGAGAGAGGTGAGTGGAATTCCGAGTGTAGAGGTGAAATTCGTAGATATTCGGAGGAACACCAGTGGCGAAGGCGGCTCACTGGCTCGATACTGACGCTGAGGTGCGAAAGCGTGGGGAGCAA…	0	0	0	0	0	0	0	0	0	0	0	0	0	9	0	0	0	0	0	0	0	0	0	0	0	0	0	0	0	0	0	0	0	0	0	0	0	0
290	ASV_1308	Bacteria	Proteobacteria	Betaproteobacteria	Burkholderiales	Comamonadaceae	Curvibacter	Curvibacter delicatus	NR_113696.1	97.19	TGGGGAATTTTGGACAATGGGCGCAAGCCTGATCCAGCAATGCCGCGTGCAGGATGAAGGCCTTCGGGTTGTAAACTGCTTTTGTACGGAGCGAAAAGGCTTCCACTAATACTGGGGGCTCATGACGGTACCGTAAGAATAAGCACCGGCTAACTACGTGCCAGCAGCCGCGGTAATACGTAGGGTGCAAGCGTTAATCGGAATTACTGGGCGTAAAGCGTGCGCAGGCGGTCTTGTAAGACAGGTGTGAAATCCCCGGGCTTAACCTGGGAACTGCACTTGTGACTGCAAGGCTGGAGTACGGCAGAGGGGGATGGAATTCCGCGTGTAGCAGTGAAATGCGTAGATATGCGGAGGAACACCGATGGCGAAGGCAATCCCCTGGGCCTGTACTGACGC…	0	0	0	13	0	0	0	0	0	0	0	0	0	0	0	0	0	4	0	0	0	0	0	0	0	0	0	0	0	0	0	0	0	0	0	0	0	0
291	ASV_1309	Bacteria	Firmicutes	Clostridia	Clostridiales	Ruminococcaceae	Faecalibacterium	Faecalibacterium prausnitzii	NR_028961.1	99.615	CCGCGGTAAAACGTAGGTCACAAGCGTTGTCCGGAATTACTGGGTGTAAAGGGAGCGCAGGCGGGAAGACAAGTTGGAAGTGAAATCCATGGGCTCAACCCATGAACTGCTTTCAAAACTGTTTTTCTTGAGTAGTGCAGAGGTAGGCGGAATTCCCGGTGTAGCGGTGGAATGCGTAGATATCGGGAGGAACACCAGTGGCGAAGGCGGCCTACTGGGCACCAACTGACGCTGAGGCTCGAAAGTGTGGGTAGCAAACA	0	0	0	0	0	0	0	0	0	0	0	0	0	0	0	0	0	0	0	0	0	0	0	0	0	0	0	0	0	0	0	0	0	0	0	0	0	0
292	ASV_131	Bacteria	Firmicutes	Bacilli	Lactobacillales	Lactobacillaceae	Liquorilactobacillus	Liquorilactobacillus cacaonum	NR_042677.1	94.848	TAGGGAATCTTCCACAATGGACGAAAGTCTGATGGAGCAACGCCGCGTGTGTGAAGAAGGTTTTCGGATCGTAAAACACTGTTGTTAGAGAAGAACATAATTCAGAGTAACTGCTGAGTTACTGACGGTATCTAACGAGGAAGTCACGGCTAACTACGTGCCAGCAGCCGCGGTAATACGTAGGTGGCAAGTGTTGTCCGGATTTATTGGGCGTAAAGGGAACGCAGGCGGTTTTTTAAGTCTGATGTGAAAGCCTTCGGCTTAACCGGAGTCGTGCATTGGAAACTGGGGAACTTGAGTGCAGAAGAGGAGAGTGGAACTCCATGTGTAGCGGTGAAATGCGTAGATATATGGAAGAACACCAGTGGCGAAAGCGGCTCTCTGGTCTGTAACTGACGC…	0	0	0	0	0	0	0	0	298	656	182	150	2076	323	333	991	384	300	0	0	0	0	0	0	0	0	0	0	0	0	0	0	0	0	0	0	0	0
293	ASV_1310	Bacteria	Firmicutes	Bacilli	Lactobacillales	Leuconostocaceae	Leuconostoc	Leuconostoc gelidum	NR_074997.2	98.829	TAGGGAATCTTCCACAATGGGCGAAAGCCTGATGGAGCAACGCCGCGTGTGTGATGAAGGCTTTCGGGTCGTAAAGCACTGTTGTATGGGAAGAACAGCTAGAGTAGGGAATGACTTTAGTTTGACGGTACCATACCAGAAAGGGACGGCTAAATACGTGCCAGCAGCCGCGGTAATACGTATGTCCCGAGCGTTATCCGGATTTATTGGGCGTAAAGCGAGCGCAGACGGTTGATTAAGTCTGATGTGAAAGCCCGGAGCTCAACTCCGGAAAGGCATTGGAAACTGGTTAACTTGAGTGCAGTAGAGGTAAGTGGAACTCCATGTGTAGCGGTGGAATGCGTAGATATATGGAAGAACACCAGTGGCGAAGGCGGCTTTCTGGACTGTAACTGACGT…	0	0	0	0	0	0	0	0	0	0	0	0	0	0	0	0	0	0	0	0	0	0	0	0	0	0	0	0	0	0	0	0	0	0	0	0	0	0
294	ASV_1311	Bacteria	Bacteroidetes	Bacteroidia	Bacteroidales	Rikenellaceae	Alistipes	Alistipes putredinis	NR_113152.1	100	CCGCGGTAATACGGAGGATTCAAGCGTTATCCGGATTTATTGGGTTTAAAGGGTGCGTAGGCGGTTTGATAAGTTAGAGGTGAAATTTCGGGGCTCAACCCTGAACGTGCCTCTAATACTGTTGAGCTAGAGAGTAGTTGCGGTAGGCGGAATGTATGGTGTAGCGGTGAAATGCTTAGAGATCATACAGAACACCGATTGCGAAGGCAGCTTACCAAACTATATCTGACGTTGAGGCACGAAAGCGTGGGGAGCAAACA	0	0	0	0	0	0	0	0	0	0	0	0	0	0	0	0	0	0	0	0	0	0	0	0	0	0	0	0	0	13	0	0	0	0	0	0	0	0
295	ASV_1312	Bacteria	Firmicutes	Clostridia	Clostridiales	Ruminococcaceae	Negativibacillus	Negativibacillus massiliensis	NR_147378.1	99.228	CCGCGGTAATACGTAGGTGGCAAGCGTTGTCCGGAATTACTGGGTGTAAAGGGAGCGTAGGCGGGGAGACAAGTTGAATGTTTAAACTATCGGCTCAACTGATAGTCGCGTTCAAAACTATCACTCTTGAGTGCAGTAGAGGTAGGCGGAATTCCTAGTGTAGCGGTGAAATGCGTAGATATTAGGAGGAACACCAGTGGCGAAGGCGGCCTACTGGGCTGTAACTGACGCTGAGGCTCGAAAGCGTGGGTAGCAAACA	0	0	0	0	0	0	0	0	0	0	0	0	0	0	0	0	0	0	0	0	0	0	0	0	4	0	0	0	0	0	0	0	0	0	0	0	0	11
296	ASV_1313	Bacteria	Proteobacteria	Gammaproteobacteria	Enterobacterales	Enterobacteriaceae	Yokenella	Yokenella regensburgei	NR_104934.1	99.532	TGGGGAATATTGCACAATGGGCGCAAGCCTGATGCAGCCATGCCGCGTGTATGAAGAAGGCCTTCGGGTTGTAAAGTACTTTCAGCGAGGAGGAAGGCAATACGGTTAATAACCGTGTTGATTGACGTTACTCGCAGAAGAAGCACCGGCTAACTCCGTGCCAGCAGCCGCGGTAATACGGAGGGTGCAAGCGTTAATCGGAATTACTGGGCGTAAAGCGCACGCAGGCGGTCTGTCAAGTCGGATGTGAAATCCCCGGGCTCAACCTGGGAACTGCATTCGAAACTGGCAGGCTTGAGTCTTGTAGAGGGGGGTAGAATTCCAGGTGTAGCGGTGAAATGCGTAGAGATCTGGAGGAATACCGGTGGCGAAGGCGGCCCCCTGGACAAAGACTGACGC…	0	0	0	0	0	0	0	0	0	0	0	0	0	0	0	0	0	0	0	0	0	0	0	0	0	0	0	0	0	0	0	0	0	0	0	0	0	0
297	ASV_1314	Bacteria	Firmicutes	Clostridia	Thermosediminibacterales	Thermosediminibacteraceae	Thermovenabulum	Thermovenabulum ferriorganovorum	NR_042719.1	83.882	TGAGGAATTTTGCGCAATGGGCGAAAGCCTGACGCAGCGACGCCGCGTGGAGGAAGACGGCCTTCGGGTTGTAAACTCCTGTCAGGGGTGAAGAAACTTCGCAAGAAGCTGACGGTAACCCCAGAGGAAGCCCCGGCTAACTACGTGCCAGCAGCCGCGGTAATACGTAGGGGGCGAGCGTTGCTCGGAATTACTGGGCGTAAAGGGTGTGCAGGCGGGGAAGTAAGTTCGGGGTGAAATCTGATGGCTCAACTGTCAGCCTGCCTCGGAAACTGCTTCTCTTGAGTGCTGCAGAGGAGACCGGAATTCCTGGTGTAGCGGTGAAATGCGTAGATATCAGGAAGAACACCGGTTGCGAAGGCGGGTCTCTGGGCATGCACTGACGCTGAGGCACGAAAG…	0	0	0	0	0	0	0	0	0	0	0	0	0	0	0	0	0	0	0	0	0	0	0	0	0	0	0	0	0	0	0	0	0	0	0	0	0	0
298	ASV_1315	Bacteria	Firmicutes	Clostridia	Clostridiales	Clostridiaceae	Hungatella	Hungatella xylanolytica	NR_104899.1	97.264	TGGGGAATATTGCACAATGGGGGAAACCCTGATGCAGCAACGCCGCGTGAGTGAAGAAGTATTTCGGTATGTAAAGCTCTATCAGCAGGAAAGAAAATGACGGTACCTGACTAAGAAGCCCCGGCTAACTACGTGCCAGCAGCCGCGGTAATACGTAGGGGGCAAGCGTTATCCGGATTTACTGGGTGTAAAGGGAGCGTAGACGGTTTTGCAAGTCTTAAGTGAAAGCCCGGGGCTTAACCCCGGGACTGCTTTGGAAACTGTAGAACTAGAGTGCAGGAGAGGTAAGTGGAATTCCTAGTGTAGCGGTGAAATGCGTAGATATTAGGAGGAACACCAGTGGCGAAGGCGGCTTACTGGACTGTAACTGACGTTGAGGCTCGAAAGCGTGGGGAGCAA…	0	0	0	0	0	0	0	0	0	0	0	0	0	0	0	0	0	0	0	0	0	0	0	0	0	0	0	0	0	0	0	0	0	0	0	0	0	0
299	ASV_1316	Bacteria	Firmicutes	Clostridia	Clostridiales	Lachnospiraceae	Eubacterium	[Eubacterium] rectale	NR_074634.1	99.615	CCGCGGTAATACGTATGGTGCAAGCGTTATCCGGATTTACTGGGTGTAAAGGGAGCGCAGGCGGTGCGGCAAGTCTGATGTGAAAGCCCGGGGCTCAACCCCGGTACTGCATTGGAAACTGTCGTACTAGAGTGTCGGAGGGGTAAGCGGAATTCCTAGTGTAGCGGTGAAATGCGTAGATATTAGGAGGAACACCAGTGGCGAAGGCGGCTTACTGGACGATAACTGACGCTGAGGCCCGAAAGCGTGGGGAGCAAACA	0	0	0	0	0	0	0	0	0	0	0	0	0	0	0	0	0	0	0	0	0	0	0	0	0	0	0	0	0	0	0	0	0	0	0	0	0	0
300	ASV_1317	Bacteria	Bacteroidetes	Bacteroidia	Bacteroidales	Tannerellaceae	Parabacteroides	Parabacteroides distasonis	NR_074376.1	99.63	GTGCCAGCCGCCGCGGTAATACGGAGGATCCGAGCGTTATCCGGATTTATTGGGTTTAAAGGGTGCGTAGGCGGCCTTTTAAGTCAGCGGTGAAAGTCTGTGGCTCAACCATAGAATTGCCGTTGAAACTGGGGGGCTTGAGTATGTTTGAGGCAGGCGGAATGCGTGGTGTAGCGGTGAAATGCATAGATATCACGCAGAACCCCGATTGCGAAGGCAGCCTGCCAAGCCATTACTGACGCTGATGCACGAAAGCGTGGGGATCAAACA	0	0	0	0	0	0	0	0	0	0	0	0	0	0	0	0	0	0	0	0	0	0	0	0	0	0	0	0	27	0	0	0	0	0	0	0	0	0
301	ASV_1318	Bacteria	Bacteroidetes	Bacteroidia	Bacteroidales	Rikenellaceae	Alistipes	Alistipes indistinctus	NR_113271.1	95	CCGCGGTAATACGGAGGACCCGAGCGTTATCCGGATTTATTGGGTTTAAAGGGTGCGTAGGCGGATTGGTAAGTTAGAGGTGAAAGCTCAGCGCTTAACGTTGAAACTGCCTCTGATACTGTCGGTCTAGAGTATAGTTGCGGAAGGCGGAGTGTGTGGTGTAGCGGTGAAATGCTTAGATATCACACAGAACACCGATTGCGAAGGCAGCTTTCCAAGCTATCACTGACGCTGAGGCACGAAAGCGTGGGGAGCGAACA	0	0	0	0	0	0	0	0	0	0	0	0	0	0	0	0	0	0	0	0	0	0	0	0	0	0	0	0	0	0	27	0	0	0	0	0	0	0
302	ASV_1319	Bacteria	Tenericutes	Mollicutes	Entomoplasmatales	Spiroplasmataceae	Spiroplasma	Spiroplasma velocicrescens	NR_025713.1	83.398	CCGCGGTAATACGTAGGGAGCGAGCGTTATCCGGATTTATTGGGTGTAAAGCGTGTGTAGGCGGTTTTATAAGTCTAGGGTCTAAGCCCGGAGCTCAACTCCGGTTCGCCTTGGAAACTGTAAGACTTGAGTTTGGTAGAGGTAAATGGAGTTTCTAGTGTAGCGGTGAAATGCGTAGATATTAGAAGGAACACCAGTGGCGAAGGCGATTTACTGGGCCAACACTGACGCTGAGACACGAAAGCGTGGGTAGCAAATA	0	0	0	0	0	0	0	0	0	0	0	0	0	0	0	0	0	0	0	0	0	0	0	0	0	0	0	0	0	0	27	0	0	0	0	0	0	0
303	ASV_132	Bacteria	Firmicutes	Bacilli	Lactobacillales	Lactobacillaceae	Lentilactobacillus	Lactobacillus curieae	NR_109538.1	91.803	TAGGGAATCTTTCACAATGGACGAAAGTCTGATGAAGCAACGCCGCGTGAGTGAAGAAGGGTTTCGGCTCGTAAAACTCTGTTGCTAGAGAAGAACGAGAGTAGTAGGAAATGGCTACTCCGTGACGGTATCTGGTTAGAAAGTCACGGCTAACTACGTGCCAGCAGCCGCGGTAATACGTAGGTGGCAAGCGTTATCCGGATTTATTGGGCGTAAAGCGAGCGCAGGCGGTTGTTTAAGTCCGATGTGAAAGCCTTCGGCTTAACCGAAGAAGTGCATTGGAAACTGAGCGACTTGAGTACAGAAGAGGACAGTAGAACTCCATGTGTAGCGGTGAAATGCGTAGATATATGGAAGAATACCAGTGGCGAAAGCGGCTGTCTGGTCTGTTACTGACGT…	0	0	0	0	0	0	0	0	0	0	0	0	0	0	0	0	0	0	1887	805	744	1185	1003	0	0	0	0	67	0	0	0	0	0	0	0	0	0	0
304	ASV_1320	Bacteria	Proteobacteria	Alphaproteobacteria	Sphingomonadales	Sphingomonadaceae	Sphingomicrobium	Sphingomicrobium flavum	NR_135707.1	88.806	TGGGGAATATTGGACAATGGGCGAAAGCCTGATCCAGCAATGCCGCGTGAGTGATGAAGGCCTTAGGGTTGTAAAGCTCTTTTACCAGGGATGATAATGACAGTACCTGGAGAATAAGCTCCGGCTAACTCCGTGCCAGCAGCCGCGGTAATACGGAGGGAGCTAGCGTTGTTCGGAATTACTGGGCGTAAAGCGTACGTAGGCGGTGATGTAAGACAGGCGTGAAATCCCCGGGCTCAACCTGGGAATTGCGCTTGTGACTGCATCGCTGGAGTGCGGCAGAGGGGGATGGAATTCCGCGTGTAGCAGTGAAATGCGTAGATATGCGGAGGAACACCGATGGCGAAGGCAATCCCCTGGGCCTGCACTGACGCTCATGCACGAAAGCGTGGGGAGCAA…	0	0	0	0	0	0	0	0	0	0	0	0	0	0	0	0	0	0	0	0	0	0	0	0	0	0	0	0	0	0	27	0	0	0	0	0	0	0
305	ASV_1321	Bacteria	Firmicutes	Bacilli	Lactobacillales	Lactobacillaceae	Pediococcus	Pediococcus claussenii	NR_075029.1	91.803	TAGGGAATCTTTCACAATGGACGAAAGTCTGATGAAGCAACGCCGCGTGAGTGAAGAAGGGTTTCGGCTCGTAAAACTCTGTTGCTAGAGAAGAATGAGAGTAGTAGGAAATGGCTACTCTGTGACGGTATCTGGTTAGAAAGTCACGGCTAACTACGTGCCAGCAGCCGCGGTAATACGTAGGTGGCAAGCGTTATCCGGATTTATTGGGCGTAAAGCGAGCGCAGGCGGTTTTCTAAGTCCGATGTGAAAGCCTTCGGCTTAACCGAAGAAGTGCATTGGAAACTGGGAGACTTGAGTACAGAAGAGGACAGTAGAACTCCATGTGTAGCGGTGAAATGCGTAGATATATGGAAGAATACCAGTGGCGAAAGCGGCTGTCTGGTCTGTTACTGACGT…	0	0	0	27	0	0	0	0	0	0	0	0	0	0	0	0	0	0	0	0	0	0	0	0	0	0	0	0	0	0	0	0	0	0	0	0	0	0
306	ASV_1323	Bacteria	Proteobacteria	Gammaproteobacteria	Pseudomonadales	Pseudomonadaceae	Pseudomonas	Pseudomonas oleovorans	NR_114478.1	97.251	TAGGGAATTTTCCACAATGGGCGAAAGCCTGATGGAGCAACGCCGCGTGCAGGATGAAGGCCTTCGGGTTGTAAACTGCTTTTCTTTGTGACGATTATGACGGTAGCAGAGGAATAAGGACCTGCTAACTACGTGCCAGCAGCCGCGGTCATACGTAGGGTCCAAGCGTTATCCGGAATTACTGGGCGTAAAGCGCGCGTAGGTGGTTCGTTAAGTTGGATGTGAAAGCCCCGGGCTCAACCTGGGAACTGCATCCAAAACTGGCGAGCTAGAGTACGGTAGAGGGTGGTGGAATTTCCTGTGTAGCGGTGAAATGCGTAGATATAGGAAGGAACACCAGTGGCGAAGGCGACCACCTGGACTGATACTGACACTGAGGTGCGAAAGCGTGGGGAGCAA…	0	0	0	0	0	27	0	0	0	0	0	0	0	0	0	0	0	0	0	0	0	0	0	0	0	0	0	0	0	0	0	0	0	0	0	0	0	0
307	ASV_1324	Bacteria	Bacteroidetes	Bacteroidia	Bacteroidales	NA	Phocaeicola	Phocaeicola vulgatus	NR_074515.1	99.259	GTGCCAGCCGCCGCGGTAATACGGAGGATCCGAGCGTTATCCGGATTTATTGGGTTTAAAGGGAGCGTAGATGGATGTTTAAGTCAGTTGTGAAAGTTTGCGGCTCAACCGTAAAATTGCAGTTGATACTGGATATCTTGAGTGCAGTTGAGGCAGGCGGAATTCGTGGTGTAGCGGTGAAATGCTTAGATATCACGAAGAACTCCGATTGCGAAGGCAGCCTGCTAAGCTGCAACTGACATTGAGGCTCGAAAGTGTGGGTACCAAACA	0	0	0	0	0	0	0	0	0	0	0	0	0	0	0	0	0	0	0	0	0	0	0	0	27	0	0	0	0	0	0	0	0	0	0	0	0	0
308	ASV_1325	Bacteria	Firmicutes	Bacilli	Lactobacillales	Leuconostocaceae	Weissella	Weissella paramesenteroides	NR_104568.1	98.595	TAGGGAATCTTCCACAATGGGCGAAAGCCTGATGGAGCAACGCCGCGTGTGTGATGAAGGGTTTCGGCTCGTAAAACACTGTTGTAAGAGAAGAACGGCACTGAGAGTAACTGATCACTGTGTGACGGTATCTTACCAGAAAGGAACGGCTAAATACGTGCCAGCAGCCGCGGTAATACGTATGTTCCAAGCGTTATCCGGATTTATTGGGCGTAAAGCGAGCGCAGACGGTTATTTAAGTCTGAAGTGAAAGCCCTCAGCTCAACTGAGGAAGGGCTTTGGAAACTGGATAACTTGAGTGCAGTAGAGGAAAGTGGAACTCCATGTGTAGCGGTGAAATGCGTAGATATATGGAAGAACACCAGTGGCGAAGGCGGCTTTCTGGACTGTAACTGACGT…	0	0	0	0	0	0	0	0	0	0	0	0	0	0	0	0	0	0	0	0	0	0	0	0	0	0	0	0	0	0	0	0	0	0	0	0	27	0
309	ASV_1326	Bacteria	Bacteroidetes	Cytophagia	Cytophagales	Cytophagaceae	Spirosoma	Spirosoma migulaei	NR_156817.1	98.815	TAGGGAATATTGGGCAATGGACGCAAGTCTGACCCAGCCATGCCGCGTGCAGGATGAAGGCGCTCAGCGTTGTAAACTGCTTTTATCAGGGAAGAAAAGTGGTCCTGCGGGATTATGTGACGGTACCTGAGGAATAAGCACCGGCTAACTCCGTGCCAGCAGCCGCGGTAATACGGAGGGTGCAAGCGTTGTCCGGATTTATTGGGTTTAAAGGGTGCGTAGGTGGTTTTCTAAGTCTGGTTTGAAAGCTGGTCGCTTAACGATCAGATGTGGCTGGAAACTGGAGGACTTGAATGCGTTGGCGGTAGCCGGAATGGGTCATGTAGCGGTGAAATGCATAGATATGACCCGGAACACCGATTGCGAAGGCAGGCTACTACGACGTGATTGACACTGAGG…	0	0	0	0	0	0	0	0	0	0	0	0	0	0	0	0	0	0	0	0	0	0	0	0	0	0	0	0	0	0	0	0	0	0	0	0	0	14
310	ASV_1327	Bacteria	Firmicutes	Bacilli	Lactobacillales	Streptococcaceae	Floricoccus	Floricoccus penangensis	NR_159225.1	98.829	TAGGGAATCTTCGGCAATGGACGAAAGTCTGACCGAGCAACGCCGCGTGAGTGAAGAAGGTTTTCGGATCGTAAAACTCTGTTGTAAGAGAAGAACATCAGTGAGAGTGGAAAGCTCATTGACTGACGGTATCTTACCAGAAAGCCACGGCTAACTACGTGCCAGCAGCCGCGGTAATACGTAGGTGGCAAGCGTTGTCCGGATTTATTGGGCGTAAAGCGAGCGCAGGCGGTTCATTAAGTCTGATGTAAAAGGCAGTGGCTCAACCATTGTAAGCATTGGAAACTGGTGAACTTGAGTGCAGTAGAGGAGAGTGGAATTCCATGTGTAGCGGTGAAATGCGTAGATATATGGAGGAACACCGGAGGCGAAAGCGGCTCTCTGGACTGTAACTGACGC…	0	0	0	0	0	0	0	0	0	0	0	0	0	0	0	0	0	0	0	0	0	0	0	0	0	0	0	0	0	0	0	0	0	0	0	0	0	0
311	ASV_1328	Bacteria	Proteobacteria	Alphaproteobacteria	Rhizobiales	Methylobacteriaceae	Methylobacterium	Methylobacterium tarhaniae	NR_109649.1	100	TGGGGAATATTGGACAATGGGGGCAACCCTGATCCAGCCATGCCGCGTGAGTGATGACGGCCTTAGGGTTGTAAAGCTCTTTTCTCCGGGACGATAATGACGGTACCGGAGGAATAAGCCCCGGCTAACTTCGTGCCAGCAGCCGCGGTAATACGAAGGGGGCTAGCGTTGCTCGGAATCACTGGGCGTAAAGGGCGCGTAGGCGGCTGATTTAGTCGAGGGTGAAAGCCCGTGGCTCAACCACGGAATGGCCTTCGATACTGGTTGGCTTGAGACCGGAAGAGGACAGCGGAACTGCGAGTGTAGAGGTGAAATTCGTAGATATTCGCAAGAACACCAGTGGCGAAGGCGGCTGTCTGGTCCGGTTCTGACGCTGAGGCGCGAAAGCGTGGGGAGCAA…	0	0	0	0	0	0	0	0	0	0	0	0	0	0	0	0	0	0	0	0	0	0	0	0	0	0	0	0	0	0	0	0	0	0	0	0	0	0
312	ASV_1329	Bacteria	Proteobacteria	Alphaproteobacteria	Rhodospirillales	Acetobacteraceae	Commensalibacter(Alpha2.1)	Commensalibacter sp. ESL0284	CP046393.1	100	TGGGGAATATTGGACAATGGGGGCAACCCTGATCCAGCAATGCCGCGTGTATGAAGAAGGTCTTCGGATTGTAAAGTACTTTCGGTAGGGACGATGATGACGGTACCTACAGAAGAAGCCCCGGCTAACTTCGTGCCAGCAGCCGCGGTAATACGAAGGGGGCTAGCGTTGCTCGGAATGACTGGGCGTAAAGGGCGCGCAGGCGGTTTGGACAGTCAGATGTGAAATTCCCGGGCTTAACCTGGGGGCTGCATTTGATACGTTCAGACTAGAGTGTGAAAGAGGGTTGTGGAACTCCAAGTGTAGAGGTGAAATTCGTAGATATTTGGAAGAACACCGGTGGCGAAGGCGGCGACCTGGTTCACAACTGACGCTGAGGCGCGAAAGCGTGGGGAGCAA…	0	0	0	0	0	0	0	0	0	0	0	0	0	0	0	0	0	0	0	0	0	0	0	0	0	0	0	0	0	0	0	0	0	5	0	0	0	0
313	ASV_133	Bacteria	Proteobacteria	Alphaproteobacteria	Rhodospirillales	Acetobacteraceae	Acetobacter	Acetobacter fabarum	NR_113556.1	92.786	TGGGGAATATTGGACAATGGGGGCAACCCTGATCCAGCAATGCCGCGTGCGTGAAGAAGGTCTTCGGATTGTAAAGCGCTTTCAATAGGGGAGATGATGACGGTACCTATAGAAGAAGCCCCGGCTAACTTCGTGCCAGCAGCCGCGGTAATACGAAGGGGGCTAGCGTTGCTCGGAATTACTGGGCGTAAAGGGCGTGTAGGCGGTTTAATAAGTGAGATGTGAAATCCCTGGGCTTAACCTAGGACGTGCATTTGATACTATTAGGCTTGAGTATGAGAGAGGGCTGTGGAATTCCCAGTGTAGAGGTGAAATTCGTAGATATTGGGAAGAACACCGGTTGCGAAGGCGGCAGCCTGGCTCATAACTGACGCTGAGGCGCGAAAGCGTGGGGAGCGA…	3660	124	1104	521	175	0	6	0	0	0	0	0	0	0	0	0	0	0	0	0	0	0	0	0	0	0	0	0	0	0	0	0	0	0	0	0	0	0
314	ASV_1330	Bacteria	Firmicutes	Clostridia	Clostridiales	NA	Monoglobus	Monoglobus pectinilyticus	NR_159227.1	92.222	GTGCCAGCCGCCGCGGTAATACGTAGGTGACAAGCGTTGTCCGGATTTACTGGGTGTAAAGGGCGCGTAGGCGGACTGTCAAGTCAGTCGTGAAATACCGGGGCTTAACCCCGGGGCTGCGATTGAAACTGACAGCCTTGAGTATCGGAGAGGAAAGCGGAATTCCTAGTGTAGCGGTGAAATGCGTAGATATTAGGAGGAACACCAGTGGCGAAGGCGGCTTTCTGGACGACAACTGACGCTGAGGCGCGAAAGTGTGGGGAGCAAACA	0	0	0	0	0	0	0	0	0	0	0	0	0	0	0	0	0	0	0	0	0	0	0	0	0	0	0	0	0	0	0	0	0	0	0	0	0	0
315	ASV_1331	Bacteria	Firmicutes	Clostridia	Clostridiales	Ruminococcaceae	Clostridium	[Clostridium] leptum	NR_114789.1	95.556	GTGCCAGCCGCCGCGGTAATACGTAGGGAGCGAGCGTTGTCCGGATTTACTGGGTGTAAAGGGTGCGTAGGCGGCAGAGCAAGTCAGGCGTGAAAGCCATGGGCTTAACCCATGAACTGCGCTTGAAACTGTTTTGCTTGAGTGAAGTAGAGGCAGGCGGAATTCCCGGTGTAGCGGTGAAATGCCTAGAGATCGGGAGGAACACCAGTGGCGAAGGCGGCCTGCTGGGCTTTAACTGACGCTGAGGCACGAAAGCATGGGTAGCAAACA	0	0	0	0	0	0	0	0	0	0	0	0	0	0	0	0	0	0	0	0	0	0	0	0	0	0	0	0	0	0	0	0	0	0	0	0	0	0
316	ASV_1332	Bacteria	Firmicutes	Bacilli	Lactobacillales	Lactobacillaceae	Latilactobacillus	Lactobacillus sakei	NR_113821.1	100	CGGTAATACGTAGGTGGCAAGCGTTGTCCGGATTTATTGGGCGTAAAGCGAGCGCAGGCGGTTTCTTAAGTCTGATGTGAAAGCCTTCGGCTCAACCGAAGAAGTGCATCGGAAACTGGGAAACTTGAGTGCAGAAGAGGACAGTGGAACTCCATGTGTAGCGGTGAAATGCGTAGATATATGGAAGAACACCAGTGGCGAAGGCGGCTGTCTGGTCTGTAACTGACGCTGAGGCTCGAAAGCATGGGTAGCAAACA	0	0	0	0	0	0	0	0	0	0	0	0	0	0	0	0	0	0	0	0	0	0	0	0	0	0	0	0	0	0	0	3	0	0	0	0	0	0
317	ASV_1334	Bacteria	Proteobacteria	Deltaproteobacteria	Desulfuromonadales	Geobacteraceae	Geobacter	Geobacter argillaceus	NR_043575.1	81.25	CGGTCATACGTAGGGTGCAAGCATTATCCGGAGTGACTGGGCGTAAAGAGTTGCGTAGGCGGTTTAATAAGTGAATAGTGAAACCTGGTGGCTCAACCATACAGACTATTATTCAAACTGTTAAACTCGAGAGTGGTAGAGGTAACTGGAATTTCTAGTGTAGGAGTGAAATCCGTAGATATTAGAAGGAACACCAATGGCGTAGGCAGGTTACTGGACTATTTCTGACGCTAAGGCACGAAAGCGTGGGGAGCGAACT	0	0	0	0	0	0	0	0	0	0	0	0	0	0	0	0	0	0	0	0	0	0	0	0	0	0	0	0	0	0	0	0	0	0	0	0	0	0
318	ASV_1335	Bacteria	Firmicutes	Bacilli	Lactobacillales	Lactobacillaceae	Lentilactobacillus	Lactobacillus curieae	NR_109538.1	92.272	TAGGGAATCTTTCACAATGGACGAGAGTCTGATGAAGCAACGCCGCGTGAGTGAAGAAGGGTTTCGGCTCGTAAAACTCTGTTGCTAGAGAAGAACGAGTGCAGTAGGAAATGGCTGCACCGTGACGGTATCTGGTTAGAAAGTCACGGCTAACTACGTGCCAGCAGCCGCGGTAATACGTAGGTGGCAAGCGTTATCCGGATTTATTGGGCGTAAAGCGAGCGCAGGCGGTTTTTTAAGTCCGATGTGAAAGCCTTCGGCTTAACCGAAGAAGTGCATTGGAAACTGGGAGACTTGAGTACAGAAGAGGACAGTAGAACTCCATGTGTAGCGGTGAAATGCGTAGATATATGGAAGAATACCAGTGGCGAAAGCGGCTGTCTGGTCTGTTACTGACGT…	0	0	0	0	0	0	0	0	0	0	0	0	0	0	0	0	0	0	0	0	0	0	0	0	0	0	0	0	0	0	0	0	0	0	0	0	0	0
319	ASV_1336	Bacteria	Firmicutes	Erysipelotrichia	Erysipelotrichales	Erysipelotrichaceae	Erysipelatoclostridium	[Clostridium] innocuum	NR_029164.1	99.257	GTGCCAGCCGCCGCGGTAATACGTAGGTGGCAAGCGTTATCCGGAATCATTGGGCGTAAAGGGTGCGTAGGTGGCGTACTAAGTCTGTAGTAAAAGGCAATGGCTCAACCATTGTAAGCTATGGAAACTGGTATGCTGGAGTGCAGAAGAGGGCGATGGAATTCCATGTGTAGCGGTAAAATGCGTAGATATATGGAGGAACACCAGTGGCGAAGGCGGTCGCCTGGTCTGTAACTGACACTGAGGCACGAAAGCGTGGGGAGCAAATA	0	0	0	0	0	0	0	0	0	0	0	0	0	0	0	0	0	0	0	0	0	0	0	0	0	0	0	0	26	0	0	0	0	0	0	0	0	0
320	ASV_1337	Bacteria	Proteobacteria	Epsilonproteobacteria	Campylobacterales	Helicobacteraceae	Helicobacter	Helicobacter typhlonius	NR_041748.2	85.492	TAAGGAATCTTCCACAATGGGGGCAACCCTGATGGAGCAACGCCGCGTGCAGGATGAAGGCCCTAGGGTCGTAAACTGCTTTTATGAGTGAAGAATATGACGGTAGCATATGAATAAGGATCGGCTAACTCCGTGCCAGCAGCCGCGGTCATACGGAGGATCCAAGCGTTATCCGGAATTACTGGGCGTAAAGAGTTGCGTAGGTGGCATAGTAAGCGAGTAGTGAAAGCGTGTGGCTCAACCATACTCACATTATTCGAACTGCTAAGCTAGAGGATGAGAGAGGTTATTGGAATTCCCAGTGTAGGAGTGAAATCCGCAGATATTGGGAGGAACACCGATGGCGTAGGCAGATAACTGGCTCATTCCTGACACTAAGGCACGAAAGCGTGGGTAGCA…	0	0	0	0	0	0	0	0	0	0	0	0	0	0	0	0	0	0	0	0	0	0	0	0	0	0	0	0	0	0	0	0	26	0	0	0	0	0
321	ASV_1338	Bacteria	Proteobacteria	Alphaproteobacteria	Rhodospirillales	Acetobacteraceae	Nguyenibacter	Nguyenibacter vanlangensis	NR_125459.1	91.791	TGGGGAATATTGGACAATGGGGGCAACCCTGATCCAGCAATGCCGCGTGCGTGAAGAAGGTCTTCGGATTGTAAAGCGCTTTCGATAGGGGAGATGATGACGGTACCTATAGAAGAAGCTCCGGCTAACTTCGTGCCAGCAGCCGCGGTAATACGAAGGGGGCTAGCGTTGCTCGGAATTACTGGGCGTAAAGGGCGTGTAGGCGGCGATAAGAGTCAGATGTGAAAGGCCTGGGCTTAACCTAGGGAGTGCATTTGATACTGTATTGCTAGAGTATGAGAGAGGGCTGTGGAACTCCCAGTGTAGAGGTGAAATTCGTAGATATTGGGAAGAACACCGGTTGCGAAGGCGGCAGCCTGGCTCATAACTGACGCTGAAGCGCGAAAGCGTGGGGAGCGA…	0	0	0	0	0	0	0	0	0	0	0	0	0	0	0	0	0	0	0	0	0	0	0	0	0	0	0	0	0	0	0	0	13	13	0	0	0	0
322	ASV_1339	Bacteria	Firmicutes	Bacilli	Lactobacillales	Lactobacillaceae	Lentilactobacillus	Lactobacillus curieae	NR_109538.1	92.272	TAGGGAATCTTTCACAATGGACGAAAGTCTGATGAAGCAACGCCGCGTGAGTGAAGAAGGGTTTCGGCTCGTAAAACTCTGTTGCTAGAGAAGAACGAGAGTAGTAGGAAATGGCTACTCCGTGACGGTATCTGGTTAGAAAGTCACGGCTAACTACGTGCCAGCAGCCGCGGTAATACGTAGGTGGCAAGCGTTATCCGGATTTATTGGGCGTAAAGTGAGCGCAGGCGGTTTCTTAAGTCCGATGTGAAAGCCTTCGGCTTAACCGAAGAAGTGCATTGGAAACTGGGAGACTTGAGTACAGAAGAGGACAGTAGAACTCCATGTGTAGCGGTGAAATGCGTAGATATATGGAAGAATACCAGTGGCGAAAGCGGCTGTCTGGTCTGTTACTGACGC…	0	0	0	0	0	0	0	0	26	0	0	0	0	0	0	0	0	0	0	0	0	0	0	0	0	0	0	0	0	0	0	0	0	0	0	0	0	0
323	ASV_134	Bacteria	Proteobacteria	Alphaproteobacteria	Rhodospirillales	Acetobacteraceae	Saccharibacter	Saccharibacter floricola	NR_024819.1	97.608	TGGGGAATATTGGACAATGGGGGCAACCCTGATCCAGCAATACCGCGTGCGTGAAGAAGGTCTTCGGATTGTAAAGCGCTTTCACTAGGGAAGATGATGACGGTACCTAGAGAAGAAGCCCCGGCTAACTTCGTGCCAGCAGCCGCGGTAATACGAAGGGGGCGAGCGTTGCTCGGAATGACTGGGCGTAAAGGGCGTGTAGGCGGTTTGGTGCTGTCAGCTGTGAAATTTTTGGGCTTAACCCGAAACGTGCAGTTGAGACGGTCAGACTAGAGTTCGAGAGAGGATTATGGAATTCCCAGTGTAGAGGTGAAATTCGTAGATATTGGGAAGAACACCAGTAGCGAAGGCGATAATCTGGCTCGAAACTGACGCTGAGGCGCGAAAGCGTGGGGAGCA…	0	0	0	0	0	0	0	0	0	0	0	0	0	0	0	0	0	0	0	0	0	0	0	0	0	0	0	0	0	0	0	723	966	933	1206	737	239	245
324	ASV_1340	Bacteria	Firmicutes	Bacilli	Lactobacillales	Lactobacillaceae	Lentilactobacillus	Lactobacillus curieae	NR_109538.1	91.101	TAGGGAATCTTTCACAATGGACGAAAGTCTGATGAAGCAACGCCGCGTGAGTGAAGAAGGGTTTCGGCTCGTAAAACTCTGTTGCTAGAGAAGAACGAGAGTAGTAGGAAATGGCTACTCCGTGACGGTATCTGGTTAGAAAGTCACGGCTAACTACGTGCCAGCAGCCGCGGTAATACGTAGGTGGCAAGCGTTATCCGGATTTATTGGGCGTAAAGCGAGCGCAGGCGGTAATTTAAGTCCGGTGTGAAAGCCTTCGGCTTAACCGAAGAAGTGCATTGGAAACTAGACTACTTGAGTACAGAAGAGGACAGTAGAACTCCATGTGTAGCGGTGAAATGCGTAGATATATGGAAGAATACCAGTGGCGAAAGCGGCTGTCTGGTCTGTTACTGACGT…	0	0	0	0	0	0	0	0	26	0	0	0	0	0	0	0	0	0	0	0	0	0	0	0	0	0	0	0	0	0	0	0	0	0	0	0	0	0
325	ASV_1343	Bacteria	Proteobacteria	Gammaproteobacteria	Enterobacterales	Enterobacteriaceae	Citrobacter	Citrobacter braakii	NR_117750.1	99.766	TGGGGAATATTGCACAATGGGCGCAAGCCTGATGCAGCCATGCCGCGTGTATGAAGAAGGCCTTCGGGTTGTAAAGTACTTTCAGCGAGGAGGAAGGTGTTGTGGTTAATAACTGCAGCAATTGACGTTACTCGCAGAAGAAGCACCGGCTAACTCCGTGCCAGCAGCCGCGGTAATACGGAGGGTGCAAGCGTTAATCGGAATTACTGGGCGTAAAGCGCACGCAGGCGGTCTGTCAAGTCGGATGTGAAATCCCCGGGCTCAACCTGGGAACTGCATCCGAAACTGGCAGGCTAGAGTCTTGTAGAGGGGGGTAGAATTCCAGGTGTAGCGGTGAAATGCGTAGAGATCTGGAGGAATACCGGTGGCGAAGGCGGCCCCCTGGACAAAGACTGACGC…	0	0	0	0	0	0	0	0	0	0	0	0	0	0	0	0	0	0	0	0	0	0	0	0	0	0	0	0	0	0	0	0	0	0	26	0	0	0
326	ASV_1344	Bacteria	Proteobacteria	Gammaproteobacteria	Xanthomonadales	Xanthomonadaceae	Stenotrophomonas	Stenotrophomonas maltophilia	NR_040804.1	99.766	TGGGGAATATTGGACAATGGGCGCAAGCCTGATCCAGCCATACCGCGTGGGTGAAGAAGGCCTTCGGGTTGTAAAGCCCTTTTGTTGGGAAAGAAATCCAGCTGGTTAATACCCGGTTGGGATGACGGTACCCAAAGAATAAGCACCGGCTAACTTCGTGCCAGCAGCCGCGGTAATACGAAGGGTGCAAGCGTTACTCGGAATTACTGGGCGTAAAGCGTGCGTAGGTGGTTATTTAAGTCCGTTGTGAAAGCCCTGGGCTCAACCTGGGAACTGCAGTGGATACTGGATGACTAGAATGTGGTAGAGGGTAGCGGAATTCCTGGTGTAGCAGTGAAATGCGTAGAGATCAGGAGGAACATCCATGGCGAAGGCAGCTACCTGGACCAACATTGACAC…	0	0	0	0	0	0	0	0	0	0	0	0	0	0	0	0	0	0	0	0	0	0	0	0	0	0	26	0	0	0	0	0	0	0	0	0	0	0
327	ASV_1345	Bacteria	Bacteroidetes	Bacteroidia	Bacteroidales	Rikenellaceae	Alistipes	Alistipes onderdonkii	NR_113151.1	99.526	TGAGGAATATTGGTCAATGGACGCAAGTCTGAACCAGCCATGCCGCGTGCAGGAAGACGGCTCTATGAGTTGTAAACTGCTTTTGTACGAGGGTAAACTCACCTACGCGTAGGTGACTGAAAGTATCGTACGAATAAGGATCGGCTAACTCCGTGCCAGCAGCCGCGGTAATACGGAGGATTCAAGCGTTATCCGGATTTATTGGGTTTAAAGGGTGCGTAGGCGGTTTGATAAGTTAGAGGTGAAATCCCGGGGCTTAACTCCGGAACTGCCTCTAATACTGTTAGACTAGAGAGTAGTTGCGGTAGGCGGAATGTATGGTGTAGCGGTGAAATGCTTAGAGATCATACAGAACACCGATTGCGAAGGCAGCTTACCAAACTATATCTGACGTTGAGG…	0	0	0	0	0	0	0	0	0	0	0	0	0	0	0	0	0	0	0	0	0	0	0	0	0	0	0	0	0	0	0	0	0	0	0	26	0	0
328	ASV_1346	Bacteria	Proteobacteria	Gammaproteobacteria	Enterobacterales	Erwiniaceae	Pantoea	Pantoea beijingensis	NR_148578.1	98.829	TGGGGAATATTGCACAATGGGCGCAAGCCTGATGCAGCCATGCCGCGTGTATGAAGAAGGCCTTCGGGTTGTAAAGTACTTTCAGCGGGGAGGAAGGGAGAGTGGTTAATAACCGCTTTCATTGACGTTACCCGCAGAAGAAGCACCGGCTAACTCCGTGCCAGCAGCCGCGGTAATACGGAGGGTGCAAGCGTTAATCGGAATTACTGGGCGTAAAGCGCACGCAGGCGGTCTGTTAAGTCAGATGTGAAATCCCCGGGCTCAACCCGGGAACTGCATTTGAAACTGGCAGGCTTGAGTCTCGTAGAGGGGGGTGGAATTCCAGGTGTAGCGGTGAAATGCGTAGAGATCTGGAGGAATACCGGTGGCGAAGGCGGCCCCCTGGACGAAGACTGACGC…	0	0	0	0	0	0	0	0	0	0	0	0	0	0	0	0	0	0	0	0	0	0	0	0	0	0	0	0	0	0	0	0	0	0	0	0	0	26
329	ASV_1347	Bacteria	Bacteroidetes	Bacteroidia	Bacteroidales	Bacteroidaceae	Bacteroides	Bacteroides stercoris	NR_112943.1	99.644	TGGGGAATATTGCACAATGGGCGAAAGCCTGATGCAGCAACGCCGCGTGAGCGATGAAGGCCTTCGGGTCGTAAAGCTCTGTCCTCAAGGAAGATAATGACGGTACTTGAGGAGGAAGCCCCGGCTAACTACGTGCCAGCAGCCGCGGTAATACGGAGGATCCGAGCGTTATCCGGATTTATTGGGTTTAAAGGGAGCGTAGGCGGGTTGTTAAGTCAGTTGTGAAAGTTTGCGGCTCAACCGTAAAATTGCAGTTGATACTGGCGACCTTGAGTGCAACAGAGGTAGGCGGAATTCGTGGTGTAGCGGTGAAATGCTTAGATATCACGAAGAACTCCGATTGCGAAGGCAGCTTACTGGATTGTAACTGACGCTGATGCTCGAAAGTGTGGGTATCAA…	0	0	0	0	0	0	0	0	0	0	0	0	0	0	0	0	0	0	0	0	0	0	0	0	0	0	0	0	0	0	0	0	0	0	0	0	0	0
330	ASV_1348	Bacteria	Bacteroidetes	Flavobacteriia	Flavobacteriales	Weeksellaceae	Weeksella	Weeksella massiliensis	NR_149224.1	91.489	TGAGGAATATTGGACAATGGGTGAGAGCCTGATCCAGCCATCCCGCGTGAAGGAAGACGGCCTTATGGGTTGTAAACTTCTTTTGTATGAGGATAAACCTGATTACGAGTTGATCAGTTGAAGGTATCATACGAATAAGCACCGGCTAACTCCGTGCCAGCAGCCGCGGTAATACGGAGGGTGCAAGCGTTATCCGGATTTATTGGGTTTAAAGGGTCCGTAGGCGGATTAATAAGTCAGTGGTGAAATCCCTTAGCTTAACTAAGGAACTGCCATTGATACTGTTAGTCTTGAATCAATTTGAAGTGGCTGGAATGTGTAGTGTAGCGGTGAAATGCATAGATATTACACAGAACACCAATTGCGAAGGCAGGTCACTAAGTTTGTATTGACGCTGAT…	0	0	0	0	0	0	0	0	0	0	0	0	0	0	0	0	0	0	0	0	0	0	0	0	0	0	0	0	0	0	0	0	0	0	0	0	0	0
331	ASV_1349	Bacteria	Firmicutes	Erysipelotrichia	Erysipelotrichales	Erysipelotrichaceae	Amedibacillus	Amedibacillus dolichus	NR_044647.2	97.297	CCGCGGTAATACGTAGGTGGCGAGCGTTATCCGGAATCATTGGGCGTAAAGGGTGCGCAGGTGGTACATTAAGTCCGAAGTAAAAGGCAGCAGCTCAACTGCTGTTGGCTTTGGAAACTGGTGAACTGGAGTGCAGGAGAGGGCGATGGAATTCCATGTGTAGCGGTAAAATGCGTAGATATATGGAGGAACACCAGTGGCGAAGGCGGTCGCCTGGCCTGCAACTGACACTGAGGCACGAAAGCGTGGGGAGCAAATA	0	0	0	0	0	0	0	0	0	0	0	0	0	0	0	0	0	0	0	0	0	0	0	0	0	0	0	0	8	0	0	0	0	0	0	0	0	0
332	ASV_135	Bacteria	Actinobacteria	Actinobacteria	Bifidobacteriales	Bifidobacteriaceae	Bifidobacterium	Bifidobacterium commune	NR_136422.1	97.789	TGGGGAATATTGCACAATGGGGGGAACCCTGATGCAGCGACGCCGCGTGCGGGATGAAGGCCTTCGGGTTGTAAACCGCTTTTGTTGGGGAGCAAGCGAGAGTGAGTGTACCCTTCGAATAAGCACCGGCTAACTACGTGCCAGCAGCCGCGGTAATACGTAGGGTGCAAGCGTTATCCGGATTTATTGGGCGTAAAGAGCTCGTAGGCGGTTCGTCGCGTCCGGTGTGAAAGCCCATCGCTTAACGGTGGGTCTGCGCCGGGTACGGGCGGGCTGGAGTGCGGTATGGGAGACTGGAATTCCCGGTGTAACGGTGGAATGTGTAGATATCGGGAAGAACACCAATGGCGAAGGCAGGTCTCTGGGCCGTTACTGACGCTGAGGAGCGAAAGCGTGGGG…	0	0	0	0	0	0	0	0	0	0	0	0	0	0	0	0	0	0	0	0	0	0	0	0	0	0	0	0	0	0	0	0	0	0	0	0	0	0
333	ASV_1351	Bacteria	Proteobacteria	Betaproteobacteria	Burkholderiales	Comamonadaceae	Pelomonas	Pelomonas aquatica	NR_042614.1	100	TGGGGAATTTTGGACAATGGGCGCAAGCCTGATCCAGCCATGCCGCGTGCGGGAAGAAGGCCTTCGGGTTGTAAACCGCTTTTGTCAGGGAAGAAAAGGTTCTGGTTAATACCTGGGACTCATGACGGTACCTGAAGAATAAGCACCGGCTAACTACGTGCCAGCAGCCGCGGTAATACGTAGGGTGCAAGCGTTAATCGGAATTACTGGGCGTAAAGCGTGCGCAGGCGGTTATGCAAGACAGAGGTGAAATCCCCGGGCTCAACCTGGGAACTGCCTTTGTGACTGCATGGCTAGAGTACGGTAGAGGGGGATGGAATTCCGCGTGTAGCAGTGAAATGCGTAGATATGCGGAGGAACACCGATGGCGAAGGCAATCCCCTGGACCTGTACTGACGC…	0	0	0	0	0	0	0	0	0	0	0	0	0	0	0	0	0	0	0	0	0	0	0	0	0	0	0	0	0	0	0	0	0	0	0	0	0	0
334	ASV_1353	Bacteria	Proteobacteria	Alphaproteobacteria	Rhizobiales	Bradyrhizobiaceae	Bradyrhizobium	Bradyrhizobium oligotrophicum	NR_102489.2	100	TGGGGAATATTGGACAATGGGGGCAACCCTGATCCAGCCATGCCGCGTGAGTGATGAAGGCCCTAGGGTTGTAAAGCTCTTTTGTGCGGGAAGATAATGACGGTACCGCAAGAATAAGCCCCGGCTAACTTCGTGCCAGCAGCCGCGGTAATACGAAGGGGGCTAGCGTTGCTCGGAATCACTGGGCGTAAAGGGTGCGTAGGCGGGTCTTTAAGTCAGGGGTGAAATCCTGGAGCTCAACTCCAGAACTGCCTTTGATACTGAAGATCTTGAGTTCGGGAGAGGTGAGTGGAACTGCGAGTGTAGAGGTGAAATTCGTAGATATTCGCAAGAACACCAGTGGCGAAGGCGGCTCACTGGCCCGATACTGACGCTGAGGCACGAAAGCGTGGGGAGCAA…	0	0	0	0	0	0	0	0	0	0	0	0	0	0	0	0	0	0	0	0	0	0	0	0	0	0	0	0	0	0	0	0	0	0	0	0	0	0
335	ASV_1354	Bacteria	Proteobacteria	Gammaproteobacteria	Pseudomonadales	Pseudomonadaceae	Pseudomonas	Pseudomonas oryzihabitans	NR_114041.1	99.532	TGGGGAATATTGGACAATGGGCGAAAGCCTGATCCAGCCATGCCGCGTGTGTGAAGAAGGCCCTCGGGTCGTAAAGCACTTTAAGTTGGGAGGAAGGGCTCATAGCGAATACCTGTGAGTTTTGACGTTACCGACAGAATAAGCACCGGCTAACTTCGTGCCAGCAGCCGCGGTAATACGAAGGGTGCAAGCGTTAATCGGAATTACTGGGCGTAAAGCGCGCGTAGGTGGCTTGATAAGTTGGATGTGAAATCCCCGGGCTCAACCTGGGAACTGCATCCAAAACTGTCTGGCTAGAGTGCGGTAGAGGGTAGTGGAATTTCCAGTGTAGCGGTGAAATGCGTAGATATTGGAAGGAACACCAGTGGCGAAGGCGACTACCTGGACTGACACTGACAC…	0	0	0	0	0	0	0	0	0	0	0	0	0	0	0	0	0	0	0	0	0	0	0	0	0	0	0	0	0	0	0	25	0	0	0	0	0	0
336	ASV_1355	Bacteria	Firmicutes	Bacilli	Lactobacillales	Lactobacillaceae	Lentilactobacillus	Lactobacillus curieae	NR_109538.1	92.037	TAGGGAATCTTTCACAATGGACGAAAGTCTGATGAAGCAACGCCGCGTGAGTGAAGAAGGGTTTCGGCTCGTAAAACTCTGTTGCTAGAGAAGAACGAGTGGAGTAGGAAATGGCTCCACCGTGACGGTATCTGGTTAGAAAGTCACGGCTAACTACGTGCCAGCAGCCGCGGTAATACGTAGGTGGCAAGCGTTATCCGGATTTATTGGGCGTAAAGCGAGCGCAGGCGGTTTTTTAAGTCCGATGTGAAAGCCTTCGGCTTAACTGAAGAAGTGCATTGGAAACTAGGAGACTTGAGTACAGAAGAGGACAGTAGAACTCCATGTGTAGCGGTGAAATGCGTAGATATATGGAAGAATACCAGTGGCGAAAGCGGCTGTCTGGTCTGTTACTGACGT…	0	0	0	0	0	0	0	0	0	0	0	0	0	0	0	0	0	0	0	0	0	0	0	0	0	0	0	0	0	0	0	7	1	17	0	0	0	0
337	ASV_1356	Bacteria	Proteobacteria	Alphaproteobacteria	Rhodospirillales	Acetobacteraceae	Saccharibacter	Saccharibacter floricola	NR_024819.1	94.03	TGGGGAATATTGGACAATGGGGGAAACCCTGATCCAGCAATGCCACGTGTGTGAAGAAGGTCTTCGGATTGTAAATCACTTTCATTAGGGATGATGATGACAGTACCTAAAAAAGAAGCCCCGGCTAACTTCGTGCCAGCAGCCGCGGTAATACGAAGGGGGCTAGCGTTGCTCGGAATTACTGGGCGTAAAGGGCGCGTAGGCTGTTTATATAGTCAGATGTGAAATCCCAAGGCTTAACCTTGGAACTGCATTTGATACGTTTAAACTAGAGTGCGAGAGAGGATTGTGGAATTTCCAGTGTAGAGGTGAAATTCGTAGATATTGGGAAGAACACCAGTTGCGAAGGCGACAATCTGGCTCGATACTGACGCTGAGGCGCGAAAGCGTGGGAAGCAA…	0	0	0	0	0	0	0	0	0	0	0	0	0	0	0	0	0	0	0	0	0	0	0	0	0	0	0	0	0	0	0	0	0	0	0	0	0	0
338	ASV_1357	Bacteria	Firmicutes	Clostridia	Clostridiales	Lachnospiraceae	Blautia	Blautia obeum	NR_118692.1	95.769	CCGCGGTACTACGTAGGGGGCAAGCGTTATCCGGATTTACTGGGTGTAAAGGGAGCGTAGACGGATGGACAAGTCTGATGTGAAAGGCTGGGGTTCAACCCCGGGACTGCATTGGAAACTGCCCGTCTTGAGTGCCGGAGAGGTAAGCGGAATTCCTAGTGTAGCGGTGAAATGCGTAGATATTAGGAGGAACACCAGTGGCGAAGGCGGCTTACTGGACAGTAACTGACGTTGAGGCTCGAAAGCGTGGGGAGCAAACA	0	0	0	0	0	0	0	0	0	0	0	0	0	0	0	0	0	0	0	0	0	0	0	0	0	0	0	0	0	0	0	0	0	0	0	0	0	0
339	ASV_1359	Bacteria	Proteobacteria	Epsilonproteobacteria	Campylobacterales	Campylobacteraceae	Sulfurospirillum	Sulfurospirillum halorespirans	NR_028771.1	98.756	TGGGGAATATTGCACAATGGAGGAAACTCTGATGCAGCAACGCCGCGTGGAGGATGACGCATTTCGGTGTGTAAACTCCTTTTATAAGGGAAGATAATGACGGTACCTTATGAATAAGCACCGGCTAACTCCGTGCCAGCAGCCGCGGTAATACGGAGGGTGCAAGCGTTACTCGGAATCACTGGGCGTAAAGGATGCGTAGGCTGGAAATCAAGTCGAGAGTGAAATCCAACGGCTCAACCGTTGAACTGCTCTCGAAACTGATTACCTAGAATATGGGAGAGGTAGATGGAATTGGTGGTGTAGGGGTAAAATCCGTAGATATCACCAGGAATACCGATTGCGAAGGCGATCTACTGGAACATTATTGACGCTGAGGCATGAAAGCGTGGGGAGCAA…	0	25	0	0	0	0	0	0	0	0	0	0	0	0	0	0	0	0	0	0	0	0	0	0	0	0	0	0	0	0	0	0	0	0	0	0	0	0
340	ASV_136	Bacteria	Firmicutes	Bacilli	Lactobacillales	Lactobacillaceae	Bombilactobacillus	Lactobacillus bombi	NR_134065.1	96.729	TAGGGAATCTTCCACAATGGACGAAAGTCTGATGGAGCAACGCCGCGTGGATGAAGAAGGTTTTCGGATCGTAAAATCCTGTTGTTGAAGAAGAATGTGCGTGAGAGTAACTGCTCATGTATTGACGGTAATCAACCAGAAAGTCACGGCTAACTACGTGCCAGCAGCCGCGGTAATACGTAGGTGGCAAGCGTTGTCCGGATTTATTGGGCGTAAAGGGAGCGCAGGCGGTTTGGCAAGTCTGAATGTGAAAGCCCTCAGCTTAACTGAGGAAGAGCATCGGAAACTGTCAAACTTGAGTGCAGAAGAGGAGAGTGGAACTCCATGTGTAGCGGTGAAATGCGTAGATATATGGAAGAACACCAGTGGCGAAGGCGGCTCTCTGGTCTGTAACTGACG…	0	0	0	0	0	0	0	0	0	0	0	0	0	0	0	0	0	0	0	0	0	0	0	0	0	0	0	0	835	450	4179	0	0	0	0	0	0	0
341	ASV_1360	Bacteria	Firmicutes	Bacilli	Lactobacillales	Lactobacillaceae	Lactobacillus	Lactobacillus apis	NR_125702.1	95.785	TAGGGAATCTTCCACAATGGACGCAAGTCTGATGGAGCAACGCCGCGTGAGTGAAGAAGGTTTTCGGATCGTAAAGCTCTGTTGTTGGTGAAGAAGGACGTATAGAGTAACTGCTATATGTTTGACGGTAATCAACCAGAAAGTCACGGCTAACTACGTGCCAGCAGCCGCGGTAATACGTAGGTGGCAAGCGTTGTCCGGATTTATTGGGCGTAAAGCGAACGCAGGCGGAAAGAAAAGTCAGATGTGAAAGGCCTCGGCTCAACCGAGGAATTGCATCTGAAACTGTCTTTCTTGAGTGCAGAAGAGGAGAGTGGAACTCCATGTGTAGCGGTGAAATGCGTAGATATATGGAAGAACACCAGTGGCGAAGGCGGCTCTCTGGTCTGTAACTGACGC…	0	0	0	0	0	25	0	0	0	0	0	0	0	0	0	0	0	0	0	0	0	0	0	0	0	0	0	0	0	0	0	0	0	0	0	0	0	0
342	ASV_1361	Bacteria	Proteobacteria	Gammaproteobacteria	Pseudomonadales	Moraxellaceae	Moraxella	Moraxella osloensis	NR_113392.1	99.766	TGGGGAATATTGGACAATGGGGGCAACCCTGATCCAGCCATGCCGCGTGTGTGAAGAAGGCCTTTTGGTTGTAAAGCACTTTAAGCAGGGAGGAGAGGCTAATGGTTAATACCCATTAGATTAGACGTTACCTGCAGAATAAGCACCGGCTAACTCTGTGCCAGCAGCCGCGGTAATACAGAGGGTGCGAGCGTTAATCGGAATTACTGGGCGTAAAGCGAGTGTAGGTGGCTCATTAAGTCACATGTGAAATCCCCGGGCTTAACCTGGGAACTGCATGTGATACTGGTGGTGCTAGAATATGTGAGAGGGAAGTAGAATTCCAGGTGTAGCGGTGAAATGCGTAGAGATCTGGAGGAATACCGATGGCGAAGGCAGCTTCCTGGCACAATATTGACA…	0	0	0	0	0	0	0	0	0	0	0	0	0	0	0	0	0	0	25	0	0	0	0	0	0	0	0	0	0	0	0	0	0	0	0	0	0	0
343	ASV_1362	Bacteria	Proteobacteria	Gammaproteobacteria	Oceanospirillales	Halomonadaceae	Carnimonas	Carnimonas nigrificans	NR_029342.1	97.424	TGGGGAATATTGGACAATGGGGGCAACCCTGATCCAGCCATGCCGCGTGTGTGAAGAAGGCTTTCGGGTTGTAAAGCACTTTCAGCGAGGAGGAAGTCATTTGGGTTAATACCCTGAATGAAGGACGTTACTCGCAGAAGAAGCACCGGCTAACTCCGTGCCAGCAGCCGCGGTAATACGGAGGGTGCAAGCGTTAATCGGAATTACTGGGCGTAAAGGGCGCGTAGGCGGCCTGTTAAGCCAGATGTGAAAGCCCCGGGCTCAACCTGGGAACCGCATTTGGAACTGGCGGGCTTGAGTGCAGGAGAGGAAGGTAGAACTCCCGGTGTAGCGGTGAAATGCGTAGAGATCGGGAAGAATACCAGTGGCGAAGGCGGCCTTCTGGACTGACACTGACGC…	0	0	0	0	0	0	0	0	0	0	0	0	0	0	0	0	0	0	0	0	0	0	0	0	0	0	0	0	0	0	0	0	0	0	25	0	0	0
344	ASV_1363	Bacteria	Firmicutes	Bacilli	Lactobacillales	Lactobacillaceae	Paucilactobacillus	Lactobacillus suebicus	NR_114790.2	91.803	TAGGGAATCTTTCACAATGAACGAAAGTTTGATGAAGCAACGCCGCGTGAATGAAGAAGGGTTTCGGCTCGTAAAATTCTGTTGTTAGAGAAGAACGTATCTAGTAGGAAATGGCTAGGTAGTGACGGTATCTGATTAGAAAGTCACGGCTAACTACGTGCCAGCAGCCGCGGTAATACGTAGGTGGCAAGCGTTATCCGGATTTATTGGGCGTAAAGCGAGCGCAGGTGGTTATTTAAGTCCGATGTGAAAGCCTTCGGCTTAACCGAAGAAGTGCATAGGAAACTGGATGACTTGAGTGCAGAAGAGGACAGTAGAACTCCATGAGTAGCGGTGAAATGCGTAGATTTATGGAAGAATACCAGTGGCGAAGGCGGCTGTCTGGTCTGTCACTGACAC…	0	0	0	0	0	0	0	0	0	0	0	0	0	0	0	0	0	0	0	0	0	0	0	0	0	25	0	0	0	0	0	0	0	0	0	0	0	0
345	ASV_1364	Bacteria	Bacteroidetes	Bacteroidia	Bacteroidales	Rikenellaceae	Alistipes	Alistipes indistinctus	NR_113271.1	100	TGAGGAATATTGGTCAATGGACGCAAGTCTGAACCAGCCATGCCGCGTGCAGGATGAAGGTGCTATGCATTGTAAACTGCTTTTGTACGAGGGTAAATGCAGGTACGTGTACCTGTTTGAAAGTATCGTACGAATAAGGGTCGGCTAACTCCGTGCCAGCAGCCGCGGTAATACGGAGGACCCGAGCGTTATCCGGATTTATTGGGTTTAAAGGGTGCGTAGGCGGATTAGTAAGTTAGAGGTGAAAGCTCGATGCTCAACATCGAAATTGCCTCTGATACTGTTAGTCTAGAGTATAGTTGCGGAAGGCGGAATGTGTGGTGTAGCGGTGAAATGCTTAGATATCACACAGAACACCGATTGCGAAGGCAGCTTTCCAAGCTATTACTGACGCTGATG…	0	0	0	0	0	0	0	0	0	0	0	0	0	0	0	0	0	0	0	0	0	0	0	0	0	0	0	0	0	0	0	0	0	0	0	25	0	0
346	ASV_1365	Bacteria	Firmicutes	Bacilli	Lactobacillales	Lactobacillaceae	Pediococcus	Pediococcus claussenii	NR_075029.1	91.569	TAGGGAATCTTTCACAATGGACGAAAGTCTGATGAAGCAACGCCGCGTGAGTGAAGAAGGGTTTCGGCTCGTAAAACTCTGTTGCTAGAGAAGAACGAGGATAGTAGGAAATGGCTATCCCGTGACGGTATCTGGTTAGAAAGTCACGGCTAACTACGTGCCAGCAGCCGCGGTAATACGTAGGTGGCAAGCGTTATCCGGATTTATTGGGCGTAAAGCGAGCGCAGGCGGTTATTTAAGTCCGATGTGAAAGCCTTCGGCTTAACCGAAGAAGTGCATTGGAAACTGGGTAACTTGAGTACAGAAGAGGACAGTAGAACTCCATGTGTAGCGGTGAAATGCGTAGATATATGGAAGAATACCAGTGGCGAAAGCGGCTGTCTGGTCTGTTACTGACGT…	0	0	0	0	0	0	0	0	0	0	0	0	0	0	0	0	0	0	0	0	0	0	0	0	0	0	0	0	0	0	0	0	0	0	0	0	0	25
347	ASV_1366	Bacteria	Bacteroidetes	Sphingobacteriia	Sphingobacteriales	Sphingobacteriaceae	Mucilaginibacter	Mucilaginibacter daejeonensis	NR_041505.1	100	TAAGGAATATTGGTCAATGGACGCAAGTCTGAACCAGCCATGCCGCGTGCAGGAAGACGGCCCTACGGGTTGTAAACTGCTTTTGTACCGGAATAAACCTTTTCACGTGTGAGAAGCTGAATGTACGGTAAGAATAAGGATCGGCTAACTCCGTGCCAGCAGCCGCGGTAATACGGAGGATCCAAGCGTTATCCGGATTTATTGGGTTTAAAGGGTGCGTAGGTGGCCTGGTAAGTCAGGGGTGAAAGACGGCAGCTTAACTGTCGCAGTGCCTTTGATACTGCCGGGCTTGAATACAGTTGAAGTGGGCGGAATGTGACAAGTAGCGGTGAAATGCATAGATATGTCACAGAACACCGATCGCGAAGGCAGCTCACTAAAGTGTGATTGACACTGAGG…	0	0	0	0	0	0	0	0	0	0	0	0	0	0	0	0	0	0	0	0	0	0	0	0	0	0	0	0	0	0	0	0	0	0	0	0	0	20
348	ASV_1367	Bacteria	Firmicutes	Bacilli	Lactobacillales	Enterococcaceae	Tetragenococcus	Tetragenococcus osmophilus	NR_108204.1	100	TAGGGAATCTTCGGCAATGGACGCAAGTCTGACCGAGCAACGCCGCGTGAGTGAAGAAGGTTTTCGGATCGTAAAGCTCTGTTGTCAGCCAAGAACAGGAAAAAGAGGCAATGCTTTTTCTTTGACGGTAGCTGACCAGAAAGCCACGGCTAACTACGTGCCAGCAGCCGCGGTAATACGTAGGTGGCAAGCGTTGTCCGGATTTATTGGGCGTAAAGGGAGCGCAGGCGGTTCGTTAAGTCTGATGTGAAAGCCCTCGGCTCAACCGAGGAGGGTCATTGGAAACTGGCGAACTTGAGTGCAGAAGAGGAGAGTGGAATTCCATGTGTAGCGGTGAAATGCGTAGATATATGGAGGAACACCGGTGGCGAAGGCGACTCTCTGGTCTGTAACTGACGC…	0	0	0	0	0	0	0	0	0	0	0	0	0	0	0	0	0	0	0	0	0	0	0	0	0	0	0	0	0	0	0	0	0	0	0	0	0	0
349	ASV_1368	Bacteria	Proteobacteria	Gammaproteobacteria	Enterobacterales	Enterobacteriaceae	Klebsiella	Klebsiella aerogenes	NR_102493.2	99.063	TGGGGAATATTGCACAATGGGCGCAAGCCTGATGCAGCCATGCCGCGTGTATGAAGAAGGCCTTCGGGTTGTAAAGTACTTTCAGCGGGGAGGAAGGCGTTAAGGTTAATAACCTTGGCGATTGACGTTACCCGCAGAAGAAGCACCGGCTAACTCCGTGCCAGCAGCCGCGGTAATACGGAGGGTGCAAGCGTTAATCGGAATTACTGGGCGTAAAGCGCACGCAGGCGGTCTGTCAAGTCGGATGTGAAATCCCCGGGCTCAACCTGGGAACTGCATTCGAAACTGGCAGGCTGGAGTCTTGTAGAGGGGGGTGGAATTCCAGGTGTAGCGGTGAAATGCGTAGAGATCTGGAGGAATACCGGTGGCGAAGGCGGCCCCCTGGACAAAGACTGACGC…	0	0	0	0	0	0	0	0	0	0	0	0	0	0	0	0	0	0	0	0	0	0	0	0	0	0	0	0	0	0	0	0	0	0	0	0	0	0
350	ASV_1369	Bacteria	Actinobacteria	Actinobacteria	Corynebacteriales	NA	Lawsonella	Lawsonella clevelandensis	NR_151867.1	99.754	TGGGGAATATTGCACAATGGGCGGAAGCCTGATGCAGCGACGCCGCGTGAGGGATGACGGCCTTCGGGTTGTAAACCTCTTTCAGCAGGGACGAAGCGTAAGTGACGGTACCTGCAGAAGAAGCACCGGCTAACTACGTGCCAGCAGCCGCGGTAATACGTAGGGTGCGAGCGTTGTCCGGAATTACTGGGCGTAAAGAGCTCGTAGGCGGTTTGTCACGTCGTCTGTGAAATCCTAGGGCTTAACCCTGGACGTGCAGGCGATACGGGCTGACTTGAGTACTACAGGGGAGACTGGAATTTCTGGTGTAGCGGTGGAATGCACAGATATCAGGAAGAACACCGATGGCGAAGGCAGGTCTCTGGGTAGTAACTGACGCTGAGGAGCGAAAGCATGGGT…	0	0	5	0	0	0	0	0	0	0	0	0	0	0	0	0	0	0	0	0	0	0	0	0	0	0	0	0	0	0	0	0	0	0	0	0	0	0
351	ASV_137	Bacteria	Firmicutes	Bacilli	Lactobacillales	Lactobacillaceae	Lentilactobacillus	Lactobacillus curieae	NR_109538.1	92.037	TAGGGAATCTTTCACAATGGACGAAAGTCTGATGAAGCAACGCCGCGTGAGTGAAGAAGGGTTTCGGCTCGTAAAACTCTGTTGCTAGAGAAGAATGAGAGTAGTAGGAAATGGCTACTCCGTGACGGTATCTGGTTAGAAAGTCACGGCTAACTACGTGCCAGCAGCCGCGGTAATACGTAGGTGGCAAGCGTTATCCGGATTTATTGGGCGTAAAGCGAGCGCAGGCGGTCTTTTAAGTCCGATGTGAAAGCCTTCGGCTTAACCGAAGAAGTGCATTGGAAACTAGGGGACTTGAGTACAGAAGAGGACAGTAGAACTCCATGTGTAGCGGTGAAATGCGTAGATATATGGAAGAATACCAGTGGCGAAAGCGGCTGTCTGGTCTGTTACTGACGT…	0	0	0	0	0	0	0	0	0	0	0	0	0	0	0	0	0	0	347	130	143	215	287	2033	388	312	805	788	0	0	0	0	0	0	0	0	0	0
352	ASV_1370	Bacteria	Proteobacteria	Betaproteobacteria	Nitrosomonadales	Sterolibacteriaceae	Methyloversatilis	Methyloversatilis universalis	NR_043813.1	100	TGGGGAATTTTGGACAATGGGGGCAACCCTGATCCAGCCATTCCGCGTGAGTGAAGAAGGCCTTCGGGTTGTAAAGCTCTTTCGGCAGGAACGAAACGGTGAGCTCTAACATAGCTTGCTAATGACGGTACCTGAAGAAGAAGCACCGGCTAACTACGTGCCAGCAGCCGCGGTAATACGTAGGGTGCGAGCGTTAATCGGAATTACTGGGCGTAAAGCGTGCGCAGGCGGTTGTGTAAGACAGGTGTGAAATCCCCGGGCTTAACCTGGGAACTGCGCTTGTGACTGCACAGCTAGAGTATGGCAGAGGGGGGTGGAATTCCACGTGTAGCAGTGAAATGCGTAGAGATGTGGAGGAACACCGATGGCGAAGGCAGCCCCCTGGGCCAATACTGACGC…	0	0	0	0	0	0	0	0	0	0	0	0	0	0	0	0	0	0	0	0	0	0	0	0	0	0	0	0	0	0	0	0	0	9	0	0	0	0
353	ASV_1371	Bacteria	Firmicutes	Bacilli	Lactobacillales	Lactobacillaceae	Apilactobacillus	Lactobacillus ozensis	NR_113194.1	99.766	TAGGGAATCTTCCACAATGGACGAAAGTCTGATGGAGCAACGCCGCGTGAGTGAAGAAGGGTTTCGGCTCGTAAAACTCTGTTGTTAAAGAAGAACAAGTGTAAGAGTAACTGTTTACACTTTGACGGTATTTAACCAGAAAGCCACGGCTAACTACGTGCCAGCAGCCGCGGTAATACGTAGGTGGCAAGCGTTGTCCGGATTTATTGGGCGTAAAGCGAGCGCAGGCGGTTTTTTAAGTCTGATGTGAAAGCCTTCGGCTCAACCGAAGAAGTGCATCGGAAACTAAATAACTTGAATACAGAAGAGGACAGTGGAACTCCATGTGTAGCGGTGAAATGCGTAGATATATGGAAGAACACCAGTGGCGAAGGCGGCTGTCTGGTCTGTTATTGACGC…	0	0	0	0	0	0	0	0	0	0	0	0	0	0	0	0	0	0	0	0	0	0	0	0	0	0	0	0	0	0	0	0	0	0	0	0	0	0
354	ASV_1372	Bacteria	Firmicutes	Bacilli	Lactobacillales	Lactobacillaceae	Latilactobacillus	Lactobacillus sakei	NR_113821.1	90.632	TAGGGAATCTTTCACAATGGACGAAAGTCTGATGAAGCAACGCCGCGTGAATGAAGAAGGGTTTCGGCTCGTAAAATTCTGTTGCCGGAGAAGAATGTATCGAGTAGGAAATGGCTCGATAGTGACGGTATCCGGTTAGAAAGTCACGGCTAACTACGTGCCAGCAGCCGCGGTAATACGTAGGTGGCAAGCGTTATCCGGATTTATTGGGCGTAAAGCGAGCGCAGGCGGTTACCTAAGTCCGGTGTGAAAGCCTTCGGCTTAACCGAAGAAGTGCATTGGAAACTAAGTAACTTGAGTGCAGAAGAGGACAGTAGAACACCATGTGTAGCGGTGAAATGCGTAGATATATGGTAGAATACCAGTGGCGAAAGCGGCTGTCCGGTCTGTCACTGACGC…	0	0	0	0	0	0	0	0	0	0	0	0	0	0	0	0	0	0	0	0	0	0	0	0	0	0	0	0	0	0	0	0	0	0	0	0	0	0
355	ASV_1373	Bacteria	Proteobacteria	Alphaproteobacteria	Rhodospirillales	Acetobacteraceae	Saccharibacter	Saccharibacter floricola	NR_024819.1	98.01	TGGGGAATATTGGACAATGGGGGCAACCCTGATCCAGCAATGCCGCGTGTGTGAAGAAGGTTTTCGGATTGTAAAGCACTTTCACTAGGGAAGATGATGACGGTACCTAGAGAAGAAGCCCCGGCTAACTTCGTGCCAGCAGCCGCGGTAATACGAAGGGGGCTAGCGTTGCTCGGAATGACTGGGCGTAAAGGGCGCGTAGGCGGTTATGACAGTCAGATGTGAAATCCCCGGGCTTAACCTGGGAACTGCATTTGATACGCCATGACTAGAGTCCGAGAGAGGATTGCGGAATTCCCAGTGTAGAGGTGAAATTCGTAGATATTGGGAAGAACACCAGTTGCGAAGGCGGCAATCTGGCTCGGAACTGACGCTGAGGCGCGAAAGCGTGGGGAGCGA…	0	0	0	0	0	0	0	0	0	0	0	0	0	0	0	0	0	0	0	0	0	0	0	0	0	0	0	0	6	0	0	0	0	0	0	0	0	0
356	ASV_1374	Bacteria	Bacteroidetes	Flavobacteriia	Flavobacteriales	Weeksellaceae	Chryseobacterium	Chryseobacterium xinjiangense	NR_131771.1	95.024	TGAGGAATATTGGACAATGGGTGAGAGCCTGATCCAGCCATCCCGCGTGAAGGACGACTGCCCTATGGGTTGTAAACTTCTTTTGTACTAGAATAAACCTACTTACGTGTAAGTAGCTGAAGGTATAGTACGAATAAGCACCGGCTAACTCCGTGCCAGCAGCCGCGGTAATACGGAGGGTGCGAGCGTTATCCGGATTTATTGGGTTTAAAGGGTCCGTAGGCGGGCTTGTAAGTCAGTGGTGAAATCCGACAGCTTAACTGTCGAACTGCCATTGATACTGCGAGTCTTGAGTAAAGTAGAAGTGGCTGGAATAAGTAGTGTAGCGGTGAAATGCATAGATATTACTTAGAACACCAATTGCGAAGGCAGGTCACTATGTTTTAACTGACGCTGATG…	0	0	0	0	0	0	0	0	0	0	0	0	0	0	0	0	0	0	0	0	0	0	0	0	0	0	0	0	0	0	0	0	0	0	0	0	0	0
357	ASV_1375	Bacteria	Actinobacteria	Actinobacteria	Micrococcales	Microbacteriaceae	Curtobacterium	Curtobacterium oceanosedimentum	NR_116064.1	99.509	TGGGGAATATTGCACAATGGGCGAAAGCCTGATGCAGCAACGCCGCGTGAGGGACGAAGGCCTTCGGGTTGTAAACCTCTTTTAGTAGGGAAGAAGCGAAAGTGACGGTACCTGCAGAAAAAGCACCGGCTAACTACGTGCCAGCAGCCGCGGTAATACGTAGGGTGCAAGCGTTGTCCGGAATTATTGGGCGTAAAGAGCTCGTAGGCGGTTTGTCGCGTCTGCTGTGAAATCCCGAGGCTCAACCTCGGGCTTGCAGTGGGTACGGGCAGACTAGAGTGCGGTAGGGGAGATTGGAATTCCTGGTGTAGCGGTGGAATGCGCAGATATCAGGAGGAACACCGATGGCGAAGGCAGATCTCTGGGCCGTAACTGACGCTGAGGAGCGAAAGCGTGGGG…	0	0	0	0	0	0	0	0	0	0	0	0	0	0	0	0	0	0	0	0	0	0	0	0	0	0	0	0	0	0	0	0	0	0	0	0	0	0
358	ASV_1377	Bacteria	Bacteroidetes	Bacteroidia	Bacteroidales	Tannerellaceae	Parabacteroides	Parabacteroides distasonis	NR_074376.1	99.615	CCGCGGTAATACGGAGGATCCGAGCGTTGTCCGGATTTATTGGGTTTAAAGGGTGCGTAGGCGGCCTTTTAAGTCAGCGGTGAAAGTCTGTGGCTCAACCATAGAATTGCCGTTGAAACTGGGGGGCTTGAGTATGTTTGAGGCAGGCGGAATGCGTGGTGTAGCGGTGAAATGCATAGATATCACGCAGAACCCCGATTGCGAAGGCAGCCTGCCAAGCCATTACTGACGCTGATGCACGAAAGCGTGGGGATCAAACA	0	0	0	0	24	0	0	0	0	0	0	0	0	0	0	0	0	0	0	0	0	0	0	0	0	0	0	0	0	0	0	0	0	0	0	0	0	0
359	ASV_1378	Bacteria	Actinobacteria	Actinobacteria	Micrococcales	Brevibacteriaceae	Brevibacterium	Brevibacterium salitolerans	NR_117434.1	98.309	TGGGGAATATTGCACAATGGGGGAAACCCTGATGCAGCGACGCCGCGTGAGGGATGACGGCCTTCGGGTTGTAAACCTCTTTCAGTAGGGAAGAAGCCTTTTCGGGGGTGACGGTACCTGCAGAAGAAGTACCGGCTAACTACGTGCCAGCAGCCGCGGTAATACGTAGGGTACAAGCGTTGTCCGGAATTATTGGGCGTAAAGAGCTCGTAGGCGGTTCGTCGCGTCTGCTGTGGAAACGCAAGGCTCAACCTTGCGCGTGCAGTGGGTACGGGCGTAACTAGAGTGCAGTAGGGGAGTCTGGAATTCCTGGTGTAGCGGTGAAATGCGCAGATATCAGGAGGAACACCGGTGGCGAAGGCGGGACTCTGGGCTGTAACTGACGCTGAGGAGCGAAAG…	0	0	0	0	0	0	24	0	0	0	0	0	0	0	0	0	0	0	0	0	0	0	0	0	0	0	0	0	0	0	0	0	0	0	0	0	0	0
360	ASV_1379	Bacteria	Bacteroidetes	Bacteroidia	Bacteroidales	Rikenellaceae	Alistipes	Alistipes finegoldii	NR_102944.1	99.63	GTGCCAGCCGCCGCGGTAATACGGAGGATCCAAGCGTTATCCGGATTTATTGGGTTTAAAGGGTGCGTAGGCGGTTTGATAAGTTAGAGGTGAAATACCGGGGCTCAACTCCGGAACTGCCTCTAATACTGTTGAACTAGAGAGTAGTTGCGGTAGGCGGAATGTATGGTGTAGCGGTGAAATGCTTAGAGATCATACAGAACACCGATTGCGAAGGCAGCTTACCAAACTATATCTGACGTTGAGGCACGAAAGCGTGGGGAGCAAACA	0	0	0	0	0	0	0	0	24	0	0	0	0	0	0	0	0	0	0	0	0	0	0	0	0	0	0	0	0	0	0	0	0	0	0	0	0	0
361	ASV_138	Bacteria	Firmicutes	Bacilli	Lactobacillales	Lactobacillaceae	Paucilactobacillus	Lactobacillus vaccinostercus	NR_112541.1	92.037	TAGGGAATCTTTCACAATGGACGCAAGTCTGATGAAGCAACGCCGCGTGAGTGAAGAAGGGTTTCGGCTCGTAAAACTCTGTGGTTAGAGAAGAACGTATCTAGTAGGAAATGGCTAGGTAGTGACGGTATCTGATTAGAAAGTCACGGCTAACTACGTGCCAGCAGCCGCGGTAATACGTAAGTGGCAAGCGTTATCCGGATTTATTGGGCGTAAAGCGAGCGCAGGTGGTTGTCTAAGTCCAGTGTGAAAGCCTTCGGCTTAACCGAAGAAGTGCATTGGAAACTGGATAACTTGAGTGCAGAAGAGGACAGTAGAACACCATGTGTAGCGGTGAAATGCGTAGATATATGGTAGAATACCAGTGGCGAAAGCGGCTGTCTGGTCTGTAACTGACGC…	0	0	0	0	0	0	0	0	0	0	0	0	0	0	0	0	0	0	362	305	238	688	292	332	730	917	569	1005	0	0	0	0	0	0	0	0	0	0
362	ASV_1380	Bacteria	Proteobacteria	Alphaproteobacteria	NA	NA	Phreatobacter	Phreatobacter oligotrophus	NR_133817.1	100	TGGGGAATATTGGACAATGGGCGCAAGCCTGATCCAGCCATGCCGCGTGAGTGATGAAGGCCTTAGGGTTGTAAAGCTCTTTTGTCCGGGAAGATAATGACTGTACCGGAAGAATAAGCCCCGGCTAACTTCGTGCCAGCAGCCGCGGTAATACGAAGGGGGCTAGCGTTGTTCGGAATCACTGGGCGTAAAGCGCACGTAGGCGGACCATTAAGTCAGGGGTGAAAGCCTGGAGCTCAACTCCAGAACTGCCTTTGATACTGATGGTCTCGAGTTCGGAAGAGGTTGGTGGAACTGCGAGTGTAGAGGTGAAATTCGTAGATATTCGCAAGAACACCAGTGGCGAAGGCGGCCAACTGGTCCGATACTGACGCTGAGGTGCGAAAGCGTGGGGAGCAA…	0	0	0	0	0	0	0	0	9	0	0	0	0	0	0	0	15	0	0	0	0	0	0	0	0	0	0	0	0	0	0	0	0	0	0	0	0	0
363	ASV_1381	Bacteria	Proteobacteria	Epsilonproteobacteria	Campylobacterales	Sulfurovaceae	Sulfurovum	Sulfurovum lithotrophicum	NR_024802.1	96.491	TGAGGAATATTGCACAATGGGGGAAACCCTGATGCAGCAACGCCGCGTGGAGGATGACACATTTCGGTGCGTAAACTCCTTTTATGTTAGAAGATAATGACGGTATCACATGAATAAGCACCGGCTAACTCCGTGCCAGCAGCCGCGGTAATACGGAGGGTGCAAGCGTTACTCGGAATCACTGGGCGTAAAGCGCGCGCAGGCGGCTTTTCAAGTTGGATGTGAAATCCTATGGCTCAACCATAGAACTGCATCCAAAACTGTTAAGCTAGAGTCTGGGAGGGGAAGATGGAATTAGTTGTGTAGGGGTAAAATCCGTAGAGATAACTAGGAATACCAAAAGCGAAGGCGATCTTCTGGAACAGTACTGACGCTGAGGCGCGAAAGCGTGGGGAGCAA…	0	0	0	0	0	0	0	0	0	0	0	0	0	24	0	0	0	0	0	0	0	0	0	0	0	0	0	0	0	0	0	0	0	0	0	0	0	0
364	ASV_1383	Bacteria	Proteobacteria	Gammaproteobacteria	Pseudomonadales	Moraxellaceae	Acinetobacter	Acinetobacter boissieri	NR_118409.1	100	TGGGGAATATTGGACAATGGGGGGAACCCTGATCCAGCCATGCCGCGTGTGTGAAGAAGGCCTTATGGTTGTAAAGCACTTTAAGCGAGGAGGAGGCTTACCTAACTAATACTTAGGATAAGTGGACGTTACTCGCAGAATAAGCACCGGCTAACTCTGTGCCAGCAGCCGCGGTAATACAGAGGGTGCAAGCGTTAATCGGAATTACTGGGCGTAAAGCGCGCGTAGGTGGCCAATTAAGTCAAATGTGAAATCCCCGAGCTTAACTTGGGAATTGCATTCGATACTGGTTGGCTAGAGTATAGGAGAGGAAGGTAGAATTCCAGGTGTAGCGGTGAAATGCGTAGAGATCTGGAGGAATACCGATGGCGAAGGCAGCCTTCTGGCCTAATACTGACA…	0	0	0	0	0	0	0	0	0	0	0	0	0	0	24	0	0	0	0	0	0	0	0	0	0	0	0	0	0	0	0	0	0	0	0	0	0	0
365	ASV_1384	Bacteria	Bacteroidetes	Bacteroidia	Bacteroidales	Rikenellaceae	Alistipes	Alistipes indistinctus	NR_113271.1	95	CCGCGGTAATACGGAGGACCCGAGCGTTATCCGGATTTATTGGGTTTAAAGGGTGCGTAGGCGGATTGGTAAGTTAGAAGTGAAAGCTCAGCGCTTAACGTTGAAACTGCCTCTGATACTGTCGGTCTAGAGTATAGTTGCGGAAGGCGGAATGTGTGGTGTAGCGGTGAAATGCTTAGATATCACACAGAACACCGATTGCGAAGGCAGCTTTCCAAGCTATCACTGACGCTGAGGCACGAAAGCGTGGGGAGCGAACA	0	0	0	0	0	0	0	0	0	0	0	0	0	0	0	0	0	0	24	0	0	0	0	0	0	0	0	0	0	0	0	0	0	0	0	0	0	0
366	ASV_1385	Bacteria	Firmicutes	Bacilli	Lactobacillales	Lactobacillaceae	Lentilactobacillus	Lactobacillus curieae	NR_109538.1	91.803	TAGGGAATCTTTCACAATGGACGAAAGTCTGATGAAGCAACGCCGCGTGAGTGAAGAAGGGTTTCGGCTCGTAAAACTCTGTTGCTAGAGAAGAACGAGAGTAGTAGGAAATGGCTACTCCGTGACGGTATCTGGTTAGAAAGTCACGGCTAACTACGTGCCAGCAGCCGCGGTAATACGTAGGTGGCAAGCGTTATCCGGATTTATTGGGCGTAAAGCGAGCGCAGGCGGTTTCTTAAGTCCGATGTGAAAGCCTTCGGCTTAATCGAAGAAGTGCATTGGAAACTAGGAGACTTGAGTACAGAAGAGGACAGTAGAACTCCATGTGTAGCGGTGAAATGCGTAGATATATGGAAGAATACCAGTGGCGAAAGCGGCTGTCTGGTCTGTTACTGACGC…	0	0	0	0	0	0	0	0	0	0	0	0	0	0	0	0	0	0	24	0	0	0	0	0	0	0	0	0	0	0	0	0	0	0	0	0	0	0
367	ASV_1386	Bacteria	Firmicutes	Clostridia	Clostridiales	Ruminococcaceae	Clostridium	[Clostridium] leptum	NR_114789.1	98.846	CCGCGGTAATACGTAGGGAGCGAGCGTTGTCCGGATTTACTGGGTGTAAAGGGTGCGTAGGCGGCGAGGCAAGTCAGGCGTGAAATCTATGGGCTTAACCCATAAACTGCGCTTGAAACTGTCTTGCTTGAGTGAAGTAGAGGTAGGCGGAATTCTCGGTGTAGCGGTGGAATGCGTAGAGATCGGGAGGAACACCAGTGGCGAAGGCGGCCTACTGGGCTTTAACTGACGCTGAAGCACGAAAGCATAGGTAGCAAACA	0	0	0	0	0	0	0	0	0	0	0	0	0	0	0	0	0	0	0	24	0	0	0	0	0	0	0	0	0	0	0	0	0	0	0	0	0	0
368	ASV_1387	Bacteria	Proteobacteria	Gammaproteobacteria	NA	NA	Thiolapillus	Thiolapillus brandeum	NR_148757.1	91.101	TGGGGAATATTGCACAATGGGCGCAAGCCTGATGCAGCAATACCACGTGTGTGAAGAAGGCCTGAGGGTTGTAAAGCACTTTCAATCGTGAAGAAAAGCTTAAGGTTAATACCTTTAAGTCTTGACATTATCGATACAAGAAGCACCGGCTAACTCCGTGCCAGCAGCCGCGGTAATACGGAGGGTGCAAGCGTTAATCGGAATTACTGGGCGTAAAGCGTGCGTAGGCGGTTTACTAAGTCAGATGTGAAAGCCCCGGGCTCAACCCCGGAAGTGCATTTGATACTGCAAGGCTTGAGTATGGGAGAGGGAAGCGGAATTCCTGGTGTAGCGGTGAAATGCGTAGATATCAGGAGGAACACCGGTGGCGAAGGCGGCTTCCTGGACCAATACTGACGC…	0	0	0	0	0	0	0	0	0	0	0	0	0	0	0	0	0	0	0	0	0	0	0	0	24	0	0	0	0	0	0	0	0	0	0	0	0	0
369	ASV_1388	Bacteria	Firmicutes	Clostridia	Clostridiales	NA	Colidextribacter	Colidextribacter massiliensis	NR_147375.1	88.268	TGAGGAATCTTCCACAATGGGCGAAAGCCTGATGGAGCAACGCCGCGTGAAGGATGAAGGCCCTCGGGTTGTAAACTTCTTTTATAAGTGAAGAATATGACGGTAACTTATGAATAAGCACCGGCTAACTACGTGCCAGCAGCCGCGGTCATACGTAGGGTGCAAGCATTATCCGGAGTGACTGGGCGTAAAGAGTTGCGTAGGTGGTTTGTTAAGCGAGTAGTGAAATCAGGCGGCTCAACCGTTCTGGCTATTACTCGAACTGGCAAACTCGAGAATGGTAGAGGTAACTGGAATTTCTTGTGTAGGAGTGAAATCCGTAGATATAAGAAGGAACACCAATGGCGTAGGCAGGTTACTGGACCATTTCTGACACTGAGGCACGAAAGCGTGGGGAGC…	0	0	0	0	0	0	0	0	0	0	0	0	0	0	0	0	0	0	0	0	0	0	0	0	0	0	0	0	0	0	0	0	0	0	0	9	0	15
370	ASV_1389	Bacteria	Proteobacteria	Gammaproteobacteria	Enterobacterales	Pectobacteriaceae	Lonsdalea	Lonsdalea britannica	NR_118127.1	99.297	TGGGGAATATTGCACAATGGGGGAAACCCTGATGCAGCCATGCCGCGTGTATGAAGAAGGCCTTCGGGTTGTAAAGTACTTTCAGCGGGGAGGAAGGGAGTAAGGTTAATAACCTTGTTCATTGACGTTACCCGCAGAAGAAGCACCGGCTAACTCCGTGCCAGCAGCCGCGGTAATACGGAGGGTGCAAGCGTTAATCGGAATGACTGGGCGTAAAGCGCACGCAGGCGGTTTGTTAAGTCAGATGTGAAATCCCCGAGCTTAACTTGGGAACTGCATTTGAAACTGGCAAGCTAGAGTCTTGTAGAGGGGGGTAGAATTCCAGGTGTAGCGGTGAAATGCGTAGAGATCTGGAGGAATACCGGTGGCGAAGGCGGCCCCCTGGACAAAGACTGACGC…	0	0	0	0	0	0	0	0	0	0	0	0	0	0	0	0	0	0	0	0	0	0	0	0	0	0	0	0	0	0	0	0	0	0	0	0	0	0
371	ASV_139	Bacteria	Proteobacteria	Alphaproteobacteria	Rhodospirillales	Acetobacteraceae	Gluconobacter	Gluconobacter japonicus	NR_118638.1	99.751	TGGGGAATATTGGACAATGGGCGCAAGCCTGATCCAGCAATGCCGCGTGTGTGAAGAAGGTCTTCGGATTGTAAAGCACTTTCGACGGGGACGATGATGACGGTACCCGTAGAAGAAGCCCCGGCTAACTTCGTGCCAGCAGCCGCGGTAATACGAAGGGGGCTAGCGTTGCTCGGAATGACTGGGCGTAAAGGGCGCGTAGGCGGTTGATGCAGTCAGATGTGAAATCCCCGGGCTTAACCTGGGAACTGCATTTGATACGCATTGACTAGAGTTCGAGAGAGGGTTGTGGAATTCCCAGTGTAGAGGTGAAATTCGTAGATATTGGGAAGAACACCGGTGGCGAAGGCGGCAACCTGGCTCGATACTGACGCTGAGGCGCGAAAGCGTGGGGAGCAA…	0	0	0	0	0	0	0	0	11	0	0	15	0	1239	1356	882	212	429	0	0	0	0	0	0	0	0	0	0	0	0	0	110	155	134	60	295	272	5
372	ASV_1390	Bacteria	Firmicutes	Negativicutes	Veillonellales	Veillonellaceae	Dialister	Dialister succinatiphilus	NR_041666.1	98.77	CCTACGGGTGGCAAGCGTTGTCCGGAATTATTGGGCGTAAAGCGCGCGCAGGCGGCTTCTTAAGTCCATCTTAAAAGTGCGGGGCTTAACCCCGTGATGGGATGGAAACTGGGAGGCTGGAGTATCGGAGAGGAAAGTGGAATTCCTAGTGTAGCGGTGAAATGCGTAGAGATTAGGAAGAACACCGGTGGCGAAGGCGACTTTCTGGACGACAACTGACGCTGAGGCGCGAAAGCGTGGGGAGCAAACA	0	0	0	0	0	0	0	0	0	0	0	0	0	0	0	0	0	0	0	0	0	0	0	0	0	0	0	0	0	0	0	0	0	0	0	0	0	0
373	ASV_1392	Bacteria	Actinobacteria	Actinobacteria	Corynebacteriales	Corynebacteriaceae	Corynebacterium	Corynebacterium variabile	NR_025314.1	100	TGGGGAATATTGCACAATGGGCGCAAGCCTGATGCAGCGACGCCGCGTGGGGGATGAAGGCCTTCGGGTTGTAAACTCCTTTCAACCATGACGAAGCATTATGTGACGGTAGTGGTAGAAGAAGCACCGGCTAACTACGTGCCAGCAGCCGCGGTAATACGTAGGGTGCGAGCGTTGTCCGGAATTACTGGGCGTAAAGAGCTCGTAGGTGGTTTGTCGCGTCGTCTGTGAAATTCCGGGGCTTAACTCCGGGCGTGCAGGCGATACGGGCATAACTTGAGTGCTGTAGGGGAGACTGGAATTCCTGGTGTAGCGGTGAAATGCGCAGATATCAGGAGGAACACCGATGGCGAAGGCAGGTCTCTGGGCAGTAACTGACGCTGAGGAGCGAAAGCATGG…	0	0	0	0	0	0	0	0	0	0	0	0	0	0	0	0	0	0	0	0	0	0	0	0	0	0	0	0	0	0	0	0	0	0	0	0	0	0
374	ASV_1393	Bacteria	Proteobacteria	Gammaproteobacteria	Cellvibrionales	Cellvibrionaceae	Cellvibrio	Cellvibrio fontiphilus	NR_157755.1	99.532	TGGGGAATATTGGACAATGGGCGAAAGCCTGATCCAGCCATGCCGCGTGTGTGAAGAAGGCCCTAGGGTTGTAAAGCACTTTCAGTGGGGAGAAAGGCCTTTTACTTAATACGTAAGAGGATTGATGTTACCCACAGAAGAAGCACCGGCTAACTCCGTGCCAGCAGCCGCGGTAATACGGAGGGTGCAAGCGTTAATCGGAATTACTGGGCGTAAAGCGCACGTAGGTGGTTTGTTAAGCTAGCTGTGAAATCCCCGGGCTCAACCTGGGCACTGCAGTTAGAACTGGCAAGCTAGAGTAGGGTAGAGGGGTGTGGAATTCCAGGTGTAGCGGTGAAATGCGTAGATATCTGGAGGAACATCAGTGGCGAAGGCGACACCCTGGACTCATACTGACAC…	0	0	0	0	0	0	0	0	0	0	0	0	0	0	0	0	0	0	0	0	0	0	0	0	0	0	0	0	0	0	0	0	0	0	0	0	0	0
375	ASV_1394	Bacteria	Actinobacteria	Actinobacteria	Micrococcales	Microbacteriaceae	Herbiconiux	Herbiconiux flava	NR_113225.1	99.754	TGGGGAATATTGCACAATGGGCGCAAGCCTGATGCAGCAACGCCGCGTGAGGGACGACGGCCTTCGGGTTGTAAACCTCTTTTAGTAGGGAAGAAGCGAAAGTGACGGTACCTGCAGAAAAAGCACCGGCTAACTACGTGCCAGCAGCCGCGGTAATACGTAGGGTGCAAGCGTTGTCCGGAATTATTGGGCGTAAAGAGCTCGTAGGCGGTTTGTCGCGTCTGCTGTGAAAACTGGAGGCTCAACCTCCAGCCTGCAGTGGGTACGGGCAGACTAGAGTGCGGTAGGGGAGATTGGAATTCCTGGTGTAGCGGTGGAATGCGCAGATATCAGGAGGAACACCGATGGCGAAGGCAGATCTCTGGGCCGTAACTGACGCTGAGGAGCGAAAGCGTGGGG…	0	0	0	0	0	0	0	0	0	0	0	0	0	0	0	0	0	0	0	0	0	0	0	0	0	0	0	0	0	0	0	0	0	0	0	0	0	14
376	ASV_1395	Bacteria	Proteobacteria	Deltaproteobacteria	Desulfuromonadales	Geobacteraceae	Geobacter	Geobacter argillaceus	NR_043575.1	81.944	CCGCGGTCATACGTAGGGTGCAAGCATTATCCGGAGTGACTGGGCGTAAAGAGTTGCGTAGGCGGTTTAATAAGTGAATAGTGAAACCTGGTGGCTCAACCATACAGACTATTATTCAAACTGTTAAACTCGAGAATGGTAGAGGTAACTGGAATTTCTAGTGTAGGAGTGAAATCCGTAGATATTAGAAGGAACACCGATGGCGTAGGCAGGTTACTGGGCCATTTCTGACGCTAAGGCACGAAAGCGAGGGGAGCGAACC	0	0	0	0	0	0	0	0	0	0	0	0	0	0	0	0	0	0	0	0	0	0	0	0	0	0	0	0	0	0	0	0	0	0	0	0	0	0
377	ASV_1396	Bacteria	Proteobacteria	Gammaproteobacteria	Legionellales	Legionellaceae	Legionella	Legionella spiritensis	NR_117699.1	93.677	TGGGGAATATTGGACAATGGGGGCAACCCTGATCCAGCAATGCCGCGTGTGTGAAGAAGGCCTGAGGGTTGTAAAGCACTATCAGCGGGGAGGAGGGTTACGTGGTTAAGAGCTATGTAATTGGACGTTACCCGCAGAAGAAGCACCGGCTAACTCCGTGCCAGCAGCCGCGGTAATACGGAGGGTGCGAGCGTTAATCGGAATTACTGGGCGTAAAGGGTGCGCAGGTGGTTTGACAAGTTATGTGTGAAAGTCCCGGGCTTAACCTGGGGATGCCAGATAAGACTGTCGAACTGGAGTATGGGAGAGGGCAGTGGAATTTCCGGTGTAGCGGTGAAATGCGTAGAGATCGGAAGGAACACCAGTGGCGAAGGCGGCTGCCTGGCCTGATACTGACAC…	0	0	0	0	0	0	0	0	0	0	0	0	0	0	0	0	0	0	0	0	0	0	0	0	0	0	0	0	0	0	0	0	0	0	0	0	0	0
378	ASV_1397	Bacteria	Proteobacteria	Alphaproteobacteria	Rhodospirillales	Acetobacteraceae	Gluconobacter	Gluconobacter cerevisiae	NR_117735.1	98.756	TGGGGAATATTGGACAATGGGGGCAACCCTGATCCAGCAATGCCGCGTGTGTGAAGAAGGTCTTCGGATTGTAAAGCACTTTCGACGGGGACGATGATGACGGTACCCGTAGAAGAAGCCCCGGCTAACTTCGTGCCAGCAGCCGCGGTAATACGAAGGGGGCTAGCGTTGCTCGGAATGACTGGGCGTAAAGGGCGCGTAGGCGGTTTGAACAGTCAGGTGTGAAATCCCCGGGCTTAACCTGGGAACTGCATTTGATACGTTTAGACTAGAGTTCGAGAGAGGGTTGTGGAATTCCCAGTGTAGAGGTGAAATTCGTAGATATTGGGAAGAACACCGGTGGCGAAGGCGGCAACCTGGCTCGATACTGACGCTGAGGCGCGAAAGCGTGGGGAGCAA…	0	0	0	0	0	0	0	0	0	0	0	0	0	0	0	0	0	0	0	0	0	0	0	0	0	0	0	0	0	0	0	5	6	0	12	0	0	0
379	ASV_1398	Bacteria	Bacteroidetes	Bacteroidia	Bacteroidales	Muribaculaceae	Muribaculum	Muribaculum intestinale	NR_144616.1	93.069	TGAGGAATATTGGTCAATGGACGCAAGTCTGAACCAGCCAAGTCGCGTGAGGGAATAAGGTCCTATGGATTGTAAACCTCTTTTGTCGGGGAGCAATGAGCGTCACGCGTGATGCGTTGAGAGTACCCGAAGAAAAAGCATCGGCTAACTCCGTGCCAGCAGCCGCGGTAATACGGAGGATGCGAGCGTTATCCGGATTTATTGGGTTTAAAGGGTGCGTAGGCGGGGAGCCAAGTCAGCGGTAAAATCGTGGGGCTCAACCCCATCCCGCCGTTGAAACTGGTTTTCTTGAGTGGATGAGAAGTATGCGGAATGCGTGGTGTAGCGGTGAAATGCATAGATATCACGCAGAACTCCGATTGCGAAGGCAGCATACCGGCATCCAACTGACGCTGAAGC…	0	0	0	0	0	0	0	0	0	0	0	0	0	0	0	0	0	0	0	0	0	0	0	0	0	0	0	0	0	0	0	0	0	0	0	0	0	0
380	ASV_1399	Bacteria	Firmicutes	Clostridia	Clostridiales	Lachnospiraceae	Mediterraneibacter	[Ruminococcus] torques	NR_036777.1	99.231	CCGCGGTAATACGTATGGTGCAAGCGTTATCCGGATTTACTGGGTGTAAAGGGAGCGTAGACGGATGGGCAAGTCTGATGTGAAAACCCGGGGCTCAACCCCGGGACTGCATTGGAAACTGTTCATCTAGAGTGCTGGAGAGGTAAGTGGAATTCCTAGTGTAGCGGTGAAATGCGTAGATATTAGGAGGAACACCAGTGGCGAAGGCGGCTTACTGGACAGTAACTGACGTTGAGGCTCGAAAGCGTGGGGAGCAAACA	0	0	0	0	0	10	0	0	0	0	0	0	0	0	0	0	0	0	0	0	0	0	0	0	0	0	0	0	0	0	0	0	0	0	0	0	0	0
381	ASV_14	Bacteria	Firmicutes	Bacilli	Lactobacillales	Lactobacillaceae	Paucilactobacillus	Lactobacillus suebicus	NR_114790.2	91.569	TAGGGAATCTTTCACAATGAACGAAAGTTTGATGAAGCAACGCCGCGTGAATGAAGAAGGGTTTCGGCTCGTAAAATTCTGTTGTTAGAGAAGAACGTATCTAGTAGGAAATGGCTAGATAGTGACGGTATCTGATTAGAAAGTCACGGCTAACTACGTGCCAGCAGCCGCGGTAATACGTAGGTGGCAAGCGTTATCCGGATTTATTGGGCGTAAAGCGAGCGCAGGCGGTCATCTAAGTCCGATGTGAAAGCCTTCGGCTTAACCGAAGAAGTGCATAGGAAACTGGGTGACTTGAGTACAGAAGAGGACAGTAGAACTCCATGAGTAGCGGTGAAATGCGTAGATTTATGGAAGAATACCAGTGGCGAAGGCGGCTGTCTGGTCTGTCACTGACGC…	0	0	0	0	0	0	0	0	0	0	0	0	0	0	0	0	0	0	0	0	0	0	0	0	0	0	0	0	42114	49882	68706	0	0	0	0	0	0	0
382	ASV_140	Bacteria	Proteobacteria	Gammaproteobacteria	Enterobacterales	Erwiniaceae	Rosenbergiella	Rosenbergiella epipactidis	NR_126303.1	100	TGGGGAATATTGCACAATGGGCGCAAGCCTGATGCAGCCATGCCGCGTGTATGAAGAAGGCCTTCGGGTTGTAAAGTACTTTCAGTCAGGAGGAAGGGTGTGAAATTAATACTTTCATGCATTGACGTTACTGACAGAAGAAGCACCGGCTAACTCCGTGCCAGCAGCCGCGGTAATACGGAGGGTGCAAGCGTTAATCGGAATTACTGGGCGTAAAGCGCACGCAGGCGGTTTGTTAAGTCAGATGTGAAATCCCCGGGCTCAACCTGGGAACTGCATTTGAAACTGGCAAGCTTGAGTCTTGTAGAGGGGGGTAGAATTCCAGGTGTAGCGGTGAAATGCGTAGAGATCTGGAGGAATACCGGTGGCGAAGGCGGCCCCCTGGACAAAGACTGACGC…	0	19	44	0	0	0	0	0	0	0	0	0	0	0	0	0	0	0	0	0	0	0	0	0	0	0	0	0	0	15	0	20	0	0	0	0	153	63
383	ASV_1400	Bacteria	Firmicutes	Bacilli	Bacillales	Staphylococcaceae	Staphylococcus	Staphylococcus hominis	NR_041323.1	100	TAGGGAATCTTCCGCAATGGGCGAAAGCCTGACGGAGCAACGCCGCGTGAGTGATGAAGGTCTTCGGATCGTAAAACTCTGTTATTAGGGAAGAACAAACGTGTAAGTAACTGTGCACGTCTTGACGGTACCTAATCAGAAAGCCACGGCTAACTACGTGCCAGCAGCCGCGGTAATACGTAGGTGGCAAGCGTTATCCGGAATTATTGGGCGTAAAGCGCGCGTAGGCGGTTTTTTAAGTCTGATGTGAAAGCCCACGGCTCAACCGTGGAGGGTCATTGGAAACTGGAAAACTTGAGTGCAGAAGAGGAAAGTGGAATTCCATGTGTAGCGGTGAAATGCGCAGAGATATGGAGGAACACCAGTGGCGAAGGCGACTTTCTGGTCTGTAACTGACGC…	0	0	0	0	0	0	0	0	0	0	0	0	0	0	0	0	0	0	0	0	0	0	0	0	0	0	0	0	0	0	0	0	0	0	0	0	0	0
384	ASV_1401	Bacteria	Proteobacteria	Gammaproteobacteria	Pseudomonadales	Pseudomonadaceae	Pseudomonas	Pseudomonas weihenstephanensis	NR_148764.1	90.661	CGGTAATACAGAGGGTGCAAGCGTTAATCGGAATTACTGGGCGTAAAGCGCGCGTAGGTGGTTTGTTAAGTTGAATGTGAAATCCCCGGGCTCAACCTGGGAACTGCATCCAAAACTGTCAGGCTAGAGTGTCGGAGAGGAAAGCGGAATTCCTAGTGTAGCGGTGAAATGCGTAGATATTAGGAGGAACACCAGTGGCGAAGGCGGCTTTCTGGACGGTAACTGACGTTGAGGCTCGAAAGCGTGGGGAGCAAACA	0	0	0	0	0	0	0	0	0	0	0	0	0	0	0	0	0	0	0	0	0	0	0	0	0	0	0	0	0	0	0	0	0	0	0	0	0	0
385	ASV_1402	Bacteria	Firmicutes	Clostridia	Clostridiales	Lachnospiraceae	Mediterraneibacter	[Ruminococcus] gnavus	NR_036800.1	96.887	CGGTAATACGTAGGGGGCAAGCGTTATCCGGATTTACTGGGTGTAAAGGGAGCGTAGACGGCACGGCAAGCCAGATGTGAAAGCCCGGGGCTCAACCCCGGGACTGCATTTGGAACTGCTGAGCTAGAGTGTCGGAGAGGCAAGTGGAATTCCTAGTGTAGCGGTGAAATGCGTAGATATTAGGAGGAACACCAGTGGCGAAGGCGGCTTGCTGGACGATGACTGACGTTGAGGCTCGAAAGCGTGGGGAGCAAACA	0	0	0	0	0	0	0	0	0	0	0	0	0	0	0	0	0	0	0	0	0	0	0	0	0	0	0	0	23	0	0	0	0	0	0	0	0	0
386	ASV_1405	Bacteria	Proteobacteria	Gammaproteobacteria	Oceanospirillales	Saccharospirillaceae	Salinispirillum	Salinispirillum marinum	NR_134169.1	91.753	TGAGGAATATTGGTCAATGGGCGAAAGCCTGAACCAGCCATGCCGCGTGAAGGATGACAGCGCTATGCGTTGTAAACTTCTTTTGTACGAGAAGAAACGCTCCGACGTGTCGGGGTCTGACGGTATCGTACGAATAAGCATCGGCTAACTCCGTGCCAGCAGCCGCGGTAATACGGAGGGTGCGAGCGTTAATCGGAATTACTGGGCGTAAAGCGTACGTAGGCGGTTAGATAAGTCAGATGTGAAAGCCCCGGGCTTAACCTGGGAACTGCATTTGATACTGGCAGACTAGAGTATGGTAGAGGGGGGTAGAATTCATAGTGTAGCGGTGAAATGCGTAGATATTATGAGGAATACCAGTGGCGAAGGCGGCCCCCTGGACCAATACTGACACTGAGG…	23	0	0	0	0	0	0	0	0	0	0	0	0	0	0	0	0	0	0	0	0	0	0	0	0	0	0	0	0	0	0	0	0	0	0	0	0	0
387	ASV_1406	Bacteria	Firmicutes	Clostridia	Clostridiales	Eubacteriaceae	Eubacterium	Eubacterium coprostanoligenes	NR_104907.1	93.704	GTGCCAGCCGCCGCGGTAATACGTAGGTGGCAAGCGTTATCCGGAATTACTGGGTGTAAAGGGAGCGCAGGCGGGATAGCAAGTCAGCTGTGAAAACTATGGGCTCAACCCATAAACTGCAGTTGAAACTGTTATTCTTGAGTGGAGTAGAGGCAAGCGGAATTCCGAGTGTAGCGGTGAAATGCGTAGATATTCGGAGGAACACCAGTGGCGAAGGCGGCTTGCTGGGCTCTAACTGACGCTGAGGCTCGAAAGTGTGGGGAGCAAACA	14	5	0	0	0	0	0	0	0	0	0	0	0	4	0	0	0	0	0	0	0	0	0	0	0	0	0	0	0	0	0	0	0	0	0	0	0	0
388	ASV_1407	Bacteria	Proteobacteria	Deltaproteobacteria	Desulfuromonadales	Geobacteraceae	Geobacter	Geobacter metallireducens	NR_075011.1	84.821	CGGTCATACGTAGGGTGCAAGCATTATCCGGAGTGACTGGGCGTAAAGAGTTGCGTAGGCGGTTTAATAAGTGAATAGTGAAACCTGGTGGCTCAACCATACAGACTATTATTCAAACTGTTAAACTCGAGAGTTGTAGAGGTAACTGGAATTTCTAGTGTAGGAGTGAAATCCGTAGATATTAGAAGGAACACCAATGGCGTAGGCAGGTTACTGGACTATTTCTGACGCTAAGGCACGAAAGCGTGGGGAGCGAACT	0	0	0	0	0	0	0	0	0	0	0	0	0	0	0	0	0	0	0	0	0	0	0	0	0	0	0	0	0	0	0	0	23	0	0	0	0	0
389	ASV_1408	Bacteria	Firmicutes	Bacilli	Lactobacillales	Leuconostocaceae	Weissella	Weissella koreensis	NR_029041.1	95.785	TAGGGAATCTTCCACAATGGACGAAAGTCTGATGGAGCAACGCCGCGTGTGTGATGAAGGGTTTCGGCTCGTAAAACACTGTTGTAAGAGAAGAATGACATTGAGAGTAACTGTTCAATGTGTGACGGTATCTTACCAGAAAGGAACGGCTAAATACGTGCCAGCAGCCGCGGTAATACGTATGTTCCAAGCGTTATCCGGATTTATTGGGCGTAAAGCGAGCGCAGACGGTTGATTAAGTCTGATGTGAAAGCCCGGAGCTCAACTCCGGAAAGGCATTGGAAACTGGTCAACTTGAGTGCAGTAGAGGTAAGTGGAACTCCATGTGTAGCGGTGGAATGCGTAGATATATGGAAGAACACCAGCGGCGAAGGCGGCTTACTGGACTGTAACTGACGT…	0	0	0	0	0	0	0	0	0	0	0	0	0	0	0	0	0	0	0	0	0	0	0	0	0	0	0	0	0	0	0	0	23	0	0	0	0	0
390	ASV_1409	Bacteria	Firmicutes	Clostridia	Clostridiales	Ruminococcaceae	Papillibacter	Papillibacter cinnamivorans	NR_025025.1	93.462	CCGCGGTAATACGTAGGGAGCGAGCGTTGTCCGGATTTACTGGGTGTAAAGGGTGCGTAGGCGGGATGGCAAGTCAGATGTGAAATGCCGGGGCTCAACCCCGGAGCTGCATTTGAAACTGTCGTTCTTGAGTGAAGTAGAGGCAGGCGGAATTCCTAGTGTAGCGGTGAAATGCGTAGATATTAGGAGGAACACCAGTGGCGAAGGCGGCCTGCTGGGCTTTAACTGACGCTGAGGCACGAAAGCATGGGGAGCAAACA	0	0	0	0	0	6	0	0	0	0	0	0	0	0	0	0	0	0	0	0	0	0	0	0	0	0	0	0	0	0	0	0	17	0	0	0	0	0
391	ASV_141	Bacteria	Firmicutes	Bacilli	Lactobacillales	Lactobacillaceae	Paucilactobacillus	Lactobacillus vaccinostercus	NR_112541.1	92.506	TAGGGAATCTTTCACAATGGACGCAAGTCTGATGAAGCAACGCCGCGTGAGTGAAGAAGGGTTTCGGCTCGTAAAACTCTGTGGTTAGAGAAGAACGTATCTAGTAGGAAATGGCTAGGTAGTGACGGTATCTAATTAGAAAGTCACGGCTAACTACGTGCCAGCAGCCGCGGTAATACGTAGGTGGCAAGCGTTATCCGGATTTATTGGGCGTAAAGCGAGCGCAGGTGGTTGTCTAAGTCCAGTGTGAAAGCCTTCGGCTTAACCGAAGAAGTGCATTGGAAACTGGGTAACTTGAGTGCAGAAGAGGACAGTAGAACACCATGTGTAGCGGTGAAATGCGTAGATATATGGTAGAATACCAGTGGCGAAAGCGGCTGTCTGGTCTGTGACTGACGC…	0	0	0	0	0	0	0	0	0	0	0	0	0	0	0	0	0	0	636	497	566	969	707	103	746	412	249	318	0	0	0	0	0	0	0	0	0	0
392	ASV_1411	Bacteria	Gemmatimonadetes	Gemmatimonadetes	Gemmatimonadales	Gemmatimonadaceae	Gemmatimonas	Gemmatimonas phototrophica	NR_136770.1	94.033	TGGGGAATATTGCGCAATGGCCGCAAGGCTGACGCAGCGACGCCGCGTGGGGGATGAAGCATTTCGGTGTGTAAACCCCTGTTGCCCGGGACGAACCTCTCCTTTCGAGGAGACTGACGGTACCGGGTGAGGAAGCACCGGCTAACTCCGTGCCAGCAGCCGCGGTAATACGGAGGGTGCGAGCGTTGTCCGGAATCACTGGGCGTAAAGGGCGCGTAGGCGGTGACTTAAGCGTGTGGTGAAAGCCCGGGGCTCAACCCCGGGTCGGCCGTGCGAACTGGGTCACTCGAGCACTGTAGAGGCAGGTGGAATTCCGGGTGTAGCGGTGGAATGCGTAGAGATCCGGAAGAACACCAGTGGCGAAGGCGGCCTGCTGGGCAGTAGCTGACGCTGAGGCGC…	0	0	0	0	0	0	0	0	0	0	7	0	0	0	0	10	0	6	0	0	0	0	0	0	0	0	0	0	0	0	0	0	0	0	0	0	0	0
393	ASV_1412	Bacteria	Bacteroidetes	Bacteroidia	Bacteroidales	NA	Phocaeicola	Phocaeicola vulgatus	NR_074515.1	99.615	CCGCGGTAATACGGAGGATCCGAGCGTTATCCGGATTTATTGGGTTTAAAGGGAGCGTAGATGGATGTTTAAGTCAGTTGTGAAAGTTTGCGGCTCAACCGTAAAATTGCAGTTGATACTGGATATCTTGAGTGCAGTTGAGGCAGGCGGAATTCGTGGTGTAGCGGTGAAATGCTTAGATATCACGAAGAACTCCGATTGCGAAGGCAGCCTGCTAAGCTGCAACTGACATTGAGGCTCGAAAGTGTGAGTATCAAACA	0	0	0	0	0	0	0	0	0	0	0	0	0	0	0	0	0	0	0	0	0	0	0	0	0	0	0	0	0	0	0	0	0	23	0	0	0	0
394	ASV_1413	Bacteria	Proteobacteria	Deltaproteobacteria	Desulfuromonadales	Geobacteraceae	Geobacter	Geobacter argillaceus	NR_043575.1	81.25	CCGCGGTCATACGTAGGGTGCAAGCATTATCCGGAGTGACTGGGCGTAAAGGGTTGCGTAGGCGGTTTAATAAGTGAATAGTGAAACCTGGTGGCTCAACCATACAGACTATTATTCAAACTGTTAAACTCGAGAGTGGTAGAGGTAACTGGAATTTCTAGTGTAGGAGTGAAATCCGTAGATATTAGAAGGAACACCAATGGCGTAGGCAGGTTACTGGACTATTTCTGACGCTAAGGCACGAAAGCGTGGGGAGCGAACT	0	0	0	0	0	0	0	0	0	0	0	0	0	0	0	0	0	0	0	0	0	0	0	0	0	0	0	0	0	0	0	0	0	23	0	0	0	0
395	ASV_1415	Bacteria	Bacteroidetes	Bacteroidia	Bacteroidales	Tannerellaceae	Parabacteroides	Parabacteroides distasonis	NR_041342.1	99.289	TGAGGAATATTGGTCAATGGGCGTAAGCCTGAACCAGCCAAGTCGCGTGAGGGATGAAGGTTCTATGGATCGTAAACCTCTTTTATAAGGGAATAAAGTGTGGGACGTGTCCCGTTTTGTATGTACCTTATGAATAAGGATCGGCTAACTCCGTGCCAGCAGCCGCGGTAATACGGAGGATCCGAGCGTTATCCGGATTTATTGGGTTTAAAGGGTGCGTAGGCGGCCTTTTAAGTCAGCGGTGAAAGTCTGTGGCTCAACCATAGAATTGCCGTTGAAACTGGGGGGCTTGAGTATGTTTGAGGCAGGCGGAATGCGTGGTGTAGCGGTGAAATGCTTAGATATCACGCAGAACCCCGATTGCGAAGGCAGCCTGCCAAGCCATGACTGACGCTGATG…	0	0	0	0	0	0	0	0	0	0	0	0	0	0	0	0	0	23	0	0	0	0	0	0	0	0	0	0	0	0	0	0	0	0	0	0	0	0
396	ASV_1417	Bacteria	Proteobacteria	Betaproteobacteria	Burkholderiales	Sutterellaceae	Sutterella	Sutterella wadsworthensis	NR_117778.1	99.766	TGGGGAATTTTGGACAATGGGGGCAACCCTGATCCAGCCATGCCGCGTGCAGGATGAAGGTCTTCGGATTGTAAACTGCTTTTGTCAGGGACGAAAAGGGATGCGATAACACCGTATTCCGCTGACGGTACCTGAAGAATAAGCACCGGCTAACTACGTGCCAGCAGCCGCGGTAATACGTAGGGTGCAAGCGTTAATCGGAATTACTGGGCGTAAAGCGTGCGCAGGCGGTTCTGTAAGATAGATGTGAAATCCCCGGGCTCAACCTGGGAATTGCATATATGACTGCAGGACTTGAGTTTGTCAGAGGAGGGTGGAATTCCACGTGTAGCAGTGAAATGCGTAGATATGTGGAAGAACACCGATGGCGAAGGCAGCCCTCTGGGACATGACTGACGC…	0	0	0	0	0	0	0	0	0	0	0	0	0	0	0	0	0	0	0	0	0	0	0	0	0	0	0	0	0	0	0	0	0	0	0	23	0	0
397	ASV_1418	Bacteria	Proteobacteria	Gammaproteobacteria	Pseudomonadales	Moraxellaceae	Acinetobacter	Acinetobacter qingfengensis	NR_133685.1	95.093	TGGGGAATATTGGACAATGGGCGAAAGCCTGATCCAGCCATGCCGCGTGTGTGAAGAAGGCCTTATGGTTGTAAAGCACTTTAAGCGAGGAGGAGGGTACCCTGACTAATAATTGGGTGTATTGGACGTTACTCGCAGAATAAGCACCGGCTAACTCTGTGCCAGCAGCCGCGGTAATACAGAGGGTGCGAGCGTTAATCGGAATTACTGGGCGTAAAGCGCGCGTAGGCGGCTAATTAAGTCGGATGTGAAATCCCCGAGCTCAACTTGGGAATTGCATACGATACTGGTTAGCTAGAGTATGGGAGAGGAAGGTAGAATTCCAGGTGTAGCGGTGAAATGCGTAGAGATCTGGAGGAATACCGATGGCGAAGGCAGCCTTCTGGCCTAATACTGACG…	0	0	0	0	0	0	0	0	0	0	0	0	0	0	0	0	0	0	0	0	0	0	0	0	0	0	0	0	0	0	0	0	0	0	0	0	23	0
398	ASV_1419	Bacteria	Proteobacteria	Gammaproteobacteria	Pseudomonadales	Moraxellaceae	Acinetobacter	Acinetobacter soli	NR_044454.1	99.766	TGGGGAATATTGGACAATGGGGGGAACCCTGATCCAGCCATGCCGCGTGTGTGAAGAAGGCCTTATGGTTGTAAAGCACTTTAAGCGAGGAGGAGGCTCTTTTGGTTAATACCCAGGATGAGTGGACGTTACTCGCAGAATAAGCACCGGCTAACTCTGTGCCAGCAGCCGCGGTAATACAGAGGGTGCAAGCGTTAATCGGATTTACTGGGCGTAAAGCGCGCGTAGGCGGCCAATTAAGTCAAATGTGAAATCCCCGAGCTTAACTTGGGAATTGCATTCGATACTGGTTGGCTAGAGTGTGGGAGAGGATGGTAGAATTCCAGGTGTAGCGGTGAAATGCGTAGAGATCTGGAGGAATACCGATGGCGAAGGCAGCCATCTGGCCTAACACTGACG…	0	0	0	0	0	0	0	0	0	0	0	0	0	0	0	0	0	0	0	0	0	0	0	0	0	0	0	0	0	0	0	0	0	0	0	0	0	0
399	ASV_142	Bacteria	Firmicutes	Bacilli	Lactobacillales	Lactobacillaceae	Paucilactobacillus	Lactobacillus hokkaidonensis	NR_114335.1	92.272	TAGGGAATCTTTCACAATGGACGCAAGTCTGATGAAGCAACGCCGCGTGAGTGAAGAAGGGTTTCGGCTCGTAAAACTCTGTGGTTAGAGAAGAACGTATCTAGTAGGAAATGACTAGGTAGTGACGGTATCTGATTAGAAAGTCACGGCTAACTACGTGCCAGCAGCCGCGGTAATACGTAGGTGGCAAGCGTTATCCGGATTTATTGGGCGTAAAGCGAGTGCAGGTGGTTGTTTAAGTCCAGTGTGAAAGCCTTCGGCTTAACCGAAGAAGTGCATTGGAAACTGGATAACTTGAGTGCAGAAGAGGACAGTAGAACACCATGTGTAGCGGTGAAATGCGTAGATATATGGTAGAATACCAGTGGCGAAAGCGGCTGTCTGGTCTGTAACTGACGC…	0	0	0	0	0	0	0	0	0	0	0	0	0	0	0	0	0	0	860	965	785	1560	735	34	30	91	42	100	0	0	0	0	0	0	0	0	0	0
400	ASV_1420	Bacteria	Proteobacteria	Betaproteobacteria	Burkholderiales	Comamonadaceae	Pelomonas	Pelomonas puraquae	NR_042615.1	99.766	TGGGGAATTTTGGACAATGGGCGCAAGCCTGATCCAGCCATGCCGCGTGCGGGAAGAAGGCCTTCGGGTTGTAAACCGCTTTTGTCAGGGAAGAAAAGGTTCTGGTTAATACCTGGGACTCATGACGGTACCTGAAGAATAAGCACCGGCTAACTACGTGCCAGCAGCCGCGGTAATACGTAGGGTGCAAGCGTTAATCGGAATTACTGGGCGTAAAGCGTGCGCAGGCGGTTATGCAAGACAGAGGTGAAATCCCCGGGCTCAACCTGGGAACTGCCTTTGTGACTGCATAGCTAGAGTGCGGCAGAGGGGGATGGAATTCCGCGTGTAGCAGTGAAATGCGTAGATATGCGGAGGAACACCGATGGCGAAGGCAATCCCCTGGGCCTGCACTGACGC…	0	0	0	0	0	0	0	0	0	0	0	0	0	0	0	0	0	0	0	0	0	0	0	0	0	0	0	0	0	0	0	0	0	0	0	0	0	0
401	ASV_1421	Bacteria	Proteobacteria	Betaproteobacteria	Burkholderiales	NA	Aquabacterium	Aquabacterium parvum	NR_024874.1	98.829	TGGGGAATTTTGGACAATGGGCGCAAGCCTGATCCAGCAATGCCGCGTGCAGGAAGAAGGCCTTCGGGTTGTAAACTGCTTTTGTCAGGGAAGAAATCTTCTGGGCTAATACCCCGGGAGGATGACGGTACCTGAAGAATAAGCACCGGCTAACTACGTGCCAGCAGCCGCGGTAATACGTAGGGTGCGAGCGTTAATCGGAATTACTGGGCGTAAAGCGTGCGCAGGCGGCTTTGCAAGACAGATGTGAAATCCCCGGGCTCAACCTGGGAACTGCATTTGTGACTGCAAGGCTAGAGTACGGCAGAGGGGGATGGAATTCCGCGTGTAGCAGTGAAATGCGTAGATATGCGGAGGAACACCGATGGCGAAGGCAATCCCCTGGGCCTGTACTGACGC…	0	0	0	0	0	0	0	0	0	0	0	0	0	0	0	0	0	0	0	0	0	0	0	0	0	0	0	0	0	0	0	9	0	0	0	0	0	0
402	ASV_1422	Bacteria	Firmicutes	Clostridia	Clostridiales	Lachnospiraceae	Coprococcus	Coprococcus catus	NR_024750.1	85.669	TGGGGAATATTGGGCAATGGGCGAAAGCCTTACCCAGCAATACCGCGTGAGGGAAGGAGGTCTTCGGATTGTAAACCTCTTTGATCAGGGACGAAGAAAGTGACGGTACCTGAAGAACAAGCCCCGGCTAACTACGTGCCAGCAGCCGCGGTAATACGTAGGGGGCGAGCGTTGTCCGGAATGACTGGGCGTAAAGGGTGCGTAGGCGGCTAAGCAAGTTAGAAGTGAAATACCTAGGGCTTAACTCAGGTGCTGCTTTTAAAACTGTTTGGCTGGAGTGCAGGAGAGGTTAATGGAATTCCTAGTGTAGCGGTGGAATGCGTAGATATTAGGAGGAACACCAGAGGCGAAGGCGATTAACTGGACTGTAACTGACGCTGAGGCACGAAAGTGTGGGGA…	0	0	0	0	0	0	0	0	0	0	0	0	0	0	0	0	0	0	0	0	0	0	0	0	0	0	0	0	0	0	0	0	0	0	0	0	0	0
403	ASV_1423	Bacteria	Firmicutes	Erysipelotrichia	Erysipelotrichales	Erysipelotrichaceae	Erysipelatoclostridium	Erysipelatoclostridium ramosum	NR_113243.1	100	CCGCGGTAATACGTAGGTGGCAAGCGTTATCCGGAATTATTGGGCGTAAAGAGGGAGCAGGCGGCAGCAAGGGTCTGTGGTGAAAGCCTGAAGCTTAACTTCAGTAAGCCATAGAAACCAGGCAGCTAGAGTGCAGGAGAGGATCGTGGAATTCCATGTGTAGCGGTGAAATGCGTAGATATATGGAGGAACACCAGTGGCGAAGGCGACGATCTGGCCTGCAACTGACGCTCAGTCCCGAAAGCGTGGGGAGCAAATA	0	0	0	0	0	0	0	0	0	0	0	0	0	0	0	0	0	0	0	0	0	0	0	0	0	0	0	0	0	0	0	0	0	0	0	0	0	0
404	ASV_1426	Bacteria	Bacteroidetes	Bacteroidia	Bacteroidales	Bacteroidaceae	Bacteroides	Bacteroides kribbi	NR_159118.1	99.63	GTGCCAGCCGCCGCGGTAATACGGAGGATCCGAGCGTTATCCGGATTTATTGGGTTTAAAGGGAGCGTAGGTGGATTGTTAAGTCAGTTGTGAAAGTTTGCGGCTCAACCGTAAAATTGCAGTTGAAACTGGCAGTCTTGAGTACAGTAGAGGTGGGCGGAATTCGTGGTGTAGCGGTGAAATGCTTAGATATCACGAAGAACTCCGATTGCGAAGGCAGCTCACTAGACTGTCACTGACACTGATGCTCGAAAGTGTGGGTATCAAACA	0	0	0	0	0	0	0	0	0	0	0	0	0	0	0	0	0	0	0	0	0	0	0	0	0	0	0	0	0	0	0	0	0	12	0	0	0	0
405	ASV_1427	Bacteria	Firmicutes	Clostridia	Clostridiales	Ruminococcaceae	Neglecta	Neglecta timonensis	NR_144736.1	95.385	CCGCGGTAATACGTAGGGAGCAAGCGTTGTCCGGATTTACTGGGTGTAAAGGGTGCGTAGGCGGCTAGGCAAGTCAGACGTGAAAACCATGGGCTCAACCTGTGGACTGCGTTTGAAACTGTTTAGCTTGAGTGAAGTAGAGGTAGGCGGAATTCCCGGTGTAGCGGTGAAATGCGTAGAGATCGGGAGGAACACCAGTGGCGAAGGCGGCCTACTGGGCTTTAACTGACGCTGAGGCACGAAAGCATGGGTAGCAAACA	0	0	0	0	0	0	0	0	0	0	0	0	0	0	0	0	0	0	0	0	0	0	0	0	0	0	0	0	0	0	0	0	0	0	0	0	0	0
406	ASV_1428	Bacteria	Proteobacteria	Gammaproteobacteria	Enterobacterales	Hafniaceae	Hafnia	Hafnia alvei	NR_112985.1	99.615	CCGCGGTAATACGGAGGGTGCAAGCGTTAATCGGAATTACTGGGCGTAAAGCGCACGCAGGCGGTTGATTAAGTCAGATGTGAAATCCCCGAGCTTAACTTGGGAACTGCATTTGAAACTGGTCAGCTAGAGTCTTGTAGAGGGGGGTAGAATTCCAGGTGTAGCGGTGAAATGCGTAGAGATCTGGAGGAATACCGGTGGCGAAGGCGGCCCCCTGGACAAAGACTGACGCTCAGGTGCGAAAGCGTGAGGAGCAAACA	0	0	0	0	0	0	0	0	0	0	0	0	0	0	0	0	0	0	0	0	0	0	0	0	0	0	0	0	0	0	0	0	0	0	0	0	0	0
407	ASV_1429	Bacteria	Bacteroidetes	Bacteroidia	Bacteroidales	Odoribacteraceae	Odoribacter	Odoribacter splanchnicus	NR_074535.1	99.257	GTGTCAGCCGCCGCGGTAATACGGAGGATGCGAGCGTTATCCGGATTTATTGGGTTTAAAGGGTGCGTAGGCGGTTTATTAAGTTAGTGGTTAAATATTTGAGCTAAACTCAATTGTGCCATTAATACTGGTAAACTGGAGTACAGACGAGGTAGGCGGAATAAGTTAAGTAGCGGTGAAATGCATAGATATAACTTAGAACTCCGATAGCGAAGGCAGCTTACCAGACTGTAACTGACGCTGATGCACGAGAGCGTGGGTAGCGAACA	0	0	0	0	0	0	0	0	0	0	0	0	0	0	0	0	0	0	0	0	0	0	0	0	0	0	0	0	22	0	0	0	0	0	0	0	0	0
408	ASV_143	Bacteria	Firmicutes	Bacilli	Lactobacillales	Lactobacillaceae	Lentilactobacillus	Lactobacillus curieae	NR_109538.1	91.803	TAGGGAATCTTTCACAATGGACGAAAGTCTGATGAAGCAACGCCGCGTGAGTGAAGAAGGGTTTCGGCTCGTAAAACTCTGTTGCTAGAGAAGAACGAGAGTAGTAGGAAATGGCTACTCCGTGACGGTATCTGGTTAGAAAGTCACGGCTAACTACGTGCCAGCAGCCGCGGTAATACGTAGGTGGCAAGCGTTATCCGGATTTATTGGGCGTAAAGCGAGCGCAGGCGGTTTTCTAAGTCCGATGTGAAAGCCTTCGGCTTAACCGAAGAAGTGCATTGGAAACTAGAAGACTTGAGTACAGAAGAGGACAGTAGAACTCCATGTGTAGCGGTGAAATGCGTAGATATATGGAAGAATACCAGTGGCGAAAGCGGCTGTCTGGTCTGTTACTGACGT…	0	0	0	0	0	0	0	0	3890	91	345	550	299	0	0	0	0	0	0	0	0	0	0	0	0	0	0	0	0	0	0	0	0	0	0	0	0	0
409	ASV_1430	Bacteria	Proteobacteria	Gammaproteobacteria	Pseudomonadales	Pseudomonadaceae	Pseudomonas	Pseudomonas punonensis	NR_109583.1	99.766	TGGGGAATATTGGACAATGGGCGAAAGCCTGATCCAGCCATGCCGCGTGTGTGAAGAAGGTCTTCGGATTGTAAAGCACTTTAAGTTGGGAGGAAGGGTTGTAGATTAATACTCTGCAATTTTGACGTTACCGACAGAATAAGCACCGGCTAACTCTGTGCCAGCAGCCGCGGTAATACAGAGGGTGCAAGCGTTAATCGGAATTACTGGGCGTAAAGCGCGCGTAGGTGGTTTGTTAAGTTGGATGTGAAAGCCCCGGGCTCAACCTGGGAACTGCATCCAAAACTGGCAAGCTAGAGTACAGTAGAGGGTGGTGGAATTTCCTGTGTAGCGGTGAAATGCGTAGATATAGGAAGGAACACCAGTGGCGAAGGCGACCACCTGGACTGATACTGACAC…	0	0	0	0	0	0	0	0	0	0	0	0	0	0	0	0	0	0	0	0	0	0	0	0	0	0	0	0	0	22	0	0	0	0	0	0	0	0
410	ASV_1431	Bacteria	Bacteroidetes	Sphingobacteriia	Sphingobacteriales	Sphingobacteriaceae	Sphingobacterium	Sphingobacterium chuzhouense	NR_153692.1	99.763	TAGGGAATATTGGTCAATGGGCGGGAGCCTGAACCAGCCATGCCGCGTGCGGGACGAAGGCCCTATGGGTCGTAAACCGCTTTTACACGGGAACAACCGCCGGTACGTGTACCGGTCTGAGTGTACCGTGGGAATAAGGATCGGCTAACTCCGTGCCAGCAGCCGCGGTAATACGGAGGATCCGAGCGTTATCCGGAATTATTGGGTTTAAAGGGTGCGTAGGCGGCACTTTAAGTCAGGGGTGAAATACAGCGGCTCAACCGTTGCAGTGCCCTTGATACTGAAGTGCTTGAATGTGGCCGAAGGAGGCGGAACGGGACAAGTAGCGGTGAAATGCATAGATATGTCCCAGAACCCCGATTGCGAAGGCAGCTTCCTAGACCGTTATTGACGCTGATG…	0	0	0	0	0	0	0	0	0	0	0	0	0	0	0	0	0	0	0	0	0	0	0	0	0	0	0	0	0	0	0	0	22	0	0	0	0	0
411	ASV_1432	Bacteria	Firmicutes	Clostridia	Clostridiales	Lachnospiraceae	Lachnoclostridium	[Clostridium] symbiosum	NR_118730.1	98.507	TGGGGAATATTGCACAATGGGCGAAAGCCTGATGCAGCGACGCCGCGTGAGTGAAGAAGTATTTCGGTATGTAAAGCTCTATCAGCAGGGAAGAAAATGACGGTACCTGACTAAGAAGCCCCGGCTAACTACGTGCCAGCAGCCGCGGTAATACGTAGGGGGCAAGCGTTATCCGGATTTACTGGGTGTAAAGGGAGCGTAGACGGTAAAGCAAGTCTGAAGTGAAAGCCCGCGGCTCAACTGCGGGACTGCTTTGGAAACTGTTTAACTGGAGTGTCGGAGAGGTAAGTGGAATTCCTAGTGTAGCGGTGAAATGCGTAGATATTAGGAGGAACACCAGTGGCGAAGGCGACTTACTGGACGATAACTGACGTTGAGGCTCGAAAGCGTGGGGAGCAA…	0	0	0	0	0	0	0	0	0	0	0	0	0	0	0	0	0	0	0	0	0	0	0	0	0	0	0	0	0	0	0	0	22	0	0	0	0	0
412	ASV_1433	Bacteria	Bacteroidetes	Bacteroidia	Bacteroidales	Bacteroidaceae	Bacteroides	Bacteroides kribbi	NR_159118.1	99.615	CCGCGGTAATACGGAGGATCCGAGCGTTATCCGGATTTATTGGGTTTAAAGGGAGCGTAGGTGGATTGTTAAGTCAGTTGTGAAAGTTTGCGGCTCAACCGTAAAATTGCAGTTGAAACTGGCAGTCTTGAGTACAGTAGAGGTGGGCGGAATTCGTGGTGTAGCGGTGATATGCTTAGATATCACGAAGAACTCCGATTGCGAAGGCAGCTCACTAGACTGTCACTGACACTGATGCTCGAAAGTGTGGGTATCAAACA	0	22	0	0	0	0	0	0	0	0	0	0	0	0	0	0	0	0	0	0	0	0	0	0	0	0	0	0	0	0	0	0	0	0	0	0	0	0
413	ASV_1434	Bacteria	Actinobacteria	Thermoleophilia	Solirubrobacterales	Solirubrobacteraceae	Solirubrobacter	Solirubrobacter ginsenosidimutans	NR_108192.1	93.911	TGGGGAATCTTGCGCAATGCGCGAAAGCGTGACGCAGCAACGCCGCGTGGGGGAAGAAGGCCTTCGGGTTGTAAACCCCTTTCAGGAGGGACGAAGCCTAGGCGGTTAATAGCCGACCCAGGTGACGGTACCTCCAGAAGAAGCCCCGGCTAACTACGTGCCAGCAGCCGCGGTAATACGTAGGGGGCAAGCGTTGTCCGGAATCATTGGGCGTAAAGCGCGTGTAGGCGGTCCGGTAAGTCGGCTGTGAAAGTCCAGGGCTCAACCCTGGGATGCCGGTCGATACTGCCGGACTAGAGTTCGGAAGAGGCGAGTGGAATTCCCGGTGTAGCGGTGAAATGCGCAGATATCGGGAGGAACACCAATGGCGAAGGCAGCTCGCTGGGACGTTACTGACGC…	0	22	0	0	0	0	0	0	0	0	0	0	0	0	0	0	0	0	0	0	0	0	0	0	0	0	0	0	0	0	0	0	0	0	0	0	0	0
414	ASV_1435	Bacteria	Bacteroidetes	Bacteroidia	Bacteroidales	Tannerellaceae	Parabacteroides	Parabacteroides merdae	NR_041343.1	100	CCGCCGCGGTAATACGGAGGATGCGAGCGTTATCCGGATTTATTGGGTTTAAAGGGTGCGTAGGTGGTGATTTAAGTCAGCGGTGAAAGTTTGTGGCTCAACCATAAAATTGCCGTTGAAACTGGGTTACTTGAGTGTGTTTGAGGTAGGCGGAATGCGTGGTGTAGCGGTGAAATGCATAGATATCACGCAGAACTCCGATTGCGAAGGCAGCTTACTAAACCATAACTGACACTGAAGCACGAAAGCGTGGGGATCAAACA	0	0	0	0	22	0	0	0	0	0	0	0	0	0	0	0	0	0	0	0	0	0	0	0	0	0	0	0	0	0	0	0	0	0	0	0	0	0
415	ASV_1436	Bacteria	Actinobacteria	Thermoleophilia	Solirubrobacterales	Solirubrobacteraceae	Solirubrobacter	Solirubrobacter phytolaccae	NR_133858.1	92.131	TGAGGAATATTGGACAATGGGCGCAAGCCTGATCCAGCCATGCCGCGTGCAGGATGACGGTCCTATGGATTGTAAACTGCTTTTGTACAGGAAGAAACACTGGTTCGTGAACCAGCTTGACGGTACCTCCAGAAGAAGCTCCGGCTAACTACGTGCCAGCAGCCGCGGTAATACGTAGGGAGCAAGCGTTGTCCGGAATCATTGGGCGTAAAGCGCGCGTAGGCGGCCCGATAAGTCCGCTGTAAAAGTCAACGGCTCAACCGTTGAAAGCCGGTGGATACTGTCGGGCTAGAGTACGGAAGAGGCAAGTGGAATTCCTGGTGTAGCGGTGGAATGCGCAGATATCAGGAGGAACACCTATAGCGAAGGCAGCTTGCTGGGACGTAACTGACGCTAAGG…	0	0	0	0	0	0	0	0	22	0	0	0	0	0	0	0	0	0	0	0	0	0	0	0	0	0	0	0	0	0	0	0	0	0	0	0	0	0
416	ASV_1437	Bacteria	Firmicutes	Bacilli	Lactobacillales	Lactobacillaceae	Lentilactobacillus	Lactobacillus curieae	NR_109538.1	91.569	TAGGGAATCTTTCACAATGGACGAAAGTCTGATGAAGCAACGCCGCGTGAGTGAAGAAGGGTTTTGGCTCGTAAAACTCTGTTGCTAGAGAAGAACGAGAGTAGTAGGAAATGGCTACTCCGTGACGGTATCTGGTTAGAAAGTCACGGCTAATTACGTGCCAGCAGCCGCGGTAATACGTAGGTGGCAAGCGTTATCCGGATTTATTGGGCGTAAAGCGAGCGCAGGCGGTTCTTTAAGTCCGATGTGAAAGCCTTCGGCTTAACCGAAGAAGTGCATTGGAAACTGGGGGACTTGAGTACAGAAGAGGACAGTAGAACTCCATGTGTAGCGGTGAAATGCGTAGATATATGGAAGAATACCAGTGGCGAAAGCGGCTGTCTGGTCTGTTACTGACGT…	0	0	0	0	0	0	0	0	22	0	0	0	0	0	0	0	0	0	0	0	0	0	0	0	0	0	0	0	0	0	0	0	0	0	0	0	0	0
417	ASV_1438	Bacteria	Proteobacteria	Gammaproteobacteria	Enterobacterales	Erwiniaceae	Tatumella	Tatumella saanichensis	NR_135894.1	99.532	TGGGGAATATTGCACAATGGGCGCAAGCCTGATGCAGCCATGCCGCGTGTATGAAGAAGGCCTTCGGGTTGTAAAGTACTTTCAGCGAGGAGGAAGGCGGTCGTGTTAATAGCACGATTGATTGACGTTACTCGCAGAAGAAGCACCGGCTAACTCCGTGCCAGCAGCCGCGGTAATACGGAGGGTGCAAGCGTTAATCGGAATTACTGGGCGTAAAGCGCACGCAGGCGGTCTGTCAAGTCGGATGTGAAATCCCCGGGCTCAACCCGGGAACTGCATTCGAAACTGGCAGGCTAGAGTCTTGTAGAGGGGGGTAGAATTCCAGGTGTAGCGGTGAAATGCGTAGAGATCTGGAGGAATACCGGTGGCGAAGGCGGCCCCCTGGACAAAGACTGACGC…	0	0	0	0	0	0	0	0	8	0	14	0	0	0	0	0	0	0	0	0	0	0	0	0	0	0	0	0	0	0	0	0	0	0	0	0	0	0
418	ASV_1439	Bacteria	Proteobacteria	Alphaproteobacteria	Rhizobiales	Bradyrhizobiaceae	Bradyrhizobium	Bradyrhizobium cytisi	NR_116360.2	100	TGGGGAATATTGGACAATGGGGGCAACCCTGATCCAGCCATGCCGCGTGAGTGATGAAGGCCCTAGGGTTGTAAAGCTCTTTTGTGCGGGAAGATAATGACGGTACCGCAAGAATAAGCCCCGGCTAACTTCGTGCCAGCAGCCGCGGTAATACGAAGGGGGCTAGCGTTGCTCGGAATCACTGGGCGTAAAGGGTGCGTAGGCGGGTTTTTAAGTCAGGGGTGAAATCCTGGAGCTCAACTCCAGAACTGCCTTTGATACTGAAGATCTTGAGTCCGGGAGAGGTGAGTGGAACTGCGAGTGTAGAGGTGAAATTCGTAGATATTCGCAAGAACACCAGTGGCGAAGGCGGCTCACTGGCCCGGTACTGACGCTGAGGCACGAAAGCGTGGGGAGCAA…	0	0	0	0	0	0	0	0	0	14	0	0	0	4	0	0	0	4	0	0	0	0	0	0	0	0	0	0	0	0	0	0	0	0	0	0	0	0
419	ASV_144	Bacteria	Firmicutes	Bacilli	Lactobacillales	Lactobacillaceae	Paucilactobacillus	Lactobacillus vaccinostercus	NR_112541.1	91.101	TAGGGAATCTTTCACAATGGACGCAAGTCTGATGAAGCAACGCCGCGTGAGTGAAGAAGGGTTTCGGCTCGTAAAACTCTGTGGTTAGAGAAGAACGTATCCAGTAGGTAATGACTGGGTAGTGACGGTATCTGATTAGAAAGTCACGGCTAACTACGTGCCAGCAGCCGCGGTAATACGTAGGTGGCAAGCGTTATCCGGATTTATTGGGCGTAAAGTGAGCGCAGGCGGTTATCTAAGTCCAGTGTGAAAGCCTTCGGCTTAACCGAAGAAGTGCATTGGAAACTAGATAACTTGAGTGCAGAAGAGGACAGTAGAACACCATGTGTAGCGGTGAAATGCGTAGATATATGGTAGAATACCAGTGGCGAAAGCGGCTGTCTGGTCTGTCACTGACGC…	0	0	0	0	0	0	0	0	0	0	0	0	0	0	0	0	0	0	0	0	0	0	0	0	0	0	0	0	2268	1107	1792	0	0	0	0	0	0	0
420	ASV_1440	Bacteria	Firmicutes	Clostridia	Clostridiales	NA	Colidextribacter	Colidextribacter massiliensis	NR_147375.1	87.151	TGAGGAATCTTCCACAATGGGCGAAAGCCTGATGGAGCAACGCCGCGTGCAGGATGAAGGCCTTCGGGTCGTAAACTGCTTTTATGAGTGAAGAATATGACGGTAACTCATGAATAAGCACCGGCTAACTACGTGCCAGCAGCCGCGGTCATACGTAGGGTGCAAGCATTATCCGGAGTGACTGGGCGTAAAGAGTTGCGTAGGTGGTTCGTAAAGTGAATAGTGAAATCTGGTGGCTCAACCATACAGGCTATTATTCAAACTCACGAACTCGAGAATGGTAGAGGTAACTGGAATTTCTTGTGTAGGAGTGAAATCCGTAGATATAAGAAGGAACACCAATGGCGTAGGCAGGTTACTGGACCATTTCTGACACTGAGGCACGAAAGCGTGGGGAGC…	0	0	0	0	0	0	0	0	0	0	0	0	0	0	0	0	0	0	0	0	0	0	0	0	0	0	0	0	0	0	0	0	0	11	11	0	0	0
421	ASV_1441	Bacteria	Proteobacteria	Alphaproteobacteria	Rhizobiales	Rhizobiaceae	Shinella	Shinella curvata	NR_152074.1	83.562	TCGAGAATCTTCCGCAATGGGCGAAAGCCTGACGGAGCGACGCCGCGTGCAGGAAGAAGGCCCTCGGGTTGTAAACTGCTGTCACACGTTAAGAACCGTTGCGGTCTACCGTAACCTGACAAAAGCGTGAGAGGAAGTCACGGCTAACTTCGTGCCAGCAGCCGCGGTAAAACGAAGGTGGCTAGCGTTGTTCGGAATTACTGGGCATAAAGCGCACGTAGGTGGTTGCGTATGTCGATGGTGAAATCCTACAGCTCAACTGTAGAACTGCCATCGAAACTACGTAGCTAGAGGACAGGAGGGGAGAGTGGAATTCCTAGTGTAGCGGTGAAATGCGTAGATATCGGGAGGAACACCAGTGGCGAAGGCGGCCTTCTGGGCCGTTCCTGACACTAAGAC…	0	0	0	0	0	0	0	0	0	0	0	0	0	22	0	0	0	0	0	0	0	0	0	0	0	0	0	0	0	0	0	0	0	0	0	0	0	0
422	ASV_1443	Bacteria	Firmicutes	Bacilli	Lactobacillales	Lactobacillaceae	Pediococcus	Pediococcus argentinicus	NR_042623.1	94.379	TAGGGAATCTTCCACAATGGACGCAAGTCTGATGGAGCAATGCCGCGTGAGTGAAGAAGGGTTTCGGCTCGTAAAACTCTGTTGTTAAAGAAGAACGAGGATAATAGGAAATGATTATCCCGTGACGGTATTTAACCAGGAAGTCACGGCTAACTACGTGCCAGCAGCCGCGGTAATACGTAGGTGGCAAGCGTTATCCGGATTTATTGGGCGTAAAGCGAGCGCAGGCGGTTCTCTAAGTCTGATGTGAAAGCCTTCGGCTTAACTGAAGAAGTGCATCGGAAACTGGAAAACTTGAGTGCAGAAGAGGGTAGTGGAACTCCATGTGTAGCGGTGAAATGCGTAGATATATGGAAGAACACCAGTGGCGAAGGCGGCTACCTGGTCTGCAACTGACGC…	0	0	0	0	0	0	0	0	0	0	0	0	0	0	0	0	0	0	0	0	0	0	0	0	0	0	0	0	0	0	0	0	0	0	0	0	0	22
423	ASV_1444	Bacteria	Proteobacteria	Betaproteobacteria	Burkholderiales	Burkholderiaceae	Chitinimonas	Chitinimonas taiwanensis	NR_029099.2	83.607	TGGGGAATATTGCGCAATGGGCGAAAGCCTGACGCAGCCAACCCGCGTGTGTGATGAAGGCCTTCGGGTTGTAAAGGACTTTTGTCCGGGAGCAAATGCCGGTGGCTAATATCCACTGGAGCTGAGAGTACCGGAAGAATAAGCACCGGCTAACTACGTGCCAGCAGCCGCGGTAATACGTAGGGTGCAAGCGTTGTTCGGATTCACTGGGCGTAAAGGGTGCGTAGGTGGTCAGGCAAGTCTAACGTGAAATCCCAGGGCTTAACCCTGGAACTGCGTCGGATACTGCCTGGCTTGAGGGTTGGAGGGGGGACTGGAATTCTTGGTGTAGCAGTGAAATGCGTAGATATCAAGAGGAACACCAGTGGCGAAGGCGAGTCCCTGGACAACTCCTGACAC…	0	0	0	0	0	0	0	0	0	0	0	0	0	0	0	0	0	0	0	0	0	0	0	0	0	0	0	0	0	0	0	0	0	0	0	0	0	0
424	ASV_1445	Bacteria	Proteobacteria	Deltaproteobacteria	Desulfovibrionales	Desulfovibrionaceae	Desulfovibrio	Desulfovibrio alaskensis	NR_029338.2	92.941	GTAATACGGAGGGTGCAAGCGTTAATCGGAATCACTGGGCGTAAAGCGCACGTAGGCGGCTTGGTAAGTCAGGGGTGAAATCCCACAGCCCAACTGTGGAACTGCCTTTGATACTGTCAGGCTTGAGTACCGGAGAGGGTGGCGGAATTCCAGGTGTAGGAGTGAAATCCGTAGATATCTGGAGGAACACCGGTGGCGAAGGCGGCCACCTGGACGGTAACTGACGCTGAGGTGCGAAAGCGTGGGTAGCAAACA	0	0	0	0	0	0	0	0	0	0	0	0	0	0	0	0	0	0	0	0	0	0	0	0	0	0	0	0	0	0	0	0	0	0	0	0	0	0
425	ASV_1446	Bacteria	Proteobacteria	Alphaproteobacteria	Rhizobiales	Phyllobacteriaceae	Phyllobacterium	Phyllobacterium myrsinacearum	NR_113874.1	99.751	TGGGGAATATTGGACAATGGGCGCAAGCCTGATCCAGCCATGCCGCGTGAGTGATGAAGGCCCTAGGGTTGTAAAGCTCTTTCACCGGTGAAGATAATGACGGTAACCGTAGAAGAAGCCCCGGCTAACTTCGTGCCAGCAGCCGCGGTAATACGAAGGGGGCTAGCGTTGTTCGGATTTACTGGGCGTAAAGCGCACGTAGGCGGACTATTAAGTCAGGGGTGAAATCCCGGGGCTCAACCCCGGAACTGCCTTTGATACTGGTAGTCTTGAGTTCGAGAGAGGTGAGTGGAATTCCGAGTGTAGAGGTGAAATTCGTAGATATTCGGAGGAACACCAGTGGCGAAGGCGGCTCACTGGCTCGATACTGACGCTGAGGTGCGAAAGCGTGGGGAGCAA…	0	0	0	0	0	0	0	0	0	0	0	0	0	0	0	0	0	0	0	0	0	0	0	0	0	0	0	0	0	0	0	0	0	0	0	0	0	0
426	ASV_1447	Bacteria	Firmicutes	Bacilli	Lactobacillales	Lactobacillaceae	Lactobacillus	Lactobacillus concavus	NR_043105.1	90.867	TAGGGAATCTTTCACAATGGACGAAAGTCTGATGAAGCAACGCCGCGTGAATGAAGAAGGGTTTCGGCTCGTAAAATTCTGTTGCCGGAGAAGAACGTATCGAGTAGGAAATGGCTCGGTAGTGACGGTATCCGGTTAGAAAGTCACGGCTAACTACGTGCCAGCAGCCGCGGTAATACGTAGGTGGCAAGCGTTATCCGGATTTATTGGGCGTAAAGCGAGCTCAGGCGGTTATCTAAGTCCGGTGTGAAAGCCTTCGGCTTAACCGAAGAAGTGCATTGGAAACTAAGTAACTTGAGTGCAGAAGAGTACAGTAGAACACCATGTGTAGCGGTGAAATGCGTAGATATATGGTAGAATACCAGTGGCGAAAGCGGCTGTCCGGTCTGTCACTGACGC…	0	0	0	0	0	0	0	0	0	0	0	0	0	0	0	0	0	0	0	0	0	0	0	0	0	0	0	0	0	0	0	0	0	0	0	0	0	0
427	ASV_1448	Bacteria	Proteobacteria	Gammaproteobacteria	Pseudomonadales	Moraxellaceae	Acinetobacter	Acinetobacter lwoffii	NR_113346.1	100	TGGGGAATATTGGACAATGGGGGGAACCCTGATCCAGCCATGCCGCGTGTGTGAAGAAGGCCTTTTGGTTGTAAAGCACTTTAAGCGAGGAGGAGGCTACCGAGATTAATACTCTTGGATAGTGGACGTTACTCGCAGAATAAGCACCGGCTAACTCTGTGCCAGCAGCCGCGGTAATACAGAGGGTGCAAGCGTTAATCGGATTTACTGGGCGTAAAGCGCGCGTAGGTGGCCAATTAAGTCAAATGTGAAATCCCCGAGCTTAACTTGGGAATTGCATTCGATACTGGTTGGCTAGAGTATGGGAGAGGATGGTAGAATTCCAGGTGTAGCGGTGAAATGCGTAGAGATCTGGAGGAATACCGATGGCGAAGGCAGCCATCTGGCCTAATACTGACA…	0	0	0	0	0	0	0	0	0	0	0	0	0	0	0	0	0	0	0	0	0	0	0	0	0	0	0	0	0	0	0	0	14	0	0	0	0	0
428	ASV_1449	Bacteria	Bacteroidetes	Bacteroidia	Bacteroidales	Porphyromonadaceae	Gabonia	Gabonia massiliensis	NR_144725.1	90.26	TGAGGAATATTGGTCAATGGACGGAAGTCTGAACCAGCCAAGTCGCGTGAAGGAAGACGGCCCTTAGGGTTGTAAACTTCTTTTACTTGTGAGTAAAGTGTTTTACGAGATAGAATATTGCAATTAACAAGAGAATAAGCATCGGCTAATTCCGTGCCAGCAGCCGCGGTAATACGGAAGATGCGAGCGTTATCCGGATTTATTGGGTTTAAAGGGTGCGTAGGCGGGATTGAAAGTCAGCGGTGAAATCTCACGGCTTAACCGTGAAACTGCCGTTGAAACTATAAACCTTGAGTGTAAAAGAGGTATGCGGAATGCGTGGTGTAGCGGTGAAATGCATAGATATCACGCAGAACTCCGATTGCGAAGGCAGCATACTGGGCTACAACTGACGCTGAA…	0	0	0	0	0	0	0	0	0	0	0	0	0	0	0	0	0	0	0	0	0	0	0	0	0	0	0	0	0	0	0	0	0	0	0	0	0	0
429	ASV_1450	Bacteria	Bacteroidetes	Flavobacteriia	Flavobacteriales	Flavobacteriaceae	Eudoraea	Eudoraea chungangensis	NR_148299.1	81.446	TGAGGAATATTGGTCAATGGGCGAGAGCCTGAACCAGCCAAGTAGCGTGAAGGATGACTGCCCTATGGGTTGTAAACTTCTTTTATACGGGAGCAATAAGGGTCACGCGTGGCCCGATGAGAGTACCGTGCGAATAAGCATCGGCTAACTCCGTGCCAGCAGCCGCGGTAATACGGAGGATGCGAGCGTTATCCGGATTCATTGGGTTTAAAGGGTGCGTAGGCGGTGGCGTAAGTCAGCGGTGAAATTCACGGGCTCAACCCGTGCCGTGCCGTTGATACTGCGTTGCTGGAGTACTGTCGCCGTGGGAGGAATGTGTGGTGTAGCGGTGAAATGCATAGATATCACACAGAACACCGATTGCGAAGGCATCTCACGAGGCAGGGACTGACGCTGATG…	0	0	0	0	0	0	0	0	0	0	0	0	0	0	0	0	0	0	0	0	0	0	0	0	0	0	0	0	0	0	0	0	0	0	0	0	0	0
430	ASV_1451	Bacteria	Bacteroidetes	Flavobacteriia	Flavobacteriales	Weeksellaceae	Chryseobacterium	Chryseobacterium greenlandense	NR_116857.1	98.341	TGAGGAATATTGGACAATGGGTGAGAGCCTGATCCAGCCATCCCGCGTGAAGGACGACTGCCCTATGGGTTGTAAACTTCTTTTATACTGGGATAAACCTACTTACGTGTAAGTAGCTGAAGGTACAGTATGAATAAGCACCGGCTAACTCCGTGCCAGCAGCCGCGGTAATACGGAGGGTGCAAGCGTTATCCGGATTTATTGGGTTTAAAGGGTCCGTAGGCGGACTCGTAAGTCAGTGGTGAAATCTCATAGCTTAACTATGAAACTGCCATTGATACTGCGTGTCTTGAGTAAAGTAGAAGTGGCTGGAATAAGTAGTGTAGCGGTGAAATGCATAGATATTACTTAGAACACCAATTGCGAAGGCAGGTCACTATGTTTTAACTGACGCTGATG…	0	0	0	0	0	0	0	0	0	0	0	0	0	0	0	0	0	0	0	0	0	0	0	0	0	0	0	0	0	0	0	0	0	0	0	0	0	0
431	ASV_1453	Bacteria	Firmicutes	Clostridia	Clostridiales	Ruminococcaceae	Neglecta	Neglecta timonensis	NR_144736.1	95.185	GTGCCAGCCGCCGCGGTAATACGTAGGGAGCAAGCGTTGTCCGGATTTACTGGGTGTAAAGGGTGCGTAGGCGGCTAGGCAAGTCAGACGTGAAAACCATGGGCTCAACCTGTGGACTGCGTTTGAAACTGTTTAGCTTGAGTGAAGTAGAGGTAGGCGGAATTCCCGGTGTAGCGGTGAAATGCGTAGAGATCGGGAGGAACACCAGTGGCGAAGGCGGCCTACTGGGCTTTAACTGACGCTGAGGCACGAAAGCATGGGTAGCAAACA	0	0	0	0	0	0	0	0	0	0	0	0	0	0	0	0	0	0	0	0	0	0	0	0	0	0	0	0	0	0	0	0	0	0	0	0	0	0
432	ASV_1454	Bacteria	Proteobacteria	Gammaproteobacteria	Pseudomonadales	Moraxellaceae	Acinetobacter	Acinetobacter colistiniresistens	NR_157606.1	99.222	CGGTAATACAGAGGGTGCGAGCGTTAATCGGATTTACTGGGCGTAAAGCGTGCGTAGGCGGCTTTTTAAGTCTGATGTGAAATCCCCGAGCTTAACTTGGGAATTGCATTCGATACTGGGAAGCTAGAGTATGGGAGAGGATGGTAGAATTCCAGGTGTAGCGGTGAAATGCGTAGAGATCTGGAGGAATACCGATGGCGAAGGCAGCCATCTGGCCTAATACTGACGCTGAGGTACGAAAGCATGGGTAGCAAACA	0	0	0	0	0	0	0	0	0	0	0	0	0	0	0	0	0	0	0	0	0	0	0	0	0	0	0	0	0	0	0	0	0	0	0	0	0	0
433	ASV_1455	Bacteria	Firmicutes	Clostridia	Clostridiales	NA	Natranaerovirga	Natranaerovirga pectinivora	NR_108636.1	83.916	CGGTCATACGTAGGATCCGAGCGTTATCCGGAGTGACTGGGCGTAAAGAGTTGCGTAGGTGGTTTAATAAGCGAATAGTGAAATCTGGTGGCTCAACCATTCAGACTATTATTCGAACTGTTAAACTCGAGAGCAGAAGAGGTAGCTGGAATTTCTAGTGTAGGAGTGAAATCCGTAGATATTAGAAGGAACACCGATGGCGTAGGCAGGCTACTGGGCTGTTTCTGACACTGAGGCACGAAAGCGTGGGGAGCGAACC	0	0	0	0	0	0	0	0	0	0	0	0	0	0	0	0	0	0	0	0	0	0	0	0	0	0	0	0	0	0	0	0	0	0	0	0	0	0
434	ASV_1456	Bacteria	Actinobacteria	Actinobacteria	Micrococcales	Micrococcaceae	Kocuria	Kocuria palustris	NR_026451.1	100	TGGGGAATATTGCACAATGGGCGAAAGCCTGATGCAGCGACGCCGCGTGAGGGATGACGGCCTTCGGGTTGTAAACCTCTTTCAGCAGGGAAGAAGCCACAAGTGACGGTACCTGCAGAAGAAGCGCCGGCTAACTACGTGCCAGCAGCCGCGGTAATACGTAGGGCGCAAGCGTTGTCCGGAATTATTGGGCGTAAAGAGCTCGTAGGCGGTTTGTCGCGTCTGCTGTGAAAGCCCGGGGCTTAACCCCGGGTGTGCAGTGGGTACGGGCAGACTAGAGTGCAGTAGGGGAGACTGGAATTCCTGGTGTAGCGGTGGAATGCGCAGATATCAGGAGGAACACCGATGGCGAAGGCAGGTCTCTGGGCTGTTACTGACGCTGAGGAGCGAAAGCATGGG…	0	0	0	0	0	0	0	0	0	0	0	0	0	0	0	0	0	0	0	0	0	0	0	0	0	0	0	0	0	0	0	0	0	0	0	0	0	0
435	ASV_1459	Bacteria	Firmicutes	Clostridia	Clostridiales	Lachnospiraceae	Blautia	Blautia wexlerae	NR_044054.1	98.519	GTGTCAGCCGCCGCGGTAATACGTAGGGGGCAAGCGTTATCCGGATTTACTGGGTGTAAAGGGAGCGTAGACGGTGTGACAAGTCTGATGTGAAAGGCAGGGGCTCAACCTGTGGACTGCATTGGAAACTGTCATACTTGAGTGCCGGAGGGGTAAGCGGAATTCCTAGTGTAGCGGTGAAATGCGTAGATATTAGGAGGAACACCAGTGGCGAAGGCGGCTTACTGGACGGTAACTGACGTTGAGGCTCGAAAGCGTGGGGAGCAAACA	0	0	0	0	0	0	0	0	0	0	0	0	0	0	0	0	0	0	0	0	0	0	0	0	0	0	0	0	0	0	0	0	0	0	0	0	0	0
436	ASV_146	Bacteria	Firmicutes	Bacilli	Lactobacillales	Leuconostocaceae	Leuconostoc	Leuconostoc fallax	NR_041830.1	96.956	TAGGGAATCTTCCACAATGGGCGCAAGCCTGATGGAGCAACGCCGCGTGTGTGATGAAGGCTTTCGGGTCGTAAAGCACTGTTGTATGGGAAGAACACTTAGGTTAGGAAATGAACTTAAGATGACGGTACCATACCAGAAAGGGACGGCTAAATACGTGCCAGCAGCCGCGGTAATACGTATGTCCCGAGCGTTATCCGGATTTATTGGGCGTAAAGCGAGCGCAGACGGTTCATTAAGTCTGAAGTGAAAGCCCACAGCTCAACTGTGGAATGGCTTTGGAAACTGATGGACTTGAGTGCAGTAGAGGCAAGTGGAACTCCATGTGTAGCGGTGGAATGCGTAGATATATGGAAGAACACCAGTGGCGAAGGCGGCTTGCTGGACTGTAACTGACGT…	0	0	0	0	0	0	6	0	15	0	25	31	0	1242	866	1214	51	1382	0	0	0	0	0	0	0	0	0	0	49	6	215	0	0	0	0	0	0	0
437	ASV_1460	Bacteria	Actinobacteria	Actinobacteria	Micrococcales	Intrasporangiaceae	Phycicoccus	Phycicoccus badiiscoriae	NR_108472.1	100	TGGGGAATATTGCACAATGGGCGAAAGCCTGATGCAGCGACGCCGCGTGAGGGATGACGGCCTTCGGGTTGTAAACCTCTTTCAGCAGGGAAGAAGCGAAAGTGACGGTACCTGCAGAAGAAGCACCGGCTAACTACGTGCCAGCAGCCGCGGTAATACGTAGGGTGCGAGCGTTGTCCGGAATTATTGGGCGTAAAGAGCTTGTAGGCGGTTTGTCGCGTCTGCTGTGAAAATCCGGGGCTCAACCCCGGACTTGCAGTGGGTACGGGCAGACTAGAGTGTGGTAGGGGAGACTGGAATTCCTGGTGTAGCGGTGAAATGCGCAGATATCAGGAGGAACACCGATGGCGAAGGCAGGTCTCTGGGCCACTACTGACGCTGAGAAGCGAAAGCATGGGG…	0	0	0	0	0	0	0	0	0	0	0	0	0	0	0	0	0	0	0	0	0	0	0	0	0	0	9	0	0	0	0	0	0	0	0	0	0	0
438	ASV_1462	Bacteria	Firmicutes	Clostridia	Clostridiales	Lachnospiraceae	Anaerostipes	Anaerostipes hadrus	NR_117139.2	99.63	GTGCCAGCCGCCGCGGTAATACGTAGGGGGCAAGCGTTATCCGGAATTACTGGGTGTAAAGGGTGCGTAGGTGGTATGGCAAGTCAGAAGTGAAAACCCAGGGCTTAACTCTGGGACTGCTTTTGAAACTGTCAGACTGGAGTGCAGGAGAGGTAAGCGGAATTCCTAGTGTAGCGGTGAAATGCGTAGATATTAGGAGGAACATCAGTGGCGAAGGCGGCTTACTGGACTGAAACTGACACTGAGGCACGAAAGCGTGGGGAGCAAACA	0	0	0	0	0	0	0	0	0	0	0	0	0	0	0	0	0	0	0	0	0	0	0	0	0	0	0	0	0	0	0	0	0	0	0	0	0	0
439	ASV_1463	Bacteria	Proteobacteria	Gammaproteobacteria	Xanthomonadales	Xanthomonadaceae	Pseudoxanthomonas	Pseudoxanthomonas spadix	NR_042580.1	94.848	TGGGGAATATTGGACAATGGGCGCAAGCCTGATCCAGCCATGCCGCGTGGGTGAAGAAGGCCTTCGGGTTGTAAAGCCCTTTTGTTAGGGAAGAAAAGTATTCGGATAATACCCGCATATGATGACGGTACCTAAAGAATAAGCACCGGCTAACTTCGTGCCAGCAGCCGCGGTAATACGAAGGGTGCAAGCGTTACTCGGAATTACTGGGCGTAAAGCGTGCGTAGGTGGTGATTTAAGTCCGTTGTGAAAGCCCTGGGCTCAACCTGGGAATTGCAGTGGAAACTGGGTGACTAGAGTGTGGTAGAGGATAGTGGAATTCCTGGTGTAGCAGTGAAATGCGTAGATATCAGGAGGAACATCAGTGGCGAAGGCGACTATCTGGATCAACACTGACAC…	0	0	0	0	0	0	0	0	0	0	0	0	0	0	0	0	0	0	0	0	0	0	0	0	0	0	0	0	18	0	0	0	0	0	0	0	3	0
440	ASV_1464	Bacteria	Firmicutes	Bacilli	Lactobacillales	Lactobacillaceae	Paucilactobacillus	Lactobacillus suebicus	NR_114790.2	91.101	TAGGGAATCTTTCACAATGAACGAAAGTTTGATGAAGCAACGCCGCGTGAATGAAGAAGGGTTTCGGCTCGTAAAATTCTGTTGTTAGAGAAGAACGTATCTAGTAGGAAATGGCTAGATAGTGACGGTATCTGATTAGAAAGTCACGGCTAACTACGTGCCAGCAGCCGCGGTAATACGTAGGTGGCAAGCGTTATCCGGATTTATTGGGCGTAAAGCGAGCGCAGGCGGTCATCTAAGTCCGATGTGAAAGTCTTCGGCTTAACCGAAGAAGTGCATAGGAAACTGGGTGACTTGAGTACAGAAGAGGACAGTAGAACTCCATGAGTAGCGGTGAAATGCGTAGATTTATGGAAGAATACCAGTGGCGAAGGCGGCTGTCTGGTCTGTCACTGACGC…	0	0	0	0	0	0	0	0	0	0	0	0	0	0	0	0	0	0	0	0	0	0	0	0	0	0	0	0	0	0	21	0	0	0	0	0	0	0
441	ASV_1465	Bacteria	Proteobacteria	Betaproteobacteria	Burkholderiales	Comamonadaceae	Hydrogenophaga	Hydrogenophaga pseudoflava	NR_114130.1	98.588	TTGGGAATCTTGGACAATGGGCGCAAGCCTGATCCAGCAATGCCGCGTGCAGGAAGAAGGCCTTCGGGTTGTAAACTGCTTTTGTACGGAACGAAACGGTCTGGGTTAATACCCTGGGCTAATGACGGTACCGTAAGAATAAGCACCGGCTAACTACGTGCCAGCAGCCGCGGTAATACGTAGGGTGCAAGCGTTAATCGGAATTACTGGGCGTAAAGCGTGCGCAGGCGGTGATGTAAGACAGGCGTGAAATCCCCGGGCTCAACCTGGGAATTGCGCTTGTGACTGCATCGCTGGAGTGCGGCAGAGGGGGATGGAATTCCGCGTGTAGCAGTGAAATGCGTAGATATGCGGAGGAACACCGATGGCGAAGGCAATCCCCTGGGCCTGCACTGACGC…	0	0	0	0	0	0	0	0	0	0	0	0	0	0	0	0	0	0	0	0	0	0	0	0	0	0	0	0	0	0	21	0	0	0	0	0	0	0
442	ASV_1466	Bacteria	Bacteroidetes	Bacteroidia	Bacteroidales	Odoribacteraceae	Butyricimonas	Butyricimonas virosa	NR_041691.1	99.257	GTGCCAGCCGCCGCGGTAATACGGGGGATGCGAGCGTTATCCGGATTTATTGGGTTTAAAGGGCGCGTAGGCGGGACGTCAAGTCAGCGGTAAAAGACTGCAGCTAAACTGTAGCACGCCGTTGAAACTGGCGCCCTCGAGACGAGACGAGGGAGGCGGAACAAGTGAAGTAGCGGTGAAATGCATAGATATCACTTGGAACCCCGATAGCGAAGGCAGCTTCCCAGGCTCGTTCTGACGCTGATGCGCGAGAGCGTGGGTAGCGAACA	0	9	0	0	0	12	0	0	0	0	0	0	0	0	0	0	0	0	0	0	0	0	0	0	0	0	0	0	0	0	0	0	0	0	0	0	0	0
443	ASV_1467	Bacteria	Actinobacteria	Coriobacteriia	Coriobacteriales	Atopobiaceae	Lancefieldella	Lancefieldella rimae	NR_113038.1	98.768	TGGGGAATCTTGCACAATGGGCGAAAGCCTGATGCAGCGACGCCGCGTGCGGGACGAAGGCCTTCGGGTTGTAAACCGCTTTCAGCAGGGACGAGGCGTAAGTGACGGTACCTGCAGAAGAAGCCCCGGCTAACTACGTGCCAGCAGCCGCGGTAATACGTAGGGGGCAAGCGTTATCCGGATTCATTGGGCGTAAAGCGCTCGTAGGCGGTCTGTTAGGTCGGGAGTTAAATCCGGAGGCTCAACCTCCGTCCGCTCCCGATACCGGCAGACTTGAGTTTGGTAGGGGAAGGTGGAATTCCTAGTGTAGCGGTGGAATGCGCAGATATTAGGAAGAACACCAGTGGCGAAGGCGGCCTTCTGGGCCATAACTGACGCTGAGGCGCGAAAGCGTGGGGA…	0	0	0	0	21	0	0	0	0	0	0	0	0	0	0	0	0	0	0	0	0	0	0	0	0	0	0	0	0	0	0	0	0	0	0	0	0	0
444	ASV_1469	Bacteria	Bacteroidetes	Bacteroidia	Marinilabiliales	Marinilabiliaceae	Marinilabilia	Marinilabilia salmonicolor	NR_104682.1	86.942	TGAGGAATATTGGTCAATGGGCGGAAGCCTGAACCAGCCATGCCGCGTGCAGGAATAAGGCCCTATGGGTCGTAAACTGCTTTTCCTTGAGGGCAATAAGGGTCACGTGTGGTCCGATGAGAGTATCAGGGGAATAAGCATCGGCTAACTCCGTGCCAGCAGCCGCGGTAATACGGAGGATGCGAGCGTTATCCGGATTTATTGGGTTTAAAGGGTGCGTAGGCGGATTATTAAGTCAGTGGTGAAATACCCGTGCTCAACATGGGCCGTGCCATTGATACTGGTAGTCTAGAGTTCCGTTGCCGTGGGAGGAATGAGTAGTGTAGCGGTGAAATGCATAGATATTACTCAGAACACCGATTGTGAAGACATCTCACGAAGCGGCGACTGACGCTGAGG…	0	0	0	0	0	0	0	0	0	0	21	0	0	0	0	0	0	0	0	0	0	0	0	0	0	0	0	0	0	0	0	0	0	0	0	0	0	0
445	ASV_147	Bacteria	Firmicutes	Bacilli	Lactobacillales	Lactobacillaceae	Paucilactobacillus	Lactobacillus vaccinostercus	NR_112541.1	92.037	TAGGGAATCTTTCACAATGGACGCAAGTCTGATGAAGCAACGCCGCGTGAGTGAAGAAGGGTTTCGGCTCGTAAAACTCTGTGGTTAGAGAAGAATGTATCTAGTAGGAAATGGCTAGGTAGTGACGGTATCTGATTAGAAAGTCACGGCTAACTACGTGCCAGCAGCCGCGGTAATACGTAGGTGGCAAGCGTTATCCGGATTTATTGGGCGTAAAGCGAGCGCAGGTGGTTGTCTAAGTCCAGTGTGAAAGCCTTCGGCTTAACCGAAGAAGTGCATTGGAAACTGGATAACTTGAGTGCAGAAGAGGACAGTAGAACACCATGTGTAGCGGTGAAATGCGTAGATATATGGTAGAATACCAGTGGCGAAAGCGGCTGTCTGGTCTGTAACTGACGC…	0	0	0	0	0	0	0	0	0	0	0	0	0	0	0	0	0	0	585	606	524	947	429	165	301	669	381	470	0	0	0	0	0	0	0	0	0	0
446	ASV_1470	Bacteria	Proteobacteria	Alphaproteobacteria	Sphingomonadales	Sphingomonadaceae	Sphingomonas	Sphingomonas koreensis	NR_113868.1	99.254	TGGGGAATATTGGACAATGGGCGAAAGCCTGATCCAGCAATGCCGCGTGAGTGATGAAGGCCTTAGGGTTGTAAAGCTCTTTTACCCGGGATGATAATGACAGTACCGGGAGAATAAGCTCCGGCTAACTTCGTGCCAGCAGCCGCGGTAATACGAGGGGAGCTAGCGTTATTCGGAATTACTGGGCGTAAAGCGCACGTAGGCGGCTTTGTAAGTTAGAGGTGAAAGCCCAGAGCTCAACTCTGGAATTGCCTTTAAGACTGCATCGCTTGAATCCAGGAGAGGTGAGTGGAATTCCGAGTGTAGAGGTGAAATTCGTAGATATTCGGAAGAACACCAGTGGCGAAGGCGGCTCACTGGACTGGTATTGACGCTGAGGTGCGAAAGCGTGGGGAGCAA…	0	0	0	0	0	0	0	0	0	0	12	0	0	0	0	0	0	0	0	0	0	0	9	0	0	0	0	0	0	0	0	0	0	0	0	0	0	0
447	ASV_1471	Bacteria	Firmicutes	Clostridia	Clostridiales	NA	Intestinimonas	Intestinimonas butyriciproducens	NR_118554.1	93.333	GTGTCAGCCGCCGCGGTAATACGTAGGGAGCGAGCGTTATCCGGATTTACTGGGTGTAAAGGGCGTGTAGGCGGGGAAGCAAGTCAGATGTGAAAACCAGTGGCTCAACCACTGGCCTGCATTTGAAACTGTTTTTCTTGAGTGATGGAGAGGCAGGCGGAATTCCGTGTGTAGCGGTGAAATGCGTAGATATACGGAGGAACACCAGTGGCGAAGGCGGCCTGCTGGACATTAACTGACGCTGAGGCGCGAAAGCGTGGGGAGCAAACA	0	0	0	0	0	0	0	0	0	0	0	0	0	21	0	0	0	0	0	0	0	0	0	0	0	0	0	0	0	0	0	0	0	0	0	0	0	0
448	ASV_1472	Bacteria	Firmicutes	Clostridia	Clostridiales	Lachnospiraceae	Mediterraneibacter	[Ruminococcus] gnavus	NR_036800.1	96.296	GTGCCAGCCGCCGCGGTAATACGTAGGGGGCAAGCGTTATCCGGATTTACTGGGTGTAAAGGGAGCGTAGACGGCACGGCAAGCCAGATGTGAAAGCCCGGGGCTCAACCCCGGGACTGCATTTGGAACTGCTGAGCTAGAGTGTCGGAGAGGCAAGTGGAATTCCTAGTGTAGCGGTGAAATGCGTAGATATTAGGAGGAACACCAGTGGCGAAGGCGGCTTGCTGGACGATGACTGACGTTGAGGCTCGAAAGCGTGGGGAACAAACA	0	0	0	0	0	0	0	0	0	0	0	0	0	0	21	0	0	0	0	0	0	0	0	0	0	0	0	0	0	0	0	0	0	0	0	0	0	0
449	ASV_1473	Bacteria	Firmicutes	Bacilli	Lactobacillales	Leuconostocaceae	Leuconostoc	Leuconostoc fallax	NR_041830.1	96.487	TAGGGAATCTTCCACAATGGGCGCAAGCCTGATGGAGCAACGCCGCGTGTGTGATGAAGGCTTTCGGGTCGTAAAGCACTGTTGTATGGGAAGAACACTTAGGTTAGGAAATGGACTTAAGATGACGGTACCATATCAGAAAGGGACGGCTAAATACGTGCCAGCAGCCGCGGTAATACGTATGTCCCGAGCGTTATCCGGATTTATTGGGCGTAAAGCGAGCGCAGACGGTTCATTAAGTCTGAAGTGAAAGCCCACAGCTCAACTGTGGAATGGCTTTGGAAACTGATGGACTTGAGTGCAGTAGAGGCAAGTGGAACTCCATGTGTAGCGGTGGAATGCGTAGATATATGGAAGAACACCAGTGGCGAAGGCGGCTTGCTGGACTGTAACTGACGT…	0	0	0	0	0	0	0	0	0	0	0	0	0	0	21	0	0	0	0	0	0	0	0	0	0	0	0	0	0	0	0	0	0	0	0	0	0	0
450	ASV_1475	Bacteria	Bacteroidetes	Bacteroidia	Bacteroidales	Barnesiellaceae	Barnesiella	Barnesiella intestinihominis	NR_113073.1	98.444	CGGTAATACGGAGGATGCGAGCGTTATCCGGATTTATTGGGTTTAAAGGGTGCGTAGGCGGCACGCCAAGTCAGCGGTGAAATTTCCGGGCTCAACCCGGAATGTGCCGTTGAAACTGGCGAGCTAGAGTGCACAAGAGGCAGGCGGAATGCGTGGTGTAGCGGTGAAATGCATAGATATCACGCAGAACCCCGATTGCGAAGGCAGCCTGCTAGGGTGCGACAGACGCTGAGGCACGAAAGCGTGGGTATCGAACA	0	0	0	0	0	0	0	0	0	0	0	0	0	0	0	0	0	0	7	14	0	0	0	0	0	0	0	0	0	0	0	0	0	0	0	0	0	0
451	ASV_1476	Bacteria	Bacteroidetes	Bacteroidia	Bacteroidales	Tannerellaceae	Parabacteroides	Parabacteroides distasonis	NR_041342.1	99.052	TGAGGAATATTGGTCAATGGGCGTAAGCCTGAACCAGCCAAGTCGCGTGAGGGATGAAGGTTCTATGGATCGTAAACCTCTTTTATAAGGGAATAAAGTGCGGGACGTGTCCCGTTTTGTATGTACCTTATGAATAAGGATCGGCTAACTCCGTGCCAGCAGCCGCGGTAATACGGAGGATCCGAGCGTTATCCGGATTTATTGGGTTTAAAGGGTGCGTAGGCGGCCTTTTAAGTCAGCGGTGAAAGTCTGTGGCTCAACCATAGAATTGCCGTTGAAACTGGGAGGCTTGAGTATGTTTGAGGCAGGCGGAATGCGTGGTGTAGCGGTGAAATGCTTAGATATCACGCAGAACCCCGATCGCGAAGGCAGCCTGCCAAGCCATGACTGACGCTGATG…	0	0	0	0	0	0	0	0	0	0	0	0	0	0	0	0	0	0	0	0	0	0	0	0	0	0	0	0	0	0	0	0	0	0	21	0	0	0
452	ASV_1477	Bacteria	Bacteroidetes	Bacteroidia	Bacteroidales	NA	Phocaeicola	Phocaeicola dorei	NR_041351.1	97.01	TGGGGAATATTGCACAATGGGCGCAAGCCTGATGCAGCGACGCCGCGTGCGGGATGACGGCCTTCGGGTTGTAAACCGCTTTTGATCGGGAGCAAGCCTTCGGGTGAGTGTACCTTTCGAATAAGCACCGGCTAACTACGTGCCAGCAGCCGCGGTAATACGGAGGATCCGAGCGTTATCCGGATTTATTGGGTTTAAAGGGAGCGTAGATGGATGTTTAAGTCAGTTGTGAAAGTTTGCGGCTCAACCGTAAAATTGCAGTTGATACTGGATGTCTTGAGTTCAGTTGAGGCAGGCGGAATTCGTGGTGTAGCGGTGAAATGCTTAGATATCACGAAGAACTCCGATTGCGAAGGCAGCCTGCTAATCTGCGACTGACATTGAGGCTCGAAAGTGTGG…	0	0	0	0	0	0	0	0	0	0	0	0	0	0	0	0	0	0	0	0	0	0	21	0	0	0	0	0	0	0	0	0	0	0	0	0	0	0
453	ASV_1478	Bacteria	Proteobacteria	Gammaproteobacteria	Enterobacterales	Erwiniaceae	Erwinia	Erwinia iniecta	NR_137333.1	97.19	TGGGGAATATTGCACAATGGGCGCAAGCCTGATGCAGCCATGCCGCGTGTATGAAGAAGGCCTTCGGGTTGTAAAGTACTTTCAGCGGGGAGGAAAGGTTGAGTGTTAATATCACTCAGCATTGACGTTACCCGCAGAAGAAGCACCGGCTAACTCCGTGCCAGCAGCCGCGGTAATACGGAGGGTGCAAGCGTTAATCGGAATTACTGGGCGTAAAGCGCACGCAGGCGGTCTGTCAAGTCAGATGTGAAATCCCCGGGCTTAACCTGGGAACTGCATTTGAAACTGGCAGGCTTGAGTCTCGTAGAGGGGGGTAGAATTCCAGGTGTAGCGGTGAAATGCGTAGAGATCTGGAGGAATACCGGTGGCGAAGGCGGCCCCCTGGACGAAGACTGACGC…	0	0	0	0	0	0	0	0	0	0	0	0	0	0	0	0	0	0	0	0	0	0	0	0	0	0	0	0	0	0	0	0	0	0	0	0	0	21
454	ASV_148	Bacteria	Proteobacteria	Gammaproteobacteria	Enterobacterales	Erwiniaceae	Pantoea	Pantoea vagans	NR_116115.1	100	TGGGGAATATTGCACAATGGGCGCAAGCCTGATGCAGCCATGCCGCGTGTATGAAGAAGGCCTTCGGGTTGTAAAGTACTTTCAGCGGGGAGGAAGGCGATGCGGTTAATAACCGCGTCGATTGACGTTACCCGCAGAAGAAGCACCGGCTAACTCCGTGCCAGCAGCCGCGGTAATACGGAGGGTGCAAGCGTTAATCGGAATTACTGGGCGTAAAGCGCACGCAGGCGGTCTGTTAAGTCAGATGTGAAATCCCCGGGCTTAACCTGGGAACTGCATTTGAAACTGGCAGGCTTGAGTCTTGTAGAGGGGGGTAGAATTCCAGGTGTAGCGGTGAAATGCGTAGAGATCTGGAGGAATACCGGTGGCGAAGGCGGCCCCCTGGACAAAGACTGACGC…	0	0	0	0	0	0	0	0	0	0	0	0	0	0	0	0	0	0	0	0	0	0	0	0	0	0	0	0	0	0	0	223	189	0	385	43	761	1730
455	ASV_1481	Bacteria	Proteobacteria	Alphaproteobacteria	Rhodospirillales	Acetobacteraceae	Gluconobacter	Gluconobacter cerinus	NR_118192.1	100	TGGGGAATATTGGACAATGGGCGAAAGCCTGATCCAGCAATGCCGCGTGTGTGAAGAAGGTCTTCGGATTGTAAAGCACTTTCGACGGGGACGATGATGACGGTACCCGTAGAAGAAGCCCCGGCTAACTTCGTGCCAGCAGCCGCGGTAATACGAAGGGGGCTAGCGTTGCTCGGAATGACTGGGCGTAAAGGGCGCGTAGGCGGTTTATGCAGTCAGATGTGAAATCCCCGGGCTTAACCTGGGAACTGCATTTGAGACGCATAGACTAGAGGTCGAGAGAGGGTTGTGGAATTCCCAGTGTAGAGGTGAAATTCGTAGATATTGGGAAGAACACCGGTGGCGAAGGCGGCAACCTGGCTCGATACTGACGCTGAGGCGCGAAAGCGTGGGGAGCAA…	0	0	0	0	0	0	0	0	0	0	0	0	0	0	0	0	0	0	0	0	0	0	0	0	0	0	0	0	0	0	0	0	0	0	0	0	0	0
456	ASV_1482	Bacteria	Firmicutes	Negativicutes	Veillonellales	Veillonellaceae	Dialister	Dialister succinatiphilus	NR_041666.1	98.141	GTGCCAGCCGCCGCGGTAATACGTAGGTGGCAAGTGTTGTCCGGAATTATTGGGCGTAAAGCGCGCGCAGGCGGCTTCTTAAGTCCATCTTAAAAGTGCGGGGCTTAACCCCGTGATGGGATGGAAACTGGGAGGCTGGAGTATCGGAGAGGAAAGTGGAATTCCTAGTGTAGCGGTGAAATGCGTAGAGATTAGGAAGAACACCGGTGGCGAAGGCGACTTTCTGGACGACAACTGACGCTGAGGCGCGAAAGCGTGGGGAGCAAACA	0	0	0	0	0	0	0	0	0	0	0	0	0	0	0	0	0	0	0	0	0	0	0	0	0	0	0	0	0	0	0	0	0	0	0	0	0	0
457	ASV_1484	Bacteria	Proteobacteria	Deltaproteobacteria	Desulfovibrionales	Desulfonatronaceae	Desulfonatronum	Desulfonatronum buryatense	NR_132705.1	82.126	TCTAGAAGCTTCGGCAATGGGGGAAACCCTGACCGAGCGACGCCGCGTGCGGGATGAAGGCCTTCGGGTTGTAAACCGCTTTCGACAGGGAAGAAGGGCATTCGGGCCAATACCCCGGATGTTTGACGGTACCTGGAGAAGAAGCCTCGGCTAATTCCGTGCCAGCAGCCGCGGTAATACGGGGGAGGCAAGCGTTAATCGGATTTATTGGGCGTAAAGGGCGTGTAGGCGGTTCCTTAAGTCGGGTGTTAAAGACCACGGCTCACCCGTGGGCATGCGCTCGATACTGAGGGACTTGAGTGCAGGAGAGGCGAGCGGAATTCCCGGTGTAGCGGTGAAATGCGTAGATATCGGGAGGAACACCAGTGGCGAAGGCGGCTCGCTGGTCTGCAACTGACG…	0	0	0	0	0	0	0	0	0	0	0	0	0	0	0	0	0	0	0	0	0	0	0	0	0	0	0	0	0	0	0	0	0	0	0	0	0	0
458	ASV_1485	Bacteria	Proteobacteria	Gammaproteobacteria	Enterobacterales	Enterobacteriaceae	Enterobacter	Enterobacter bugandensis	NR_148649.1	99.063	TGGGGAATATTGCACAATGGGCGCAAGCCTGATGCAGCCATGCCGCGTGTATGAAGAAGGCCTTCGGGTTGTAAAGTACTTTCAGTGGGGAGGAAGGCGAAGAGGTTAATAGCCTTTTCGATTGACGTTACCCGCAGAAGAAGCACCGGCTAACTCCGTGCCAGCAGCCGCGGTAATACGGAGGGTGCAAGCGTTAATCGGAATTACTGGGCGTAAAGCGCACGCAGGCGGTCTGTCAAGTCGGATGTGAAATCCCCGGGCTCAACCTGGGAACTGCATTCGAAACTGGCAGGCTAGAGTCTTGTAGAGGGGGGTAGAATTCCAGGTGTAGCGGTGAAATGCGTAGAGATCTGGAGGAATACCGGTGGCGAAGGCGGCCCCCTGGACAAAGACTGACGC…	0	0	0	0	0	0	0	0	0	0	0	0	0	0	0	0	0	0	0	0	0	0	0	0	0	0	0	0	0	0	0	0	0	0	0	0	0	0
459	ASV_1486	Bacteria	Firmicutes	Clostridia	Clostridiales	Ruminococcaceae	Paludicola	Paludicola psychrotolerans	NR_158111.1	86.783	TGGGGAATATTGCACAATGGAGGCAACTCTGACCCAGCAACGCCGCGTGAATGATGAAGGTCTTCGGATTGTAAACTCCTGTTGTTGGGGAAAAAGAGGATGGTACCCAACAAGGAAGTGACGGCTAACTACGTGCCAGCAGCCGCGGTAAAACGTAGGTCACAAGCGTTGTCCGGAATTACTGGGTGTAAAGGGAGCGCAGGCGGGTATGCAAGTTGGATGTTTAAACTATGGGCTCAACCCATAGGTGCATTCAAAACTGCATATCTTGAGTGGTGCAGAGGCAGGCGGAATTCCCGGTGTAGCGGTGGAATGCGTAGATATCGGGAGGAACACCAGTGGCGAAGGCGGCCTGCTGGGCACTAACTGACGCTGAGGCTCGAAAGCATGGGTAGCAAA…	0	0	0	0	0	0	0	0	0	0	0	0	0	0	0	0	0	0	0	0	0	0	0	0	0	0	0	0	0	0	0	0	0	0	0	0	0	0
460	ASV_1488	Bacteria	Proteobacteria	Gammaproteobacteria	Pseudomonadales	Pseudomonadaceae	Pseudomonas	Pseudomonas oryzihabitans	NR_114041.1	99.063	TGGGGAATATTGGACAATGGGCGAAAGCCTGATCCAGCCATGCCGCGTGTGTGAAGAAGGCCCTCGGGTCGTAAAGCACTTTAAGTTGGGAGGAAGGGCTTACAGCGAATACCTGTGAGTTTTGACGTTACCGACAGAATAAGCACCGGCTAACTTCGTGCCAGCAGCCGCGGTAATACGAAGGGTGCAAGCGTTAATCGGAATTACTGGGCGTAAAGCGCGCGTAGGTGGCTTGATAAGTTGGATGTGAAATCCCCGGGCTCAACCTGGGAACTGCATCCAAAACTGTCTGGCTAGAGTGCGGTAGAGGGTAGTGGAATTTCCAGTGTAGCGGTGAAATGCGTAGATATTGGAAGGAACACCAGTGGCGAAGGCGACTACCTGGACTGACACTGACAC…	0	0	0	0	0	0	0	4	0	0	0	0	0	0	0	0	0	0	0	0	0	0	0	0	0	0	0	0	0	0	0	16	0	0	0	0	0	0
461	ASV_1489	Bacteria	Bacteroidetes	Flavobacteriia	Flavobacteriales	Weeksellaceae	Chryseobacterium	Chryseobacterium hagamense	NR_115852.1	99.526	TGAGGAATATTGGACAATGGGTTAGCGCCTGATCCAGCCATCCCGCGTGAAGGACGACGGCCCTATGGGTTGTAAACTTCTTTTGTACAGGGATAAACCTACTCTCGTGAGAGTAGCTGAAGGTACTGTACGAATAAGCACCGGCTAACTCCGTGCCAGCAGCCGCGGTAATACGGAGGGTGCAAGCGTTATCCGGATTTATTGGGTTTAAAGGGTCCGTAGGCGGATCTGTAAGTCAGTGGTGAAATCTCACAGCTTAACTGTGAAACTGCCATTGATACTGCAGGTCTTGAGTAAGGTAGAAGTGGCTGGAATAAGTAGTGTAGCGGTGAAATGCATAGATATTACTTAGAACACCAATTGCGAAGGCAGGTCACTATGTCTTAACTGACGCTGATG…	0	0	0	0	0	0	0	0	0	0	0	0	0	0	0	0	0	0	0	0	0	0	0	0	0	0	0	0	0	0	0	10	0	0	0	0	0	0
462	ASV_149	Bacteria	Firmicutes	Bacilli	Lactobacillales	Lactobacillaceae	Lentilactobacillus	Lactobacillus curieae	NR_109538.1	92.037	TAGGGAATCTTTCACAATGGACGAAAGTCTGATGAAGCAACGCCGCGTGAGTGAAGAAGGGTTTCGGCTCGTAAAACTCTGTTGCTAGAGAAGAACGAGAGTAGTAGGAAATGGCTACTCCGTGACGGTATCTGGTTAGAAAGTCACGGCTAACTACGTGCCAGCAGCCGCGGTAATACGTAGGTGGCAAGCGTTATCCGGATTTATTGGGCGTAAAGCGAGCGCAGGCGGTCCTTTAAGTCCGATGTGAAAGCCTTCGGCTTAACCGAAGAAGTGCATTGGAAACTAGGGGACTTGAGTACAGAAGAGGACAGTAGAACTCCATGTGTAGCGGTGAAATGCGTAGATATATGGAAGAATACCAGTGGCGAAAGCGGCTGTCTGGTCTGTTACTGACGT…	0	0	0	0	0	0	0	0	312	0	0	44	0	3778	57	0	531	257	0	0	0	0	0	0	0	0	0	0	0	0	0	0	0	0	0	0	0	0
463	ASV_1490	Bacteria	Actinobacteria	Actinobacteria	Micrococcales	Micrococcaceae	Enteractinococcus	Enteractinococcus lamae	NR_148334.1	94.189	TGGGGAATATTGCACAATGGGCGCAAGCCTGATGCAGCGACGCCGCGTGAGGGATGACGGCCTTCGGGTTGTAAACCTCTTTCAGTTGGGAAGAAGCCTCTTTGGGGGTGACGGTACTAGCAGAAGAAGCGCCGGCTAACTACGTGCCAGCAGCCGCGGTAATACGTAGGGCGCAAGCGTTATCCGGAATTATTGGGCGTAAAGAGCTCGTAGGCGGTTTGTCGCGTCTGCCGTGAAAGTCCGGGGCTTAACTTCGGATTGGCGGTGGGTACGGGCAGACTAGAGTGCAGTAGGGGAGACTGGAATTCCTGGTGTAGCGGTGAAATGCGCAGATATCAGGAAGAACACCGATGGCGAAGGCAGGTCTCTGGGCTGTTACTGACGCTGAGGAGCGAAAGC…	0	0	0	0	0	0	0	0	0	0	0	0	0	0	0	0	0	0	0	0	0	0	0	0	0	0	0	0	0	0	0	0	0	0	0	0	0	0
464	ASV_1491	Bacteria	Firmicutes	Clostridia	Clostridiales	Lachnospiraceae	Dorea	Dorea formicigenerans	NR_044645.2	98.148	GTGCCAGCCGCCGCGGTAATACGTAGGGGGCAAGCGTTATCCGGATTTACTGGGTGTAAAGGGAGCGTAGACGGCTGTGCAAGTCTGAAGTGAAAGGCATGGGCTCAACCTGTGGACTGCTTTGGAAACTGTGCAGCTAGAGTGTCGGAGAGGTAAGTGGAATTCCTAGTGTAGCGGTGAAATGCGTAGATATTAGGAGGAACACCAGTGGCGAAGGCGGCTTACTGGACGATGACTGACGTTGAGGCTCGAAAGCGTGGGGAGCAAACA	0	0	0	0	0	0	0	0	0	0	0	0	0	0	0	0	0	0	0	0	0	0	0	0	0	0	0	0	20	0	0	0	0	0	0	0	0	0
465	ASV_1493	Bacteria	Proteobacteria	Gammaproteobacteria	Pseudomonadales	Pseudomonadaceae	Pseudomonas	Pseudomonas glareae	NR_145562.1	99.766	TGGGGAATATTGGACAATGGGCGAAAGCCTGATCCAGCCATGCCGCGTGTGTGAAGAAGGTCTTCGGATTGTAAAGCACTTTAAGTTGGGAGGAAGGGCAGTAAGATAATACCTTGCTGTTTTGACGTTACCGACAGAATAAGCACCGGCTAACTCTGTGCCAGCAGCCGCGGTAATACAGAGGGTGCAAGCGTTAATCGGAATTACTGGGCGTAAAGCGCGCGTAGGTGGTTTGTTAAGTTGGATGTGAAAGCCCCGGGCTCAACCTGGGAACTGCATCCAAAACTGGCAAGCTAGAGTACGGTAGAGGGTGGTGGAATTTCCTGTGTAGCGGTGAAATGCGTAGATATAGGAAGGAACACCAGTGGCGAAGGCGACCACCTGGACTGATACTGACAC…	0	0	0	0	0	0	0	0	0	0	0	0	0	0	0	0	0	0	0	0	0	0	0	0	0	0	0	0	0	0	0	0	20	0	0	0	0	0
466	ASV_1494	Bacteria	Firmicutes	Clostridia	Clostridiales	NA	Monoglobus	Monoglobus pectinilyticus	NR_159227.1	91.923	CCGCGGTAATACGTAGGTGGCAAGCGTTGTCCGGATTTACTGGGTGTAAAGGGCGTGCAGCCGGGTTTGCAAGTCAGATGTGAAATCCATGGGCTCAACCCATGAACTGCATTTGAAACTGTAGATCTTGAGTGTCGGAGGGGCAATCGGAATTCCTAGTGTAGCGGTGAAATGCGTAGATATTAGGAGGAACACCAGTGGCGAAGGCGGATTGCTGGACGATAACTGACGGTGAGGCGCGAAAGTGTGGGGAGCAAACA	0	0	0	0	0	0	0	0	0	0	0	0	0	0	0	0	0	0	0	0	0	0	0	0	0	0	0	0	0	0	0	0	20	0	0	0	0	0
467	ASV_1495	Bacteria	Firmicutes	Clostridia	Clostridiales	NA	Bacteroides	[Bacteroides] pectinophilus	NR_121686.1	93.846	CCGCGGTAATACGTAGGGGGCAAGCGTTATCCGGATTTACTGGGTGTAAAGGGAGCGTAGGCGGCGGAGCAAGTCAGAAGTGAAAGCCCGGGGCTCAACCCCGGGACGGCTTTTGAAACTGCCCTGCTTGATTTCAGGAGAGGCAGGCGGAATTCCTAGTGTAGCGGTGAAATGCGTAGATATTAGGAGGAACACCAGTGGCGAAGGCGGCCTGCTGGACTGTTACTGACACTGAGGCACGAAAGTGTGGGGAGCAAACA	0	20	0	0	0	0	0	0	0	0	0	0	0	0	0	0	0	0	0	0	0	0	0	0	0	0	0	0	0	0	0	0	0	0	0	0	0	0
468	ASV_1497	Bacteria	Proteobacteria	Alphaproteobacteria	Rhizobiales	Hyphomicrobiaceae	Hyphomicrobium	Hyphomicrobium aestuarii	NR_104954.1	97.015	TGGGGAATCTTGGACAATGGGCGCAAGCCTGATCCAGCCATGCCGCGTGAGTGACGAAGGCCTTAGGGTTGTAAAGCTCTTTTAGCAGGGAAGATAATGACGGTACCTGCAGAATAAGCCCCGGCTAACTTCGTGCCAGCAGCCGCGGTGATACGAAGGGGGCTAGTGTTGTTCGGAATTACTGGGCGTAAAGCGCACGTAGGCGGATTTGTAAGTTAGGGGTGAAATCCCGGGGCTCAACCTCGGAACTGCCTTTGATACTGCAAGTCTCGAGTCCGGAAGAGGTGAGTGGAATTCCTAGTGTAGAGGTGAAATTCGTAGATATTAGGAAGAACACCAGTGGCGAAGGCGGCTCACTGGTCCGGTACTGACGCTGAGGTGCGAAAGCGTGGGGAGCAA…	0	0	0	0	0	0	0	0	0	0	20	0	0	0	0	0	0	0	0	0	0	0	0	0	0	0	0	0	0	0	0	0	0	0	0	0	0	0
469	ASV_1499	Bacteria	Proteobacteria	Gammaproteobacteria	Pseudomonadales	Pseudomonadaceae	Pseudomonas	Pseudomonas peli	NR_042451.1	99.532	TGGGGAATATTGGACAATGGGCGAAAGCCTGATCCAGCCATGCCGCGTGTGTGAAGAAGGTCTTCGGATTGTAAAGCACTTTAAGTTGGGAGGAAAGGTAGTAACCTAATACGTTGCTACTTTGACGTTACCGACAGAATAAGCACCGGCTAACTTCGTGCCAGCAGCCGCGGTAATACGAAGGGTGCAAGCGTTAATCGGAATTACTGGGCGTAAAGCGCGCGTAGGTGGTTCAGTAAGTTGGAAGTGAAATCCCCGGGCTCAACCTGGGAACTGCTTTCAAAACTGCTGAGCTAGAGTACGGTAGAGGGTGGTGGAATTTCCTGTGTAGCGGTGAAATGCGTAGATATAGGAAGGAACACCAGTGGCGAAGGCGACCACCTGGACTGATACTGACAC…	0	0	0	0	0	0	0	0	0	0	0	16	0	0	0	0	0	4	0	0	0	0	0	0	0	0	0	0	0	0	0	0	0	0	0	0	0	0
470	ASV_15	Bacteria	Firmicutes	Bacilli	Lactobacillales	Lactobacillaceae	Paucilactobacillus	Lactobacillus wasatchensis	NR_147709.1	92.037	TAGGGAATCTTTCACAATGGACGAAAGTCTGATGAAGCAACGCCGCGTGAATGAAGAAGGGTTTCGGCTCGTAAAATTCTGTTGTTAGAGAAGAACGTATCTAGTAGGAAATGGCTAGATAGTGACGGTATCTAATTAGAAAGTCACGGCTAACTACGTGCCAGCAGCCGCGGTAATACGTAGGTGGCAAGCGTTATCCGGATTTATTGGGCGTAAAGCGAGCGCAGGCGGTTACCTAAGTCCGTTGTGAAAGCCTTCGGCTTAACCGAAGAAGTGCATCGGAAACTAGATAACTTGAGTGCAGAAGAGGACAGTAGAACACCATGTGTAGCGGTGAAATGCGTAGATATATGGTAGAATACCAGTGGCGAAAGCGGCTGTCTGGTCTGTAACTGACGC…	26526	572	10282	12911	23687	43405	13509	25261	0	8	52	0	0	0	0	0	0	0	0	7	0	6	0	0	0	0	0	0	0	0	0	0	0	0	0	0	0	0
471	ASV_150	Bacteria	Firmicutes	Bacilli	Lactobacillales	Lactobacillaceae	Paucilactobacillus	Lactobacillus wasatchensis	NR_147709.1	92.272	TAGGGAATCTTTCACAATGGACGAAAGTCTGATGAAGCAACGCCGCGTGAGTGAAGAAGGGTTTCGGCTCGTAAAACTCTGTTGTTAGAGAAGAACGTATCTAGTAGGAAATGGCTAGGTAGTGACGGTATCTGATTAGAAAGTCACGGCTAACTACGTGCCAGCAGCCGCGGTAATACGTAGGTGGCAAGCGTTATCCGGATTTATTGGGCGTAAAGCGAGCGCAGGCGGTTATCTAAGTCCGTTGTGAAAGCCTTCGGCTTAACCGAAGAAGTGCATCGGAAACTAGATAACTTGAGTACAGAAGAGGACAGTAGAACACCATGTGTAGCGGTGAAATGCGTAGATATATGGTAGAATACCAGTGGCGAAAGCGGCTGTCTGGTCTGTCACTGACGC…	0	0	0	0	0	0	0	0	0	0	0	0	0	0	0	0	0	0	0	0	0	0	0	0	0	0	0	0	0	0	0	494	746	1240	600	1402	101	77
472	ASV_1500	Bacteria	Proteobacteria	Gammaproteobacteria	Pseudomonadales	Pseudomonadaceae	Pseudomonas	Pseudomonas hussainii	NR_134139.1	89.227	TGGGGAATATTGGACAATGGGGGCAACCCTGATCCAGCAATGCCGCGTGTGTGAAGAAGGCCTTCGGGTTGTAAAGCACTTTCAGTCGGGAGGAAGGTGAGTATGTTAATAGCATATTCAATTGACGTTACCGACAGAAGAAGCACCGGCTAACTCTGTGCCAGCAGCCGCGGTAATACAGAGGGTGCGAGCGTTAATCGGAATAACTGGGCGTAAAGGGTGTGTAGGTTGTTATGTAAGTTAGATGTGAAAGCCCTGGGCTTAACCTGGGAACTGCGTTTAAGACTGCATAGCTAGAGTGCTGTAGAGGATAGTGGAATTTCCAGTGTAGCGGTGAAATGCGTAGATATTGGAAGGAACACCAGTGGCGAAGGCGACTATCTGGACAGTTACTGACAC…	0	0	0	0	0	0	0	0	0	0	0	0	0	20	0	0	0	0	0	0	0	0	0	0	0	0	0	0	0	0	0	0	0	0	0	0	0	0
473	ASV_1502	Bacteria	Proteobacteria	Alphaproteobacteria	Rhodospirillales	Acetobacteraceae	Gluconacetobacter	Gluconacetobacter takamatsuzukensis	NR_114384.1	91.154	CCGCGGTAATACGAAGGGGGCTAGCGTTGCTCGGAATAACTGGGCGTAAAGGGCGTGCAGGCGGTTTTGTAAGTGAGATGTGAAAGGTCTGGGCTTAACCCGGAGAGTGCATTTGATACTACGAGACTAGAGTATGAGAGAGGGTTGTGGAATTTCCAGTGTAGAGGTGAAATTCGTAGATATTGGGAAGAACACCGGTTGCGAAGGCGGCAGCCTGGCTCATAACTGACGCTGAGACGCGAAAGCGTGGGGAGCGAACA	0	0	0	0	0	0	0	0	0	0	0	0	0	0	0	0	0	0	0	20	0	0	0	0	0	0	0	0	0	0	0	0	0	0	0	0	0	0
474	ASV_1503	Bacteria	Firmicutes	Clostridia	Clostridiales	Lachnospiraceae	Anaerostipes	Anaerostipes hadrus	NR_117139.2	99.615	CCGCGGTAATACGTAGGGGGCAAGCGTTATCCGGAATTACTGGGTGTAAAGGGTGCGTAGGTGGTATGGCAAGTCAGAAGTGAAAACCCAGGGCTTAACTCTGGGACTGCTTTTGAAACTGTCAGACTAGAGTGCAGGAGAGGTAAGCGGAATTCCTAGTGTAGCGGTGAAATGCGTAGATATTAGGAGGAACATCAGTGGCGAAGGCGGCTTACTGGACTGAAACTGACACTGAGGCACGAAAGCGTGGGGAGCAAACA	0	0	0	0	0	0	0	0	0	0	0	0	0	0	0	0	0	0	0	20	0	0	0	0	0	0	0	0	0	0	0	0	0	0	0	0	0	0
475	ASV_1504	Bacteria	Cyanobacteria	NA	Oscillatoriales	Microcoleaceae	Laspinema	Laspinema etoshii	NR_125647.1	90.244	TGAGGAATCTTCCGCAATGGGCGAAAGCCTGACGGAGCGACACCGCGTGGTGGATGAAGGCCTTTTGGTTGTAAACACCTTTTCTGAGGGAATAAATGATGAAGGTACCTCAGGAATAAGCACCGGCTAACTACGTGCCAGCAGCCGCGGTAATACGTAGGGTGCAAGCGTTATCCGGAATTATTGGGCGTAAAGCGTTCGTAGGTGGTTTAGAAAGTTTGCAGTTAAATCCGGTCGCTCAACGATCAAATCGCTGCAAAAACTTCTAAACTAGAGAATGACAGAGGTAACTGGAATTCCACATGTAGGGGTAAAATCCGTTGATATGTGGAGGAACACCAAAAGCGAAGGCAGGTTACTGGGTCATTTCTGACACTGAGGAACGAAAGCGTGGGGAGC…	0	0	0	0	0	0	0	0	0	0	0	0	0	0	0	0	0	0	0	0	0	0	0	0	20	0	0	0	0	0	0	0	0	0	0	0	0	0
476	ASV_1505	Bacteria	Proteobacteria	Betaproteobacteria	Burkholderiales	Comamonadaceae	Acidovorax	Acidovorax wautersii	NR_109656.1	100	TGGGGAATTTTGGACAATGGGCGAAAGCCTGATCCAGCCATGCCGCGTGCAGGATGAAGGCCTTCGGGTTGTAAACTGCTTTTGTACGGAACGAAAAGCCTCTTTCTAATAAAGAGAGGTCATGACGGTACCGTAAGAATAAGCACCGGCTAACTACGTGCCAGCAGCCGCGGTAATACGTAGGGTGCGAGCGTTAATCGGAATTACTGGGCGTAAAGCGTGCGCAGGCGGTGATGTAAGACAGATGTGAAATCCCCGGGCTCAACCTGGGAACTGCATTTGTGACTGCATCGCTGGAGTGCGGCAGAGGGGGATGGAATTCCGCGTGTAGCAGTGAAATGCGTAGATATGCGGAGGAACACCGATGGCGAAGGCAATCCCCTGGGCCTGCACTGACGC…	0	0	0	0	0	0	0	0	0	0	0	0	0	0	0	0	0	0	0	0	0	0	0	0	0	0	0	0	0	0	0	0	0	0	0	0	0	20
477	ASV_1507	Bacteria	Bacteroidetes	Sphingobacteriia	Sphingobacteriales	Sphingobacteriaceae	Sphingobacterium	Sphingobacterium siyangense	NR_044391.1	99.526	TAAGGAATATTGGTCAATGGGCGGAAGCCTGAACCAGCCATGCCGCGTGCAGGATGACTGCCCTATGGGTTGTAAACTGCTTTTGTCCAGGAATAAACCTAGATACGTGTATCTGGCTGAATGTACTGGAAGAATAAGGATCGGCTAACTCCGTGCCAGCAGCCGCGGTAATACGGAGGATCCGAGCGTTATCCGGATTTATTGGGTTTAAAGGGTGCGTAGGCGGCCTATTAAGTCAGGGGTGAAATACGGTGGCTCAACCATCGCAGTGCCTTTGATACTGATGGGCTTGAATCCATTTGAAGTGGGCGGAATAAGACAAGTAGCGGTGAAATGCATAGATATGTCTTAGAACTCCGATTGCGAAGGCAGCTCACTAAGCTGGTATTGACGCTGATG…	0	0	0	0	0	0	0	0	0	0	0	0	0	0	0	0	0	0	0	0	0	0	0	0	0	0	0	0	0	0	0	0	0	0	0	0	0	0
478	ASV_1508	Bacteria	Proteobacteria	Gammaproteobacteria	Enterobacterales	Enterobacteriaceae	Klebsiella	Klebsiella oxytoca	NR_114152.1	99.532	TGGGGAATATTGCACAATGGGCGCAAGCCTGATGCAGCCATGCCGCGTGTATGAAGAAGGCCTTCGGGTTGTAAAGTACTTTCAGCGGGGAGGAAGGGAGTAAGGTTAATAACCTTATTCATTGACGTTACCCGCAGAAGAAGCACCGGCTAACTCCGTGCCAGCAGCCGCGGTAATACGGAGGGTGCAAGCGTTAATCGGAATTACTGGGCGTAAAGCGCACGCAGGCGGTCTGTCAAGTCGGATGTGAAATCCCCGGGCTCAACCTGGGAACTGCATTCGAAACTGGCAGGCTGGAGTCTTGTAGAGGGGGGTGGAATTCCAGGTGTAGCGGTGAAATGCGTAGAGATCTGGAGGAATACCGGTGGCGAAGGCGGCCCCCTGGACAAAGACTGACGC…	0	0	0	0	0	0	0	0	0	0	0	0	0	0	0	0	0	0	0	0	0	0	0	0	0	0	0	0	0	0	0	0	0	0	0	0	0	0
479	ASV_1509	Bacteria	Firmicutes	Clostridia	Clostridiales	Eubacteriaceae	Eubacterium	Eubacterium ventriosum	NR_118670.1	97.778	GTGTCAGCCGCCGCGGTAATACGTATGGGGCAAGCGTTATCCGGATTTACTGGGTGTAAAGGGAGCGTAGGCGGCATGGCAAGTCAGAAGTGAAAGCCTGGGGCTCAACCCCGGAATTGCTTTTGAAACTGTCAGGCTAGAGTGTCGGAGGGGTAAGCGGAATTCCTAGTGTAGCGGTGAAATGCGTAGATATTAGGAGGAACACCGGTGGCGAAGGCGGCTTACTGGACGATTACTGACGCTGAGGCTCGAAAGCGTGGGGAGCAAACA	0	6	0	0	0	0	0	0	0	0	0	0	0	0	0	0	0	0	0	0	0	0	0	0	7	0	0	0	0	0	0	0	0	0	0	0	0	0
480	ASV_151	Bacteria	Proteobacteria	Alphaproteobacteria	Rhodospirillales	Acetobacteraceae	Gluconacetobacter	Gluconacetobacter tumulicola	NR_113363.1	90.796	TGGGGAATATTGGACAATGGGGGCAACCCTGATCCAGCAATGCCGCGTGTGTGAAGAAGGCCTTCGGGTTGTAAAGCACTTTCGATAGTGACGATGATGACGGTAACTATAGAAGAAGCCCCGGCTAACTTCGTGCCAGCAGCCGCGGTAATACGAAGGGGGCAAGCGTTGCTCGGAATTACTGGGCGTAAAGGGCGTGTAGGCGGTTTTGTAAGTGAGATGTGAAAGGTCTGGGCTTAACCCGGAGAGTGCATTTGATACTACAAAGCTAGAGTATGAGAGAGGGTTGTGGAATTTCCAGTGTAGAGGTGAAATTCGTAGATATTGGAAAGAACACCAGTGGCGAAGGCGACAGCCTGGCTCATAACTGACGCTGATACGCGAAAGCGTGGGGAGCGA…	0	0	0	0	0	0	0	0	47	41	4514	0	13	0	0	0	0	0	0	34	36	0	28	22	38	75	47	0	0	0	0	0	0	0	0	0	0	0
481	ASV_1510	Bacteria	Actinobacteria	Actinobacteria	Corynebacteriales	Corynebacteriaceae	Corynebacterium	Corynebacterium tuberculostearicum	NR_028975.1	100	TGGGGAATATTGCACAATGGGCGCAAGCCTGATGCAGCGACGCCGCGTGGGGGATGACGGCCTTCGGGTTGTAAACTCCTTTCGCTAGGGACGAAGCTTTTTGTGACGGTACCTAGATAAGAAGCACCGGCTAACTACGTGCCAGCAGCCGCGGTAATACGTAGGGTGCGAGCGTTGTCCGGAATTACTGGGCGTAAAGGGCTCGTAGGTGGTTTGTCGCGTCGTCTGTGAAATTCCGGGGCTTAACTCCGGGCGTGCAGGCGATACGGGCATAACTTGAGTACTGTAGGGGTAACTGGAATTCCTGGTGTAGCGGTGAAATGCGCAGATATCAGGAGGAACACCGATGGCGAAGGCAGGTTACTGGGCAGTTACTGACGCTGAGGAGCGAAAGCATGG…	0	0	0	0	0	0	0	0	0	0	0	0	0	0	0	0	0	0	0	0	0	0	0	0	0	0	0	0	0	0	0	0	0	0	0	0	0	0
482	ASV_1511	Bacteria	Firmicutes	Clostridia	Clostridiales	Ruminococcaceae	Faecalibacterium	Faecalibacterium prausnitzii	NR_028961.1	95.73	TGGGGAATTTTGGACAATGGGGGCAACCCTGATCCAGCCATGCCGCGTGCGGGAAGAAGGCCTTCGGGTTGTAAACCGCTTTTGTTAGGAACGAAAAGGTTTCTGTGAACAACAGAGATTGCTGACGGTACCTAAAGAATAAGCACCGGCTAACTACGTGCCAGCAGCCGCGGTAATACGTAGGGTGCGAGCGTTGTCCGGAATTACTGGGTGTAAAGGGAGCGCAGGCGGGTATGCAAGTTGGGAGTGAAATACATGGGCTCAACCCATGAACTGCTCTCAAAACTGTGTATCTTGAGTAGTGCAGAGGTAGGCGGAATTCCCGGTGTAGCGGTGGAATGCGTAGATATCGGGAGGAACACCAGTGGCGAAGGCGGCCTACTGGGCACCAACTGACGC…	0	0	0	0	0	0	0	0	0	0	0	0	0	0	0	0	0	0	0	0	0	0	0	0	0	0	0	0	0	0	0	0	0	0	0	0	0	0
483	ASV_1512	Bacteria	Bacteroidetes	Flavobacteriia	Flavobacteriales	Flavobacteriaceae	Eudoraea	Eudoraea chungangensis	NR_148299.1	81.928	TGAGGAATATTGGACAATGGGCGGAAGCCTGATCCAGCCATGCCGCGTGAAGGATTACGGTCCTATGGATTTTAAACTTCTTTTGCACGGGAGCAATAAGGGTCACGCGTGGCCCGATGAGAGTACCGTGCGAATAAGCATCGGCTAACTCCGTGCCAGCAGCCGCGGTAATACGGAGGATGCGAGCGTTATCCGGATTCATTGGGTTTAAAGGGTGCGTAGGCGGTGGCGTAAGTCAGCGGTGAAATTCACGGGCTCAACCCGTGCCGTGCCGTTGATACTGCGTTGCTGGAGTACTGTCGCCGTGGGAGGAATGTGTGGTGTAGCGGTGAAATGCATAGATATCACACAGAACACCGATTGCGAAGGCATCTCACGAGGCAGGGACTGACGCTGATG…	0	0	0	0	0	0	0	0	0	0	0	0	0	0	0	0	0	0	0	0	0	0	0	0	0	0	0	0	0	0	0	0	0	0	0	0	0	0
484	ASV_1513	Bacteria	Firmicutes	Bacilli	Lactobacillales	Streptococcaceae	Floricoccus	Floricoccus penangensis	NR_159225.1	98.595	TAGGGAATCTTCGGCAATGGACGAAAGTCTGACCGAGCAACGCCGCGTGAGTGAAGAAGGTTTTCGGATCGTAAAACTCTGTTGTAAGAGAAGAACATCAGTGATAGTGGAAAGCTCATTGACTGACGGTATCTTACCAGAAAGCCACGGCTAACTACGTGCCAGCAGCCGCGGTAATACGTAGGTGGCAAGCGTTGTCCGGATTTATTGGGCGTAAAGCGAGCGCAGGCGGTTCATTAAGTCTGATGTAAAAGGCAGTGGCTCAACCATTGTAAGCATTGGAAACTGGTGAACTTGAGTGCAGTAGAGGAGAGTGGAATTCCATGTGTAGCGGTGAAATGCGTAGATATATGGAGGAACACCGGAGGCGAAAGCGGCTCTCTGGACTGTAACTGACGC…	0	0	0	0	0	0	0	0	0	0	0	0	0	0	0	0	0	0	0	0	0	0	0	0	0	0	0	0	0	0	0	0	0	0	0	0	0	0
485	ASV_1514	Bacteria	Firmicutes	Clostridia	Clostridiales	Lachnospiraceae	Eubacterium	[Eubacterium] rectale	NR_074634.1	97.692	CCGCGGTAATACGTATGGTGCAAGCGTTATCCGGATTTACTGGGTGTAAAGGGAGCGCAGGCGGTGCGGCAAGTCTGATGTGAAAGCCCGGGGCTCAACCCCGGTACTGCATTGGAAACTGTCGTACTAGAGTGTCGGAGGGGTAAGCGGAATTCCTAGTGTAGCGGTGAAATGCGTAGATATTAGGAGGAACACCAGTGGCGAAGGCGGCTCTCTGGACTGTAACTGACACTGAGGCACGAAAGCGTGGGGAGCAAACA	0	0	0	0	0	0	0	0	0	0	0	0	0	0	0	0	0	0	0	0	0	0	0	0	0	0	0	0	0	0	0	0	0	0	0	0	0	0
486	ASV_1515	Bacteria	Spirochaetes	Spirochaetia	Spirochaetales	Spirochaetaceae	Alkalispirochaeta	Alkalispirochaeta cellulosivorans	NR_148863.1	90.691	CTAAGAATCTTCCGCAATGGACGAAAGTCTGACGGAGCGACGCCGCGTGGGTGATGAAGGCCGGAAGGTTGTAAAGCCCTTTTCTGACTGAGGAATAAGCTCAGGAGGCAATGCCTGAGTGATGACGGTAAGTCAGGAATAAGCCCCGGCCAATTACGTGCCAGCAGCCGCGGTAACACGTATGGGGCGAGCGTTGTTCGGAATCATTGGGCGTAAAGGGCGCGCAGGCGGTTATGCAAGCCTGGTGTGAAAGACCGCAGCTCAACTGCGGGATCGCGCTGGGAACTGTATGACTGGAGTTCAAGAGGGGAAGCTGGAATTCCTGGTGTAGGGGTGAAATCTGTAGATATCTGGAAGAACACCAGTTGCGAAGGCGGTCTCTTGGTCCAATACTGACGC…	0	0	0	0	0	0	0	0	0	0	0	0	0	0	0	0	0	0	0	0	0	0	0	0	0	0	0	0	0	0	0	0	0	0	0	0	0	0
487	ASV_1516	Bacteria	Firmicutes	Bacilli	Lactobacillales	Leuconostocaceae	Weissella	Weissella koreensis	NR_029041.1	99.532	TAGGGAATCTTCCACAATGGACGAAAGTCTGATGGAGCAACGCCGCGTGTGTGATGAAGGGTTTCGGCTCGTAAAACACTGTTGTAAGAGAAGAATGACATTGAGAGTAACTGTTCAATGTGTGACGGTATCTTACCAGAAAGGAACGGCTAAATACGTGCCAGCAGCCGCGGTAATACGTATGTTCCAAGCGTTATCCGGATTTATTGGGCGTAAAGCGAGCGCAGACGGTTATTTAAGTCTGAAGTGAAAGCCCTCGGCTCAACCGAGGAATTGCTTTGGAAACTGGATAACTTGAGTGCAGTAGAGGAAAGTGGAACTCCATGTGTAGCGGTGAAATGCGTAGATATATGGAAGAACACCAGCGGCGAAGGCGGCTTACTGGACTGTAACTGACGT…	0	0	0	0	0	0	0	0	0	0	0	0	0	0	0	0	0	0	0	0	0	0	0	0	0	0	0	0	0	0	0	0	0	0	0	0	0	0
488	ASV_1517	Bacteria	Verrucomicrobia	Verrucomicrobiae	Verrucomicrobiales	Akkermansiaceae	Akkermansia	Akkermansia muciniphila	NR_074436.1	100	CCGCGGTAATACAGAGGTCTCAAGCGTTGTTCGGAATCACTGGGCGTAAAGCGTGCGTAGGCTGTTTCGTAAGTCGTGTGTGAAAGGCGCGGGCTCAACCCGCGGACGGCACATGATACTGCGAGACTAGAGTAATGGAGGGGGAACCGGAATTCTCGGTGTAGCAGTGAAATGCGTAGATATCGAGAGGAACACTCGTGGCGAAGGCGGGTTCCTGGACATTAACTGACGCTGAGGCACGAAGGCCAGGGGAGCGAAAG	0	0	0	0	0	0	0	0	0	0	0	0	0	0	0	0	0	0	0	0	0	0	0	0	0	0	0	0	0	0	0	0	0	0	0	0	0	0
489	ASV_1518	Bacteria	Proteobacteria	Deltaproteobacteria	Desulfuromonadales	Geobacteraceae	Geobacter	Geobacter metallireducens	NR_075011.1	83.929	GTGCCAGCCGCCGCGGTCATACGTAGGATCCGAGCGTTATCCGGAGTGACTGGGCGTAAAGAGTTGCGTAGGTGGTTTAATAAGCGAATAGTGAAATCTGGTGGCTCAACCATTCAGACTATTATTCGAACTGTTAAACTCGAGAGCAGAAGAGGTAGCTGGAATTTCTAGTGTAGGAGTGAAATCCGTAGATATTAGAAGGAACACCGATGGCGTAGGCAGGCTACTGGGCTGTTTCTGACACTGGGGCACGAAAGCGTGGGGAGCGAACC	0	0	0	0	0	0	0	0	0	0	0	0	0	0	0	0	0	0	0	0	0	0	0	0	0	0	0	0	0	0	0	0	0	0	0	0	0	0
490	ASV_1520	Bacteria	Proteobacteria	Gammaproteobacteria	Pseudomonadales	Pseudomonadaceae	Pseudomonas	Pseudomonas weihenstephanensis	NR_148764.1	98.889	GTGCCAGCCGCCGCGGTACTACAGAGGGTGCAAGCGTTAATCGGAATTACTGGGCGTGAAGCGCGCGTAGGTGGTTTGTTAAGTTGAATGTGAAATCCCCGGGCTCAACCTGGGAACTGCATCCAAAACTGGCAAGCTAGAGTATGGTAGAGGGTAGTGGAATTTCCTGTGTAGCGGTGAAATGCGTAGATATAGGAAGGAACACCAGTGGCGAAGGCGACTACCTGGACTGATACTGACACTGAGGTGCGAAAGCGTGGGGAGCAAACA	0	0	0	0	0	0	0	0	0	0	0	0	0	0	0	0	0	0	0	0	0	0	0	0	0	0	0	0	0	0	0	0	0	0	0	0	0	0
491	ASV_1521	Bacteria	Actinobacteria	Actinobacteria	Bifidobacteriales	Bifidobacteriaceae	Bifidobacterium	Bifidobacterium adolescentis	NR_074802.2	99.615	CCGCGGTAATACGTAGGGTGCAAGCGTTATCCGGAATTATTGGGCGTAAAGGGCTCGTAGGCTGTTCGTCGCGTCCGGTGTGAAAGTCCATCGCTTAACGGTGGATCCGCGCCGGGTACGGGCGGGCTTGAGTGCGGTAGGGGAGACTGGAATTCCCGGTGTAACGGTGGAATGTGTAGATATCGGGAAGAACACCAATGGCGAAGGCAGGTCTCTGGGCCGTCACTGACGCTGAGGAGCGAAAGCGTGGGGAGCGAACA	0	0	0	0	0	0	0	0	0	0	0	0	0	0	0	0	0	0	0	0	0	0	0	0	0	0	0	0	19	0	0	0	0	0	0	0	0	0
492	ASV_1522	Bacteria	Actinobacteria	Actinobacteria	Micrococcales	Dermabacteraceae	Brachybacterium	Brachybacterium horti	NR_147735.1	100	TGGGGAATATTGCACAATGGGCGAAAGCCTGATGCAGCGACGCCGCGTGAGGGATGACGGCCTTCGGGTTGTAAACCTCTTTCAGCAGGGAAGAAGCGAAAGTGACGGTACCTGCAGAAGAAGCGCCGGCTAACTACGTGCCAGCAGCCGCGGTAATACGTAGGGCGCAAGCGTTGTCCGGAATTATTGGGCGTAAAGAGCTTGTAGGTGGCTTGTCGCGTCTGCCGTGAAAACCCGAGGCTCAACCTCGGGCGTGCGGTGGGTACGGGCAGGCTAGAGTGTGGTAGGGGAGACTGGAACTCCTGGTGTAGCGGTGAAATGCGCAGATATCAGGAAGAACACCGATGGCGAAGGCAGGTCTCTGGGCCATTACTGACACTGAGAAGCGAAAGCATGGGG…	0	0	0	0	0	0	0	0	0	0	0	0	0	0	0	0	0	0	0	0	0	0	0	0	0	0	0	0	19	0	0	0	0	0	0	0	0	0
493	ASV_1523	Bacteria	Firmicutes	Negativicutes	Veillonellales	Veillonellaceae	Dialister	Dialister succinatiphilus	NR_041666.1	99.228	CCGCGGTAATACGTAGGTGGCAAGCGTTGTCCGGAATTATTGGGCGTAAAGCGCGCGCAGGCGGCTTTCTAAGTCCATCTTAAAAGTGCGGGGCTTAACCCCGTGATGGGATGGAAACTGGAAAGCTGGAGTATCGGAGAGGAAAGTGGAATTCCTAGTGTAGCGGTGAAATGCGTAGAGATTAGGAAGAACACCGGTGGCGAAGGCGACTTTCTGGACGACAACTGACGCTGAGGCACGAAAGCGTGGGGAGCAAACA	0	0	0	0	0	0	0	0	0	0	0	0	0	0	0	0	0	0	0	0	0	0	0	0	0	0	0	0	19	0	0	0	0	0	0	0	0	0
494	ASV_1524	Bacteria	Firmicutes	Bacilli	Lactobacillales	Leuconostocaceae	Weissella	Weissella jogaejeotgali	NR_145896.1	100	TAGGGAATCTTCCACAATGGGCGCAAGCCTGATGGAGCAACGCCGCGTGTGTGATGAAGGGTTTCGGCTCGTAAAACACTGTTATAAGAGAAGAACGACATTGAGAGTAACTGTTCAGTGTGTGACGGTATCTTATCAGAAAGGAACGGCTAAATACGTGCCAGCAGCCGCGGTAATACGTATGTTCCAAGCGTTATCCGGATTTATTGGGCGTAAAGCGAGCGCAGACGGTTATTTAAGTCTGAAGTGAAAGCCCTCAGCTCAACTGAGGAAGGGCTTTGGAAACTGGATAACTTGAGTGCAGTAGAGGAAAGTGGAACTCCATGTGTAGCGGTGAAATGCGTAGATATATGGAAGAACACCGGTGGCGAAAGCGGCTTTCTGGACTGTAACTGACGT…	0	0	0	0	0	0	0	0	0	0	0	0	0	0	0	0	0	0	0	0	0	0	0	0	0	0	0	0	19	0	0	0	0	0	0	0	0	0
495	ASV_1525	Bacteria	Tenericutes	Mollicutes	Entomoplasmatales	Spiroplasmataceae	Spiroplasma	Spiroplasma litorale	NR_025708.1	87.324	TAGGGAATTTTTCACAATGGACGAAAGTCTGATGGAGCAATGCCGCGTGACTGATGAAGGTCTTCGGATTGTAAAGGTCTGTTGTAAGGGAGGAAAACCTAAAATAGGAAATGATTTTAGCTTGACAGTACCTTACCAGAAAGCCACGGCTAACTATGTGCCAGCAGCCGCGGTAATACATAGGTGGCGAGCGTTATCCGGATTTATTGGGCGTAAAGGGTGCGTAGATGGTTTTGTAAGTCTAAAATTAAAGCCCAAGGCTCAACCTTGGTTTGTTTTAGATACTACTTAACTAGAGTATAGGAGAGGTTAGTGGAATTTCATATGGAGCGGTGGAATGCGTAGATATATGAAGGAACACCAGTGGCGAAGGCGACTAACTGGCCTATTACTGACATT…	0	0	0	0	0	0	0	0	0	0	0	0	0	0	0	0	0	0	0	0	0	0	0	0	0	0	0	0	0	19	0	0	0	0	0	0	0	0
496	ASV_1527	Bacteria	Firmicutes	Bacilli	Lactobacillales	Enterococcaceae	Enterococcus	Enterococcus saigonensis	NR_152049.1	99.615	CCGCGGTAATACGTAGGTGGCAAGCGTTGTCCGGATTTATTGGGCGTAAAGCGAGCGCAGGTGGTTTCTTAAGTCTGATGTGAAAGCCCCCGGCTCAACCGGGGAGGGTCATTGGAAACTGGGAGACTTGAGTGCAGAAGAGGAGAGTGGAATTCCATGTGTAGCGGTGAAATGCGTAGATATATGGAGGAACACCAGTGGCGAAGGCGGCTCTCTGGTCTGTAACTGACGCTGAGGCTCGAAAGCGTGGGGAGCAAACA	0	0	0	0	0	0	0	0	0	0	0	0	0	0	0	0	0	0	0	0	0	0	0	0	0	0	0	0	0	0	19	0	0	0	0	0	0	0
497	ASV_1529	Bacteria	Proteobacteria	Gammaproteobacteria	Orbales	Orbaceae	Gilliamella	Gilliamella mensalis	NR_149808.1	98.595	TGGGGAATATTGCACAATGGGGGGAACCCTGATGCAGCCATGCCGCGTGTATGAAGAAGGCCTTCGGGTTGTAAAGTACTTTCGGTAATGAGGAAGGTAGCGTATCTAATAGGTACGTTAATTGACGTTAATTACAGAAGAAGCACCGGCTAACTCCGTGCCAGCAGCCGCGGTAATACGGAGGGTGCGAGCGTTAATCGGAATGACTGGGCGTAAAGGGCATGTAGGCGGATAATTAAGTTAGGTGTGAAAGCCCTGGGCTCAACCTAGGAATTGCACTTAAAACTGGTTAACTAGAGTATTGTAGAGGAAGGTAGAATTCCACGTGTAGCGGTGAAATGCGTAGAGATGTGGAGGAATACCGGTGGCGAAGGCGGCCTTCTGGACAGATACTGACGC…	19	0	0	0	0	0	0	0	0	0	0	0	0	0	0	0	0	0	0	0	0	0	0	0	0	0	0	0	0	0	0	0	0	0	0	0	0	0
498	ASV_153	Bacteria	Firmicutes	Bacilli	Lactobacillales	Leuconostocaceae	Weissella	Weissella paramesenteroides	NR_104568.1	98.829	TAGGGAATCTTCCACAATGGGCGAAAGCCTGATGGAGCAACGCCGCGTGTGTGATGAAGGGTTTCGGCTCGTAAAACACTGTTGTAAGAGAAGAACGGCACTGAGAGTAACTGATCAGTGTGTGACGGTATCTTACCAGAAAGGAACGGCTAAATACGTGCCAGCAGCCGCGGTAATACGTATGTTCCAAGCGTTATCCGGATTTATTGGGCGTAAAGCGAGCGCAGACGGTTATTTAAGTCTGAAGTGAAAGCCCTCAGCTCAACTGAGGAAGGGCTTTGGAAACTGGATAACTTGAGTGCAGTAGAGGAAAGTGGAACTCCATGTGTAGCGGTGAAATGCGTAGATATATGGAAGAACACCAGTGGCGAAGGCGGCTTTCTGGACTGTAACTGACGT…	0	0	0	0	0	0	0	0	0	0	0	0	0	0	0	0	0	0	0	0	0	0	0	0	0	0	0	0	0	0	0	345	2112	530	30	95	212	360
499	ASV_1530	Bacteria	Proteobacteria	Alphaproteobacteria	Rhodospirillales	Acetobacteraceae	Roseomonas	Roseomonas aerophila	NR_109678.1	100	TGGGGAATATTGGACAATGGGCGCAAGCCTGATCCAGCAATGCCGCGTGTGTGAAGAAGGTCTTCGGATCGTAAAGCACTTTCGACGGGGACGATGATGACGGTACCCGTAGAAGAAGCCCCGGCTAACTTCGTGCCAGCAGCCGCGGTAATACGAAGGGGGCTAGCGTTACTCGGAATTACTGGGCGTAAAGGGCGCGTAGGCGGCGCTCCAAGTTAGGCGTGAAAGTCCTGGGCTCAACCTGGGAACTGCGCTTAAGACTGGAGTGCTTGAGGATGGAAGAGGGTCGTGGAATTCCCAGTGTAGAGGTGAAATTCGTAGATATTGGGAAGAACACCGGTGGCGAAGGCGGCGACCTGGTCCATTACTGACGCTGAGGCGCGATAGCGTGGGGAGCAA…	0	0	0	0	0	0	0	0	0	0	0	0	0	0	0	0	0	0	0	0	0	0	0	0	0	0	0	0	0	0	0	0	19	0	0	0	0	0
500	ASV_1531	Bacteria	Firmicutes	Clostridia	Clostridiales	NA	Intestinimonas	Intestinimonas butyriciproducens	NR_118554.1	96.887	CGGTAATACGTAGGTGGCAAGCGTTATCCGGATTTACTGGGTGTAAAGGGCGAGTAGGCGGGATTGCAAGTCAGATGTGAAAACTATGGGCTCAACCCATAGACTGCATTTGAAACTGTAGTTCTTGAGTGATGGAGAGGCAGGCGGAATTCCCGGTGTAGCGGTGGAATGCGTAGATATCGGGAGGAACACCGGTGGCGAAGGCGGCCTGCTGGACATTAACTGACGCTGAGGCGCGAAAGCGTGGGGAGCAAACA	0	19	0	0	0	0	0	0	0	0	0	0	0	0	0	0	0	0	0	0	0	0	0	0	0	0	0	0	0	0	0	0	0	0	0	0	0	0
501	ASV_1536	Bacteria	Firmicutes	Bacilli	Lactobacillales	Lactobacillaceae	Lentilactobacillus	Lactobacillus curieae	NR_109538.1	91.569	TAGGGAATCTTTCACAATGGACGAAAGTCTGATGAAGCAACGCCGCGTGAGTGAAGAAGGGCTTCGGCTCGTAAAACTCTGTTGCTAGAGAAGAACGAGTGGAGTAGGAAATGGCTCCATCGTGACGGTATCTGGTTAGAAAGTCACGGCTAACTACGTGCCAGCAGCCGCGGTAATACGTAGGTGGCAAGCGTTATCCGGATTTATTGGGCGTAAAGCGAGCGCAGGCGGTTTTTTAAGTCCGATGTGAAAGCCTTCGGCTTAACCGAAGAAGTGCATTGGAAACTGGGGAACTTGAGTACAGAAGAGGACAGTAGAACTCCATGTGTAGCGGTGAAATGCGTAGATATATGGAAGAATACCAGTGGCGAAAGCGGCTGTCTGGTCTGTTACTGACGT…	0	0	0	0	0	0	0	0	0	0	0	0	0	0	0	0	0	0	0	0	0	0	0	19	0	0	0	0	0	0	0	0	0	0	0	0	0	0
502	ASV_1537	Bacteria	Proteobacteria	Gammaproteobacteria	Enterobacterales	Erwiniaceae	Erwinia	Erwinia billingiae	NR_104932.1	99.297	TGGGGAATATTGCACAATGGGCGCAAGCCTGATGCAGCCATGCCGCGTGTATGAAGAAGGCCTTCGGGTTGTAAAGTACTTTCAGCGGGGAGGAAGGCGACAAGGTTAATAACCTTGTTGATTGACGTTACCCGCAGAAGAAGCACCGGCTAACTCCGTGCCAGCAGCCGCGGTAATACGGAGGGTGCAAGCGTTAATCGGAATTACTGGGCGTAAAGCGCACGCAGGCGGTCTGTCAAGTCAGATGTGAAATCCCCGGGCTTAACCTGGGAACTGCATTTGAAACTGGCAGGCTGGAGTCTTGTAGAGGGGGGTAGAATTCCAGGTGTAGCGGTGAAATGCGTAGAGATCTGGAGGAATACCGGTGGCGAAGGCGGCCCCCTGGACAAAGACTGACGC…	0	0	0	0	0	0	0	0	0	0	0	0	0	0	0	0	0	0	0	0	0	0	0	0	0	0	19	0	0	0	0	0	0	0	0	0	0	0
503	ASV_1538	Bacteria	Proteobacteria	Gammaproteobacteria	Enterobacterales	Enterobacteriaceae	Cedecea	Cedecea lapagei	NR_126318.1	99.766	TGGGGAATATTGCACAATGGGCGCAAGCCTGATGCAGCCATGCCGCGTGTATGAAGAAGGCCTTCGGGTTGTAAAGTACTTTCAGCGAGGAGGAAGGCATTAAGGTTAATAACCTTGGTGATTGACGTTACTCGCAGAAGAAGCACCGGCTAACTCCGTGCCAGCAGCCGCGGTAATACGGAGGGTGCAAGCGTTAATCGGAATTACTGGGCGTAAAGCGCACGCAGGCGGTTTGTTAAGTCGGATGTGAAATCCCCGGGCTCAACCTGGGAACTGCATTCGAAACTGGCAAGCTTGAGTCTTGTAGAGGGGGGTAGAATTCCAGGTGTAGCGGTGAAATGCGTAGAGATCTGGAGGAATACCGGTGGCGAAGGCGGCCCCCTGGACAAAGACTGACGC…	0	0	0	0	0	0	0	0	0	0	0	0	0	0	0	0	0	0	0	0	0	0	0	0	0	0	0	0	0	0	0	0	0	0	0	0	19	0
504	ASV_1539	Bacteria	Firmicutes	Clostridia	Clostridiales	Oscillospiraceae	Oscillibacter	Oscillibacter ruminantium	NR_118156.1	94.307	TGGGGAATATTGGGCAATGGGCGCAAGCCTGACCCAGCAACGCCGCGTGAAGGAAGAAGGCTTTCGGGTTGTAAACTTCTTTTGTCAGGGACGAGTAGAAGACGGTACCTGACGAATAAGCCACGGCTAACTACGTGCCAGCAGCCGCGGTAATACGTAGGTGGCAAGCGTTGTCCGGATTTACTGGGTGTAAAGGGCGTGTAGCCGGGAAGGCAAGTCAGATGTGAAATCCACGGGCTCAACTCGTGAACTGCATTTGAAACTGTTTTTCTTGAGTATCGGAGAGGCAATCGGAATTCCTAGTGTAGCGGTGAAATGCGTAGATATTAGGAGGAACACCAGTGGCGAAGGCGGATTGCTGGACGACAACTGACGGTGAGGCGCGAAAGCGTGGGGAGC…	0	0	0	0	0	0	0	0	0	0	0	0	0	0	0	0	0	0	0	0	0	0	0	0	0	0	0	0	0	0	0	0	0	0	0	0	0	0
505	ASV_154	Bacteria	Proteobacteria	Gammaproteobacteria	Oceanospirillales	Halomonadaceae	Halomonas	Halomonas nigrificans	NR_159316.1	91.101	TGGGGAATATTGGACAATGGGCGCAAGCCTGATCCAGCCATGCCGCGTGTGTGAAGAAGGCCCTCGGGTTGTAAAGCACTTTCAGTGGGGAAGAACAGGAAAGGGTTAATACCCCTTTCCCTTGACATCACCCACAGAAGAAGCACCGGCTAACTCCGTGCCAGCAGCCGCGGTAATACGGAGGGTGCGAGCGTTAATCGGAATTACTGGGCGTAAAGGGCGCGTAGGCGGTGCGTTAAGCCAGATGTGAAAGCCCCGGGCTCAACCTGGGAACGGCATTTGGAACTGGCGGACTTGAGTGCAGGAGAGGAAGGTAGAATTCCAGGTGTAGCGGTGAAATGCGTAGAGATCTGGAGGAATACCAGTGGCGAAGGCGGCCTTCTGGACTGACACTGACGC…	0	0	0	0	0	0	0	0	0	0	0	0	0	0	0	0	0	0	0	0	0	0	0	0	0	0	0	0	0	0	0	3070	419	414	0	73	0	61
506	ASV_1540	Bacteria	Deinococcus-Thermus	Deinococci	Deinococcales	Deinococcaceae	Deinococcus	Deinococcus taklimakanensis	NR_159153.1	100	TTAGGAATCTTCCACAATGGGCGAAAGCCTGATGGAGCGACGCCGCGTGAGGGATGAAGGTTCTCGGATCGTAAACCTCTGAATCAGGGACGAAAGACGCGCAAGCGGGATGACGGTACCTGAGTAATAGCACCGGCTAACTCCGTGCCAGCAGCCGCGGTAATACGGAGGGTGCAAGCGTTACCCGGAATCACTGGGCGTAAAGGGCGTGTAGGCGGATCGTTAAGTCTGGTTTTAAAGACCGTGGCTCAACCACGGGAGTGGACTGGATACTGGCAATCTTGACCTCTGGAGAGGTAACTGGAATTCCTGGTGTAGCGGTGGAATGCGTAGATACCAGGAGGAACACCAATGGCGAAGGCAAGTTACTGGACAGAAGGTGACGCTGAGGCGCGAAAG…	0	0	0	0	0	0	0	0	0	0	0	0	0	0	0	0	0	0	0	0	0	0	0	0	0	0	0	0	0	0	0	0	0	0	0	0	0	0
507	ASV_1541	Bacteria	Bacteroidetes	Bacteroidia	Bacteroidales	Tannerellaceae	Parabacteroides	Parabacteroides distasonis	NR_074376.1	99.614	GTGTAGCCGCGCGGTACTACGGAGGATCCGAGCGTTATCCGGATTTATTGGGTTTAAAGGGTGCGTAGGCGGCCTTTTAAGTCAGCGGTGAAAGTCTGTGGCTCAACCATAGAATTGCCGTTGAAACTGGGGGGCTTGAGTATGTTTGAGGCAGGCGGAATGCGTGGTGTAGCGGTGAAATGCATAGATATCACGCAGAACCCCGATTGCGAAGGCAGCCTGCCAAGCCATTACTGACGCTGATGCACGAAAGCGTGGGGATCAAACA	0	0	0	0	0	0	0	0	0	0	0	0	0	0	0	0	0	0	0	0	0	0	0	0	0	0	0	0	0	0	0	0	0	0	0	0	0	0
508	ASV_1542	Bacteria	Firmicutes	Bacilli	Lactobacillales	Lactobacillaceae	Lentilactobacillus	Lactobacillus curieae	NR_109538.1	92.506	TAGGGAATCTTTCACAATGGACGAAAGTCTGATGAAGCAACGCCGCGTGAGTGAAGAAGGGTTTCGGCTCGTAAAACTCTGTTGCTAGAGAAGAACGAGAGTAGTAGGAAATGGCTACTCCGTGACGGTATCTGGTTAGAAAGTCACGGCTAACTACGTGCCAGCAGCCGCGGTAATACGTAGGTGGCAAGCGTTATCCGGATTTATTGGGCGTAAAGCGAGCGCAGGCGGTCTTTTAAGTCCGATGTGAAAGCCTTCGGCTTAACCGAAGAAGTGCATTGGAAACTGGAAGACTTGAGTACAGAAGAGGACAGTAGAACTCCATGTGTAGCGGTGAAATGCGTAGATATATGGAAGAATACCAGTGGCGAAAGCGGCTGTCTGGTCTGTTACTGACGT…	0	0	0	0	0	0	0	0	0	0	0	0	0	0	0	0	0	0	0	0	0	0	0	0	0	0	0	0	0	0	0	0	0	0	0	0	0	0
509	ASV_1543	Bacteria	Bacteroidetes	Flavobacteriia	Flavobacteriales	Weeksellaceae	Weeksella	Weeksella massiliensis	NR_149224.1	92.199	TGAGGAATATTGGACAATGGGTGAAAGCCTGATCCAGCCATCCCGCGTGAAGGAAGACGGCCTTATGGGTTGTAAACTTCTTTTGTATGAGGATAAACCTAATCACGAGTTGATTAGTTGAAGGTATCATACGAATAAGCACCGGCTAACTCCGTGCCAGCAGCCGCGGTAATACGGAGGGTGCAAGCGTTATCCGGATTTATTGGGTTTAAAGGGTCCGTAGGCGGATTAATAAGTCAGTGGTGAAATCCCTTAGCTTAACTAAGGAACTGCCATTGATACTGTTAGTCTTGAATCAATTTGAAGTGGCTGGAATGTGTAGTGTAGCGGTGAAATGCATAGATATTACACAGAACACCAATTGCGAAGGCAGGTCACTAAGTTTGTATTGACGCTGAT…	0	0	0	0	0	0	0	0	0	0	0	0	0	0	0	0	0	0	0	0	0	0	0	0	0	0	0	0	0	0	0	0	0	0	0	0	0	0
510	ASV_1544	Bacteria	Actinobacteria	Actinobacteria	Bifidobacteriales	Bifidobacteriaceae	Bifidobacterium	Bifidobacterium longum	NR_145535.1	99.615	CCGCGGTAATACGTAGGGTGCAAGCGTTATCCGGAATTATTGGGCGTAAAGGGCTCGTAGGCGGTTCGTCGCGTCCGGTGTGAAAGTCCATCGCTTAACGGCGGATCCGCGCCGGGTACGGGCGGGCTTGAGTGCGGTAGGGGAGACTGGAATTCCCGGTGTAACGGTGGAATGTGTAGATATCGGGAAGAACACCAATGGCGAAGGCAGGTCTCTGGGCCGTTACTGACGCTGAGGAGCGAAAGCGTGGGGAGCGAACA	0	0	0	0	0	0	0	0	0	0	0	0	0	0	0	0	0	0	0	0	0	0	0	0	0	0	0	0	0	0	0	0	0	0	0	0	0	0
511	ASV_1545	Bacteria	Actinobacteria	Actinobacteria	Nakamurellales	Nakamurellaceae	Nakamurella	Nakamurella intestinalis	NR_157706.1	83.838	TAGGGAATTTTGCGCAATGGGGGAAACCCTGACGCAGCAACGCCGCGTGTGTGATGAAGCCCTTCGGGGTGTAAAACACTGTCAGTAGGGACGAATTTTGACGGTACCTACAGAGGAAGCACCGGCTAACTCCGTGCCAGCAGCCGCGGTAATACGGAGGGTGCAAGCGTTGTCCGGAATCATTGGGCGTAAAGAGTTCGTAGGCGGCGTGTTAAGTCTGGTGTTAAAGCCTGAGGCTCAACTTCAGTTCAGCACTGGATACTGGCAAGCTAGAATGCGGTAGAGGTAAAGGGAATTCCTGGTGTAGCGGTGAAATGCGTAGATATCAGGAAGAACACCGGTGGCGTAAGCGCTTTACTGGGCCGTTATTGACGCTGAGGAACGAAAGCCGGGGGAGCG…	0	0	0	0	0	0	0	0	0	0	0	0	0	0	0	0	0	0	0	0	0	0	0	0	0	0	0	0	0	0	0	0	0	0	0	0	0	0
512	ASV_1546	Bacteria	Proteobacteria	Alphaproteobacteria	Sphingomonadales	Sphingomonadaceae	Sphingomonas	Sphingomonas sediminicola	NR_132332.1	99.502	TGGGGAATATTGGACAATGGGCGAAAGCCTGATCCAGCAATGCCGCGTGAGTGATGAAGGCCTTAGGGTTGTAAAGCTCTTTTACCCGGGATGATAATGACAGTACCGGGAGAATAAGCCCCGGCTAACTCCGTGCCAGCAGCCGCGGTAATACGGAGGGGGCTAGCGTTGTTCGGAATTACTGGGCGTAAAGCGCACGTAGGCGGCTTTGTAAGTTAGAGGTGAAAGCCCGGGGCTCAACTCCGGAACTGCCTTTAAGACTGCATCGCTTGAATCATGGAGAGGTGAGTGGAATTCCGAGTGTAGAGGTGAAATTCGTAGATATTCGGAAGAACACCAGTGGCGAAGGCGACTCACTGGACATGTATTGACGCTGAGGTGCGAAAGCGTGGGGAGCAA…	0	0	0	0	0	0	0	0	0	0	0	0	0	0	0	0	0	0	0	0	0	0	0	0	0	0	0	0	0	0	0	0	0	0	0	0	0	0
513	ASV_1547	Bacteria	Bacteroidetes	Bacteroidia	Bacteroidales	Tannerellaceae	Parabacteroides	Parabacteroides distasonis	NR_074376.1	99.615	CCGCGGTGATACGGAGGATCCGAGCGTTATCCGGATTTATTGGGTTTAAAGGGTGCGTAGGCGGCCTTTTAAGTCAGCGGTGAAAGTCTGTGGCTCAACCATAGAATTGCCGTTGAAACTGGGGGGCTTGAGTATGTTTGAGGCAGGCGGAATGCGTGGTGTAGCGGTGAAATGCATAGATATCACGCAGAACCCCGATTGCGAAGGCAGCCTGCCAAGCCATTACTGACGCTGATGCACGAAAGCGTGGGGATCAAACA	0	0	0	0	0	0	0	0	0	0	0	0	0	0	0	0	0	0	0	0	0	0	0	0	0	0	0	0	0	0	0	0	0	0	0	0	0	0
514	ASV_155	Bacteria	Firmicutes	Bacilli	Lactobacillales	Lactobacillaceae	Paucilactobacillus	Lactobacillus suebicus	NR_114790.2	91.335	TAGGGAATCTTTCACAATGAACGAAAGTTTGATGAAGCAACGCCGCGTGAATGAAGAAGGGTTTCGGCTCGTAAAATTCTGTTGTTAGAGAAGAACGTATCTAGTAGGAAATGGCTAGATAGTGACGGTATCTGATTAGAAAGTCACGGCTAACTACGTGCCAGCAGCCGCGGTAATACGTAGGTGGCAAGCGTTATCCGGATTTATTGGGCGTAAAGCGAGCGCAGGCGGTCATCTAAGTCCGATGTGAAAGCCTTCGGCTTAACCGAAGAAGTGCATAGGAAACTGGGTGACTTGAGTACAGAAGAGGATAGTAGAACTCCATGAGTAGCGGTGAAATGCGTAGATTTATGGAAGAATACCAGTGGCGAAGGCGGCTGTCTGGTCTGTCACTGACGC…	0	0	0	0	0	0	0	0	0	0	0	0	0	0	0	0	0	0	0	0	0	0	0	0	0	0	0	0	1345	1485	1707	0	0	0	0	0	0	0
515	ASV_1551	Bacteria	Fusobacteria	Fusobacteriia	Fusobacteriales	Fusobacteriaceae	Fusobacterium	Fusobacterium varium	NR_113384.1	99.628	GTGCCAGCCGCCGCGGTAATACGTATGTCGCAAGCGTTATCCGGATTTATTGGGCGTAAAGCGCGTCTAGGCGGTTTAGTAAGTCTGATGTGAAAATGCGGGGCTCAACCCCGTATTGCGTTGGAAACTGCTAAACTAGAGTACTGGAGAGGTAGGCGGAACTACAAGTGTAGAGGTGAAATTCGTAGATATTTGTAGGAATGCCGATGGGGAAGCCAGCCTACTGGACAGATACTGACGCTAAAGCGCGAAAGCGTGGGTAGCAAACA	0	0	0	0	0	0	0	0	0	0	0	0	0	0	0	0	0	0	0	0	0	0	0	0	0	0	0	0	0	0	0	0	0	0	0	0	0	0
516	ASV_1552	Bacteria	Firmicutes	Clostridia	Clostridiales	Lachnospiraceae	Anaerostipes	Anaerostipes hadrus	NR_117139.2	99.231	CCGCGGTAATACGTAGGGGGCAAGCGTTATCCGGAATTACTGGGTGTAAAGGGTGCGTAGGTGGTATGGCAAGTCAGAAGTGAAAACCCAGGGCTTAACTCTGGAACTGCTTTTGAAACTGTCAGACTGGAGTGCAGGAGAGGTAAGCGGAATTCCTAGTGTAGCGGTGAAATGCGTAGATATTAGGAGGAACATCAGTGGCAAAGGCGGCTTACTGGACTGAAACTGACACTGAGGCACGAAAGCGTGGGGAGCAAACA	0	0	0	0	0	0	0	0	0	0	0	0	0	0	0	0	0	0	0	0	0	0	0	0	0	0	0	0	0	0	0	0	0	0	0	0	0	0
517	ASV_1553	Bacteria	Proteobacteria	Betaproteobacteria	Nitrosomonadales	Sterolibacteriaceae	Methyloversatilis	Methyloversatilis discipulorum	NR_136517.2	98.361	TGGGGAATTTTGGACAATGGGGGCAACCCTGATCCAGCCATTCCGCGTGAGTGAAGAAGGCCTTCGGGTTGTAAAGCTCTTTCGGCAGGAACGAAACGGCGAGTACTAATACTGCTCGCTAATGACGGTACCTGAAGAAGAAGCACCGGCTAACTACGTGCCAGCAGCCGCGGTAATACGTAGGGTGCGAGCGTTAATCGGAATTACTGGGCGTAAAGCGTGCGCAGGCGGTTGTGTAAGACAGGTGTGAAATCCCCGGGCTTAACCTGGGAACTGCGCTTGTGACTGCACAGCTAGAGTATGGCAGAGGGGGGTGGAATTCCACGTGTAGCAGTGAAATGCGTAGAGATGTGGAGGAACACCGATGGCGAAGGCAGCCCCCTGGGCCAATACTGACGC…	0	0	0	0	0	0	0	0	0	0	0	0	0	0	0	0	0	0	0	0	0	0	0	0	0	0	0	0	0	0	0	0	0	0	0	0	0	0
518	ASV_1554	Bacteria	Firmicutes	Bacilli	Lactobacillales	Carnobacteriaceae	Carnobacterium	Carnobacterium jeotgali	NR_116460.1	100	TAGGGAATCTTCCGCAATGGACGAAAGTCTGACGGAGCAATGCCGCGTGAGTGAAGAAGGTTTTCGGATCGTAAAACTCTGTTGTTAGAGAAGAACAAGGATGAGAGTAACTGCTCATCCCCTGACGGTATCTAACCAGAAAGCCACGGCTAACTACGTGCCAGCAGCCGCGGTAATACGTAGGTGGCAAGCGTTGTCCGGATTTATTGGGCGTAAAGCGAGCGCAGGCGGTTCTTTAAGTCTGATGTGAAAGCCCCCGGCTCAACCGGGGAGGGTCATTGGAAACTGGAGAACTTGAGTGCAGAAGAGGAGAGTGGAATTCCACGTGTAGCGGTGAAATGCGTAGATATGTGGAGGAACACCAGTGGCGAAGGCGACTCTCTGGTCTGTAACTGACGC…	0	0	0	0	0	0	0	0	0	0	0	0	0	0	0	0	0	0	0	0	0	0	0	0	0	0	0	0	0	0	0	0	0	0	0	0	0	0
519	ASV_1555	Bacteria	Firmicutes	Bacilli	Lactobacillales	Enterococcaceae	Enterococcus	Enterococcus saigonensis	NR_152049.1	99.615	CCGCGGTAATACGTAGGTGGCAAGCGTTATCCGGATTTATTGGGCGTAAAGCGAGCGCAGGCGGTTTCTTAAGTCTGATGTGAAAGCCCCCGGCTCAACCGGGGAGGGTCATTGGAAACTGGGAGACTTGAGTGCAGAAGAGGAGAGTGGAATTCCATGTGTAGCGGTGAAATGCGTAGATATATGGAGGAACACCAGTGGCGAAGGCGGCTCTCTGGTCTGTAACTGACGCTGAGGCTCGAAAGCGTGGGGAGCAAACA	0	0	0	0	0	0	0	0	0	0	0	0	0	0	0	0	0	0	0	0	0	0	0	0	0	0	0	0	0	0	0	18	0	0	0	0	0	0
520	ASV_1556	Bacteria	Actinobacteria	Coriobacteriia	Coriobacteriales	Coriobacteriaceae	Collinsella	Collinsella aerofaciens	NR_113316.1	100	CGGTAATACGTAGGGGGCGAGCGTTATCCGGATTCATTGGGCGTAAAGCGCGCGTAGGCGGCCCGGCAGGCCGGGGGTCGAAGCGGGGGGCTCAACCCCCCGAAGCCCCCGGAACCTCCGCGGCTTGGGTCCGGTAGGGGAGGGTGGAACACCCGGTGTAGCGGTGGAATGCGCAGATATCGGGTGGAACACCGGTGGCGAAGGCGGCCCTCTGGGCCGAGACCGACGCTGAGGCGCGAAAGCTGGGGGAGCGAACA	0	0	0	0	0	0	0	0	0	0	0	0	0	0	0	0	0	0	0	0	0	0	0	0	0	0	0	0	0	0	5	13	0	0	0	0	0	0
521	ASV_1559	Bacteria	Proteobacteria	Betaproteobacteria	Burkholderiales	Comamonadaceae	Limnohabitans	Limnohabitans parvus	NR_125542.1	88.056	TGGGGAATTTTGGACAATGGACGCAAGTCTGATCCAGCCATTCCGCGTGCAGGATGAAGGCCCTCGGGTTGTAAACTGCTTTTGTACGGAACGAAAAGGTCTCTCTTAATACGAGGGGCTCATGACGGTACCGTAAGAATAAGCACCGGCTAACTACGTGCCAGCAGCCGCGGTAATACGAAGGGGGCTAGCGTTGTTCGGAATCACTGGGCGTAAAGCGCACGTAGGCGGACTTTCAAGTCAGGGGTGAAATCCCGGGGCTCAACCTCGGAACTGCCTTTGATACTGTTGGTCTCGAGTCCGGAAGAGGTGGGTGGAATTCCTAGTGTAGAGGTGAAATTCGTAGATATTAGGAAGAACACCGGTGGCGAAGGCGGCCCACTGGTCCGGTACTGACGC…	0	0	0	0	0	0	0	0	0	0	0	0	0	0	0	0	0	0	0	0	0	0	0	0	0	0	0	0	0	0	18	0	0	0	0	0	0	0
522	ASV_1560	Bacteria	Firmicutes	Clostridia	Clostridiales	Ruminococcaceae	Neglecta	Neglecta timonensis	NR_144736.1	94.815	GTGTCAGCCGCCGCGGTAATACGTAGGGAGCAAGCGTTGTCCGGATTTACTGGGTGTAAAGGGTGCGTAGGCGGCTAGGCAAGTCAGACGTGAAAACCATGGGCTCAACCTGTGGACTGCGTTTGAAACTGTTTAGCTTGAGTGAAGTAGAGGTAGGCGGAATTCCCGGTGTAGCGGTGAAATGCGTAGAGATCGGGAGGAACACCAGTGGCGAAGGCGGCCTACTGGGCTTTAACTGACGCTGAGGCACGAAAGCATGGGTAGCAAACA	0	0	0	0	0	8	0	0	0	0	0	0	0	0	0	0	0	0	0	0	0	0	0	0	0	0	0	0	0	0	10	0	0	0	0	0	0	0
523	ASV_1562	Bacteria	Proteobacteria	Gammaproteobacteria	Orbales	Orbaceae	Gilliamella	Gilliamella apicola	NR_121727.1	99.297	TGGGGAATATTGCACAATGGGGGGAACCCTGATGCAGCCATGCCGCGTGTATGAAGAAGGCCTTCGGGTTGTAAAGTACTTTCGGTAACGAGGAAGGTGGTGTATCTAATAGGTGCATCAATTGACGTTAATTACAGAAGAAGCACCGGCTAACTCCGTGCCAGCAGCCGCGGTAATACGGAGGGTGCGAGCGTTAATCGGAATGACTGGGCGTAAAGGGCATGTAGGCGGATAATTAAGTTAGGTGTGAAAGCCCTGGGCTCAACCTAGGAATTGCACTTAAAACTGGTTAACTAGAGTATTGTAGAGGAAGGTAGAATTCCACGTGTAGCGGTGAAATGCGTAGAGATGTGGAGGAATACCGGTGGCGAAGGCGGCCTTCTGGACAGATACTGACGC…	0	8	0	0	0	0	0	0	0	0	0	0	0	0	0	0	0	0	0	0	0	0	0	0	0	0	0	0	0	0	0	0	0	0	0	0	0	0
524	ASV_1563	Bacteria	Firmicutes	Bacilli	Lactobacillales	Lactobacillaceae	Lactobacillus	Lactobacillus rogosae	NR_104836.1	99.63	GTGCCAGCCGCCGCGGTAATACGTATGGAGCAAGCGTTATCCGGATTTACTGGGTGTAAAGGGAGTGTAGGTGGCCAGGCAAGTCAGAAGTGAAAGCCCGGGGCTCAACCCCGGGACTGCTTTTGAAACTGCAGGGCTAGAGTGCAGGAGGGGCAAGTGGAATTCCTAGTGTAGCGGTGAAATGCGTAGATATTAGGAGGAACACCAGTGGCGAAGGCGGCTTGCTGGACTGTAACTGACACTGAGGCTCGAAAGCGTGGGGAGCAAACA	0	6	0	0	0	0	0	0	0	0	0	0	0	0	12	0	0	0	0	0	0	0	0	0	0	0	0	0	0	0	0	0	0	0	0	0	0	0
525	ASV_1564	Bacteria	Bacteroidetes	Flavobacteriia	Flavobacteriales	Weeksellaceae	Apibacter	Apibacter mensalis	NR_148855.1	98.815	TGAGGAATATTGGACAATGGGTGAGAGCCTGATCCAGCCATCCCGCGTGAAGGACGACAGCCCTATGGGTTTTAAACTTCTTTTGTATGGGAATAAACCACATTACGTGTAATGATCTGAAGGTACCATACGAATAAGCATCGGCTAACTCCGTGCCAGCAGCCGCGGTAATACGGAGGATGCGAGCGTTATCCGGATTTATTGGGTTTAAAGGGTCCGTAGGCGGATTAATAAGTCAGCGGTGAAAACCTGCAGCTTAACTGTAGAACTGCCGTTGATACTGTTAGTCTTGAATAGTATTGAAGTAGCTGGAATGTGTAGTGTAGCGGTGAAATGCATAGATATTACACAGAACCCCGATTGCGAAGGCAGGTTACTAAATACCGATTGACGCTGATG…	0	0	0	18	0	0	0	0	0	0	0	0	0	0	0	0	0	0	0	0	0	0	0	0	0	0	0	0	0	0	0	0	0	0	0	0	0	0
526	ASV_1565	Bacteria	Planctomycetes	Planctomycetia	Planctomycetales	Planctomycetaceae	Planctopirus	Planctopirus limnophila	NR_074670.1	86.998	TCGAGAATCTTTGGCAATGCGCGAAAGCGTGACCAAGCGACGCCGCGTGCGGGATGAAGGCCTTCGGGTTGTAAACCGCTGTCAGAGGGGATGAAATCATTGGGGGTACTCCCCCTTTGTTGACAGAGCCTCAGAGGAAGCGCGGGCTAAGTTCGTGCCAGCAGCCGCGGTAACACGAACTGCGCAAACGTTATTCGGAATCACTGGGCTTAAAGGGTGCGTAGGCGGACTGTTAAGTAGGGCGTGAAATCTGTCGGCTCAACCGGCAGACTGCGTTCTAAACTGGCAGTCTTGAGCGAGTCAGGGGTGTGCGGAACTTCCGGTGGAGCGGTGAAATGTGTTGATATCGGAAGGAACGCCGGTGGCGAAAGCGGCACACTGGGGCTTGTCTGACGCTGA…	0	0	0	18	0	0	0	0	0	0	0	0	0	0	0	0	0	0	0	0	0	0	0	0	0	0	0	0	0	0	0	0	0	0	0	0	0	0
527	ASV_1566	Bacteria	Firmicutes	Bacilli	Lactobacillales	Streptococcaceae	Streptococcus	Streptococcus thermophilus	NR_118998.1	100	CCGCGGTAATACGTAGGTCCCGAGCGTTGTCCGGATTTATTGGGCGTAAAGCGAGCGCAGGCGGTTTGATAAGTCTGAAGTTAAAGGCTGTGGCTCAACCATAGTTCGCTTTGGAAACTGTCAAACTTGAGTGCAGAAGGGGAGAGTGGAATTCCATGTGTAGCGGTGAAATGCGTAGATATATGGAGGAACACCGGTGGCGAAAGCGGCTCTCTGGTCTGTAACTGACGCTGAGGCTCGAAAGCGTGGGGAGCGAACA	0	0	0	0	18	0	0	0	0	0	0	0	0	0	0	0	0	0	0	0	0	0	0	0	0	0	0	0	0	0	0	0	0	0	0	0	0	0
528	ASV_1567	Bacteria	Bacteroidetes	Bacteroidia	Bacteroidales	NA	Phocaeicola	Phocaeicola vulgatus	NR_074515.1	99.259	GTGCCAGCCGCCGCGGTAATACGGAGGATCCGAGCGTTATCCGGATTTATTGGGTTTAAAGGGAGCGTAGATGGATGTTTAAGTCAGTTGTGAAAGTTTGCGGCTCAACCGTAAAATTGCAGTTGATACTGGATATCTTGGGTGCAGTTGAGGCAGGCGGAATTCGTGGTGTAGCGGTGAAATGCTTAGATATCACGAAGAACTCCGATTGCGAAGGCAGCCTGCTAAGCTGCAACTGACATTGAGGCTCGAAAGTGTGGGTATCAAACA	0	0	0	0	18	0	0	0	0	0	0	0	0	0	0	0	0	0	0	0	0	0	0	0	0	0	0	0	0	0	0	0	0	0	0	0	0	0
529	ASV_1568	Bacteria	Proteobacteria	Alphaproteobacteria	Sphingomonadales	Sphingomonadaceae	Novosphingobium	Novosphingobium naphthalenivorans	NR_114027.1	100	TGGGGAATATTGGACAATGGGCGAAAGCCTGATCCAGCAATGCCGCGTGAGTGATGAAGGCCTTAGGGTTGTAAAGCTCTTTTACCAGGGATGATAATGACAGTACCTGGAGAATAAGCTCCGGCTAACTCCGTGCCAGCAGCCGCGGTAATACGGAGGGAGCTAGCGTTGTTCGGAATTACTGGGCGTAAAGCGCGCGTAGGCGGTTACTCAAGTCAGAGGTGAAAGCCCGGGGCTCAACCCCGGAACTGCCTTTGAAACTAGGTGACTAGAATCTTGGAGAGGTCAGTGGAATTCCGAGTGTAGAGGTGAAATTCGTAGATATTCGGAAGAACACCAGTGGCGAAGGCGACTGACTGGACAAGTATTGACGCTGAGGTGCGAAAGCGTGGGGAGCAA…	0	0	0	0	0	0	13	0	0	0	0	0	0	0	0	0	0	0	0	0	0	0	0	0	0	0	0	0	0	0	0	0	0	0	0	0	0	5
530	ASV_1569	Bacteria	Proteobacteria	Gammaproteobacteria	Enterobacterales	Enterobacteriaceae	Cedecea	Cedecea lapagei	NR_126318.1	99.766	TGGGGAATATTGCACAATGGGCGCAAGCCTGATGCAGCCATGCCGCGTGTATGAAGAAGGCCTTCGGGTTGTAAAGTACTTTCAGCGAGGAGGAAGGCGTTAAGGTTAATAACCTTAGTGATTGACGTTACTCGCAGAAGAAGCACCGGCTAACTCCGTGCCAGCAGCCGCGGTAATACGGAGGGTGCAAGCGTTAATCGGAATTACTGGGCGTAAAGCGCACGCAGGCGGTTTGTTAAGTCGGATGTGAAATCCCCGGGCTCAACCTGGGAACTGCATTCGAAACTGGCAAGCTTGAGTCTTGTAGAGGGGGGTAGAATTCCAGGTGTAGCGGTGAAATGCGTAGAGATCTGGAGGAATACCGGTGGCGAAGGCGGCCCCCTGGACAAAGACTGACGC…	0	0	0	0	0	0	0	0	0	18	0	0	0	0	0	0	0	0	0	0	0	0	0	0	0	0	0	0	0	0	0	0	0	0	0	0	0	0
531	ASV_157	Bacteria	Firmicutes	Bacilli	Lactobacillales	Streptococcaceae	Floricoccus	Floricoccus penangensis	NR_159225.1	97.424	TAGGGAATCTTCGGCAATGGGCGCAAGCCTGACCGAGCAACGCCGCGTGAGTGAAGAAGGTCTTCGGATCGTAAAACTCTGTTGTAAGAGAAGAACACCAGATAGAGTGGAAAGCTATCTGGCTGACGGTATCTTACCAGAAAGCCACGGCTAACTACGTGCCAGCAGCCGCGGTAATACGTAGGTGGCAAGCGTTATCCGGATTTATTGGGCGTAAAGCGAGCGCAGGTGGTTCATTAAGTCTGATGTAAAAGGCAGTGGCTCAACCATTGTAAGCATTGGAAACTGGTGAACTTGAGTGCAGTAGAGGAGAGTGGAATTCCATGTGTAGCGGTGAAATGCGTAGATATATGGAGGAACACCGGAGGCGAAAGCGGCTCTCTGGACTGTAACTGACAC…	2417	108	672	121	176	519	345	94	0	0	0	0	0	0	0	0	0	0	0	0	3	0	0	0	0	0	0	0	0	0	0	0	0	0	0	0	0	0
532	ASV_1570	Bacteria	Firmicutes	Bacilli	Bacillales	Staphylococcaceae	Staphylococcus	Staphylococcus edaphicus	NR_156818.1	100	TAGGGAATCTTCCGCAATGGGCGAAAGCCTGACGGAGCAACGCCGCGTGAGTGATGAAGGGTTTCGGCTCGTAAAACTCTGTTATTAGGGAAGAACAAACGTGTAAGTAACTGTGCACGTCTTGACGGTACCTAATCAGAAAGCCACGGCTAACTACGTGCCAGCAGCCGCGGTAATACGTAGGTGGCAAGCGTTATCCGGAATTATTGGGCGTAAAGCGCGCGTAGGCGGTTTCTTAAGTCTGATGTGAAAGCCCACGGCTCAACCGTGGAGGGTCATTGGAAACTGGGAAACTTGAGTGCAGAAGAGGAAAGTGGAATTCCATGTGTAGCGGTGAAATGCGCAGAGATATGGAGGAACACCAGTGGCGAAGGCGACTTTCTGGTCTGTAACTGACGC…	0	0	0	0	0	0	0	0	0	3	0	0	3	6	0	0	0	0	6	0	0	0	0	0	0	0	0	0	0	0	0	0	0	0	0	0	0	0
533	ASV_1571	Bacteria	Proteobacteria	Alphaproteobacteria	Rhodospirillales	Rhodospirillaceae	Oceanibaculum	Oceanibaculum pacificum	NR_116679.1	93.284	TGGGGAGTATTGGACAATGGGGGCAACCCTGATCCAGCAATGCCGCGTGGGTGATGAAGGCCTTCGGGTTGTAAAGCCCTTTCGGCGGGGACGATGATGACGGTACCCGCAGAAGAAGCCCCGGCTAACTTCGTGCCAGCAGCCGCGGTAATACGAAGGGGGCTAGCGTTGTTCGGAATGACTGGGCGTAAAGGGCGCGTAGGCGGCGATTTTAGTCAGGCGTGAAAGCCCTGGGCTCAACCTAGGAACTGCGTTTGATACTGGATCGCTTGAGTGTGGGAGAGGATGGTGGAATTCCCAGTGTAGAGGTGAAATTCGTAGATATTGGGAAGAACACCGGTGGCGAAGGCGGCCATCTGGACCACTACTGACGCTGAGGCGCGAAAGCGTGGGGAGCAA…	0	0	0	0	0	0	0	0	0	0	8	2	2	0	0	6	0	0	0	0	0	0	0	0	0	0	0	0	0	0	0	0	0	0	0	0	0	0
534	ASV_1573	Bacteria	Firmicutes	Clostridia	Clostridiales	Lachnospiraceae	Eubacterium	[Eubacterium] rectale	NR_074634.1	99.63	GTGCCAGCCGCCGCGGTAATACGTATGGTGCAAGCGTTATCCGGATTTACTGGGTGTAAAGGGAGCGCAGGCGGTGCGGCAAGTCTGATGTGAAAGCCCGGGGCTCAACCCCGGTACTGCATTGGAAACTGTCGTACTAGAGTGTCGGAGGGGTAAGCGGAATTCCTAGTGTAGCGGTGAAATGCGTAGATATTAGGAGGAACACCAGTGGCGAAGGCGGCTTACTGGACGATAACTGACGCTGAGGCTCGAAAGCGTGGGGAGCAAACA	0	0	0	0	0	0	0	0	0	0	0	0	0	18	0	0	0	0	0	0	0	0	0	0	0	0	0	0	0	0	0	0	0	0	0	0	0	0
535	ASV_1574	Bacteria	Firmicutes	Bacilli	Bacillales	Bacillaceae	Oceanobacillus	Oceanobacillus profundus	NR_043778.1	99.766	TAGGGAATCTTCCGCAATGGACGGAAGTCTGACGGAGCAACGCCGCGTGAGTGATGAAGGTTTTCGGATCGTAAAACTCTGTTGTTAGGGAAGAACAAGTTGGGTAGTAACTGACCCAACCTTGACGGTACCTAACCAGAAAGCCACGGCTAACTACGTGCCAGCAGCCGCGGTAATACGTAGGTGGCAAGCGTTGTCCGGAATTATTGGGCGTAAAGCGCTCGCAGGCGGTCTTTTAAGTCTGATGTGAAAGCCCACGGCTTAACCGTGGAGGGTCATTGGAAACTGGAGGACTTGAGTACAGAAGAGGAGAGTGGAATTCCACGTGTAGCGGTGAAATGCGTAGAGATGTGGAGGAACACCAGTGGCGAAGGCGACTCTCTGGTCTGTAACTGACGC…	0	0	0	0	0	0	0	0	0	0	0	0	0	0	18	0	0	0	0	0	0	0	0	0	0	0	0	0	0	0	0	0	0	0	0	0	0	0
536	ASV_1575	Bacteria	Firmicutes	Negativicutes	Acidaminococcales	Acidaminococcaceae	Phascolarctobacterium	Phascolarctobacterium faecium	NR_026111.1	92.974	TGGGGAATCTTCCGCAATGGGCGAAAGCCTGACGGAGCAACGCCGCGTGAGTGAAGAAGGTCTTCGGATTGTAAAGCTCTGTTGTACATGACGAATGTGCCGGTTGTGAATAATGGCTGGTAATGACGGTAGTGTACGAGGAAGCCACGGCTAACTACGTGCCAGCAGCCGCGGTAATACGTAGGTGGCAAGCGTTGTCCGGAATTATTGGGCGTAAAGAGCATGTAGGCGGCCTATTAAGTCGGGCGTGAAAATGCGGGGCTCAACCCCGTATGGCGCCCGATACTGGTGGGCTTGAGTGCAGGAGAGGAAAGGGGAATTCCCAGTGTAGCGGTGAAATGCGTAGATATTGGGAGGAACACCAGTGGCGAAGGCGCCTTTCTGGACTGTGTCTGACGC…	0	0	0	0	0	0	0	0	0	0	0	0	0	0	18	0	0	0	0	0	0	0	0	0	0	0	0	0	0	0	0	0	0	0	0	0	0	0
537	ASV_1577	Bacteria	Firmicutes	Bacilli	Bacillales	Staphylococcaceae	Staphylococcus	Staphylococcus gallinarum	NR_036903.1	98.126	TAGGGAATCTTCCGCAATGGGCGAAAGCCTGACGGAGCAACGCCGCGTGAGTGATGAAGGGTTTCGGCTCGTAAAACTCTGTTATTAGGGAAGAACATATGTGTAAGTAACTGTGCACATCTTGACGGTACCTAATCAGAAAGCCACGGCTAACTACGTGCCAGCAGCCGCGGTAATACGTAGGTGGCAAGCGTTATCCGGAATTATTGGGCGTAAAGCGCGCGTAGGCGGTTTCTTAAGTCTGATGTGAAAGCCCACGGCTCAACCGTGGAGGGTCATTGGAAACTGGGAAACTTGAGTGCAGAAGAGGAAAGTGGAATTCCATGTGTAGCGGTGAAATGCGCAGAGATATGGAGGAACACCAGTGGCGAAGGCGGCTCTCTGGTCTGTAACTGACGC…	0	0	0	0	0	0	0	0	0	0	0	0	0	0	0	0	0	0	0	18	0	0	0	0	0	0	0	0	0	0	0	0	0	0	0	0	0	0
538	ASV_1578	Bacteria	Proteobacteria	Gammaproteobacteria	Enterobacterales	Erwiniaceae	Rosenbergiella	Rosenbergiella australiborealis	NR_126305.1	99.532	TGGGGAATATTGCACAATGGGCGCAAGCCTGATGCAGCCATGCCGCGTGTATGAAGAAGGCCTTCGGGTTGTAAAGTACTTTCAGTCAGGAGGAAGGGTGTGAACTTAATACGTTCATGCATTGACGTTACTGACAGAAGAAGCACCGGCTAACTCCGTGCCAGCAGCCGCGGTAATACGGAGGGTGCAAGCGTTAATCGGAATTACTGGGCGTAAAGCGCACGCAGGCGGTTTGTTAAGTCAGATGTGAAATCCCCGGGCTCAACCTGGGAACTGCATTTGAAACTGGCAAGCTTGAGTCTTGTAGAGGGGGGTAGAATTCCAGGTGTAGCGGTGAAATGCGTAGAGATCTGGAGGAATACCGGTGGCGAAGGCGGCCCCCTGGACAAAGACTGACGC…	0	0	0	0	0	0	0	0	0	0	0	0	0	0	0	0	0	0	0	0	0	0	0	0	0	0	18	0	0	0	0	0	0	0	0	0	0	0
539	ASV_1579	Bacteria	Bacteroidetes	Bacteroidia	Bacteroidales	NA	Phocaeicola	Phocaeicola dorei	NR_041351.1	99.289	TGAGGAATATTGGTCAATGGGCGCAGGCCTGAACCAGCCAAGTAGCGTGAAGGATGACTGCCCTATGGGTTGTAAACTTCTTTTATAAAGGAATAAAGTCGGGTATGCATACCCGTTTGCATGTACTTTATGAATAAGGATCGGCTAACTCCGTGCCAGCAGCCGCGGTAATACGGAGGATCCGAGCGTTATCCGGATTTATTGGGTTTAAAGGGAGCGTAGATGGATGTTTAAGTCAGTTGTGAAAGTTTGCGGCTCAACCGTAAAATTGCAGTTGATACTGGATATCTTGAGTGCAGTTGAGGCAGGCGGAATTCGTGGTGTAGCGGTGAAATGCTTAGATATCACGAAGAACTCCGATTGCGAAGGCAGCCTGCTAAGCTGCAACTGACATTGAGG…	0	0	0	0	0	0	0	0	0	0	0	0	0	0	0	0	0	0	0	0	0	0	0	0	0	0	0	0	0	0	0	0	0	0	0	18	0	0
540	ASV_158	Bacteria	Firmicutes	Bacilli	Lactobacillales	Lactobacillaceae	Paucilactobacillus	Lactobacillus vaccinostercus	NR_112541.1	92.272	TAGGGAATCTTTCACAATGGACGCAAGTCTGATGAAGCAACGCTGCGTGAGTGAAGAAGGGTTTCGGCTCGTAAAACTCTGTGGTTAGAGAAGAACGTATCTAGTAGGAAATGGCTAGGTAGTGACGGTATCTGATTAGAAAGTCACGGCTAACTACGTGCCAGCAGCCGCGGTAATACGTAGGTGGCAAGCGTTATCCGGATTTATTGGGCGTAAAGCGAGCGCAGGTGGTTGTTTAAGTCCAGTGTGAAAGCCTTCGGCTTAACCGAAGAAGTGCATTGGAAACTGGATAACTTGAGTGCAGAAGAGGACAGTAGAACACCATGTGTAGCGGTGAAATGCGTAGATATATGGTAGAATACCAGTGGCGAAAGCGGCTGTCTGGTCTGTAACTGACGC…	0	0	0	0	0	0	0	0	0	0	0	0	0	0	0	0	0	0	363	295	271	400	195	248	570	809	443	826	0	0	0	0	0	0	0	0	0	0
541	ASV_1580	Bacteria	Actinobacteria	Actinobacteria	Micrococcales	Microbacteriaceae	Microbacterium	Microbacterium kyungheense	NR_134086.1	100	TGGGGAATATTGCACAATGGGCGGAAGCCTGATGCAGCAACGCCGCGTGAGGGATGACGGCCTTCGGGTTGTAAACCTCTTTTAGCAGGGAAGAAGCGTGAGTGACGGTACCTGCAGAAAAAGCGCCGGCTAACTACGTGCCAGCAGCCGCGGTAATACGTAGGGCGCAAGCGTTATCCGGAATTATTGGGCGTAAAGAGCTCGTAGGCGGTTTGTCGCGTCTGCTGTGAAATCCCGAGGCTCAACCTCGGGCCTGCAGTGGGTACGGGCAGACTAGAGTGCGGTAGGGGAGATTGGAATTCCTGGTGTAGCGGTGGAATGCGCAGATATCAGGAGGAACACCGATGGCGAAGGCAGATCTCTGGGCCGTAACTGACGCTGAGGAGCGAAAGGGTGGGG…	0	0	0	0	0	0	0	0	0	0	0	0	0	0	0	0	0	0	0	0	0	0	0	0	0	0	0	0	0	0	0	0	0	0	0	0	0	18
542	ASV_1582	Bacteria	Firmicutes	Bacilli	Bacillales	Staphylococcaceae	Corticicoccus	Corticicoccus populi	NR_156835.1	100	TAGGGAATCTTCCGCAATGGACGAAAGTCTGACGGAGCAACGCCGCGTGAGTGAAGAAGGGTTTCGGCTCGTAAAACTCTGTTGTTAAGGAAGAATGACGGGTATTTAACTGATGCCCGTGTGACGGTACTTAACCAGAAAGCCACGGCTAACTACGTGCCAGCAGCCGCGGTAATACGTAGGTGGCAAGCGTTATCCGGAATTATTGGGCGTAAAGCGCGCGTAGGCGGTTCATTAAGTCTGATGTGAAAGCCCCCGGCTCAACCGGGGAGGGTCATTGGAAACTGATGAACTTGAGTGCAGAAGAGGAGAGTGGAATTCCATGTGTAGCGGTGAAATGCGCAGAGATATGGAGGAACACCAGTGGCGAAGGCGGCTCTCTGGTCTGTAACTGACGCT…	0	0	0	0	0	0	0	0	0	0	0	0	0	0	0	0	0	0	0	0	0	0	0	0	0	0	0	0	0	0	0	0	0	0	0	0	0	0
543	ASV_1583	Bacteria	Proteobacteria	Betaproteobacteria	Burkholderiales	Burkholderiaceae	Pandoraea	Pandoraea sputorum	NR_028751.1	99.766	TGGGGAATTTTGGACAATGGGCGAAAGCCTGATCCAGCAATGCCGCGTGTGTGAAGAAGGCCTTCGGGTTGTAAAGCACTTTTGTCCGGAAAGAAATCCTCTGGGTTAATACCTCGGGGGGATGACGGTACCGGAAGAATAAGCACCGGCTAACTACGTGCCAGCAGCCGCGGTAATACGTAGGGTGCGAGCGTTAATCGGAATTACTGGGCGTAAAGCGTGCGCAGGCGGTTTTGTATGACGGATGTGAAATCCCCGGGCTCAACCTGGGAACTGCATTCGTGACTGCAAGGCTAGAGTATGGCAGAGGGGGGTAGAATTCCACGTGTAGCAGTGAAATGCGTAGAGATGTGGAGGAATACCGATGGCGAAGGCAGCCCCCTGGGCCAATACTGACGC…	0	0	0	0	0	0	0	0	0	0	0	0	0	0	0	0	0	0	0	0	0	0	0	0	0	0	0	0	0	0	0	0	0	0	0	0	0	0
544	ASV_1584	Bacteria	Firmicutes	Clostridia	Clostridiales	Lachnospiraceae	Lacrimispora	Lacrimispora celerecrescens	NR_026100.1	97.037	GTGCCAGCCGCCGCGGTAATACGTAGGGGGCAAGCGTTATCCGGATTTACTGGGTGTAAAGGGAGCGTAGACGGCGCTGCAAGTCTGAAGTGAAAGCCCGGGGCTCAACCCCGGGACTGCTTTGGAAACTGTAATGCTAGAGTGCTGGAGAGGTAAGTGGAATTCCTAGTGTAGCGGTGAAATGCGTAGACATTAGGAGGAACACCAGTGGCGAAGGCGGCTTACTGGACAGTAACTGACGTTGAGGCTCGAAAGCGTGGGGAGCAAACA	0	0	0	0	0	0	0	0	0	0	0	0	0	0	0	0	0	0	0	0	0	0	0	0	0	0	0	0	0	0	0	0	0	0	0	0	0	0
545	ASV_1585	Bacteria	Proteobacteria	Alphaproteobacteria	Rhodospirillales	Rhodospirillaceae	Lacibacterium	Lacibacterium aquatile	NR_125556.1	93.284	TGGGGAATATTGGACAATGGGGGCAACCCTGATCCAGCAATGCCGCGTGAGTGATGAAGGCCTTCGGGTTGTAAAGCTCTTTTGGCGGGGACGATGATGACGGTACCCGCAGAATAAGCCCCGGCTAACTTCGTGCCAGCAGCCGCGGTAATACGAAGGGGGCAAGCGTTGTTCGGAATTACTGGGCGTAAAGGGCGCGTAGGCGGCTTACCAAGTCAGGCGTGAAATTCCCGGGCTCAACCTGGGGGCTGCGCTTGATACTGGTGAGCTTGAATGCGGGAGAGGATAGTGGAATTCCCAGTGTAGAGGTGAAATTCGTAGATATTGGGAAGAACACCGGTGGCGAAGGCGGCTATCTGGCCCGTGATTGACGCTGAGGCGCGAAAGCGTGGGGAGCAA…	0	0	0	0	0	0	0	0	0	0	0	0	0	0	0	0	0	0	0	0	0	0	0	0	0	0	0	0	0	0	0	0	0	0	0	0	0	0
546	ASV_1586	Bacteria	Verrucomicrobia	Verrucomicrobiae	Verrucomicrobiales	Verrucomicrobia subdivision 3	Limisphaera	Limisphaera ngatamarikiensis	NR_134756.1	86.957	TCGAGAATTTTTCACAATGGGCGAAAGCCTGATGGAGCGACGCCGCGTGGGGGATGAATGGCTTCGGCCCGTAAACCCCTGTCATTTGCGACTAAACTCTGGAATTGAACAGATTCCAGACTGAAAGTAGCGAAAGAGGAAGGGACGGCTAACTCTGTGCCAGCAGCCGCGGTAATACAGAGGTCCCAAGCGTTGTTCGGATTTACTGGGCGTAAAGGGTGCGTAGGTGGTAGGGTAAGTTCAATGTGAAAGCTTCGGGCTCAACCCGAAAATTGCATCGAATACTATCCTGCTGGAGGGTCGGATGGGAGACTGGAATTCTCGGTGTAGCAGTGAAATGCGTAGATATCGAGAGGAACACCTGTGGCGAAGGCGAGTCTCTGGACGATTCCTGACACT…	0	0	0	0	0	0	0	0	0	0	0	0	0	0	0	0	0	0	0	0	0	0	0	0	0	0	0	0	0	0	0	0	0	0	0	0	0	0
547	ASV_1587	Bacteria	Proteobacteria	Alphaproteobacteria	Rhodospirillales	Acetobacteraceae	Crenalkalicoccus	Crenalkalicoccus roseus	NR_149304.1	95.771	TGGGGAATATTGGGCAATGGGCGCAAGCCTGACCCAGCAATGCCGCGTGGGTGAAGAAGGTCTTCGGATTGTAAAGCCCTTTCGGCGGGGACGATGGTGACGGTACCCGCAGAAGAAGCCCCGGCCAACTTCGTGCCAGCAGCCGCGGTAATACGAAGGGGGCTAGCGTTGCTCGGAATTACTGGGCGTAAAGGGCGCGTAGGCGGCTCTGTTGGTCGGGCGTGAAATCCCTGGGCTCAACCCGGGGGCTGCGCCCGAAACGGCAGGGCTAGAGGACGGAAGAGGCTCGCGGAATTCCCAGTGTAGAGGTGAAATTCGTAGATATTGGGAAGAACACCGGTGGCGAAGGCGGCGAGCTGGTCCGTATCTGACGCTGAGGCGCGACAGCGTGGGGAGCAA…	0	0	0	0	0	0	0	0	0	0	0	0	0	0	0	0	0	0	0	0	0	0	0	0	0	0	0	0	0	0	0	17	0	0	0	0	0	0
548	ASV_1588	Bacteria	Bacteroidetes	Bacteroidia	Bacteroidales	Prevotellaceae	Prevotella	Prevotella copri	NR_113411.1	99.222	CGGTAATACGGAAGGTCCGGGCGTTATCCGGATTTATTGGGTTTAAAGGGAGCGTAGGCCGGAGATTAAGCGTGTTGTGAAATGTAGATGCTCAACATCTGCACTGCAGCGCGAACTGGTTTCCTTGAGTACGCACAAAGTGGGCGGAATTCGTGGTGTAGCGGTGAAATGCTTAGATATCACGAAGAACTCCGATTGCGAAGGCAGCTCACTGGAGCGCAACTGACGCTGAAGCTCGAAAGTGCGGGTATCGAACA	0	0	0	0	0	0	0	0	0	0	0	0	0	0	0	0	0	0	0	0	0	0	0	0	0	0	0	0	0	0	0	17	0	0	0	0	0	0
549	ASV_1589	Bacteria	Proteobacteria	Alphaproteobacteria	Rhizobiales	Methylobacteriaceae	Methylorubrum	Methylorubrum populi	NR_074257.1	100	CCGCGGTAATACGAAGGGGGCTAGCGTTGCTCGGAATCACTGGGCGTAAAGGGCGCGTAGGCGGCCGATTAAGTCGGGGGTGAAAGCCTGTGGCTCAACCACAGAATTGCCTTCGATACTGGTTGGCTTGAGACCGGAAGAGGACAGCGGAACTGCGAGTGTAGAGGTGAAATTCGTAGATATTCGCAAGAACACCAGTGGCGAAGGCGGCTGTCTGGTCCGGTTCTGACGCTGAGGCGCGAAAGCGTGGGGAGCAAACA	0	0	0	0	0	0	0	0	0	0	0	0	0	0	0	0	0	0	0	0	0	0	0	0	0	0	0	0	0	0	0	17	0	0	0	0	0	0
550	ASV_159	Bacteria	Firmicutes	Bacilli	Lactobacillales	Lactobacillaceae	Liquorilactobacillus	Liquorilactobacillus cacaonum	NR_042677.1	95.082	TAGGGAATCTTCCACAATGGACGAAAGTCTGATGGAGCAACGCCGCGTGTGTGAAGAAGGTTTTCGGATCGTAAAACACTGTTGTTAGAGAAGAACATAATTCGGAGTAACTGCTGAGTTACTGACGGTATCTAACGAGAAAGTCACGGCTAACTACGTGCCAGCAGCCGCGGTAATACGTAGGTGGCAAGCGTTGTCCGGATTTATTGGGCGTAAAGGGAACGCAGGCGGTTTTTTAAGTCTGATGTGAAAGCCTTCGGCTTAACCGGAGTCGTGCATTGGAAACTGGGGAACTTGAGTGCAGAAGAGGAGAGTGGAACTCCATGTGTAGCGGTGAAATGCGTAGATATATGGAAGAACACCAGTGGCGAAAGCGGCTCTCTGGTCTGTAACTGACGC…	0	0	0	0	0	0	0	0	0	0	0	0	0	0	0	0	0	0	70	1133	1370	63	1695	0	0	56	0	0	0	0	0	0	0	0	0	0	0	0
551	ASV_1590	Bacteria	Bacteroidetes	Bacteroidia	Bacteroidales	Prevotellaceae	Paraprevotella	Paraprevotella clara	NR_113077.1	100	CCGCGGTAATACGGAAGATGCGAGCGTTATCCGGATTTATTGGGTTTAAAGGGAGCGTAGGCGGGCTTTTAAGTCAGCGGTCAAATGTCACGGCTCAACCGTGGCCAGCCGTTGAAACTGTAAGCCTTGAGTCTGCACAGGGCACATGGAATTCGTGGTGTAGCGGTGAAATGCTTAGATATCACGAAGAACTCCGATCGCGAAGGCATTGTGCCGGGGCAGCACTGACGCTGAGGCTCGAAAGTGCGGGTATCAAACA	0	0	0	0	0	0	0	0	0	0	0	0	0	0	0	0	0	0	0	0	0	0	0	0	0	0	0	0	0	0	0	17	0	0	0	0	0	0
552	ASV_1591	Bacteria	Bacteroidetes	Bacteroidia	Bacteroidales	NA	Phocaeicola	Phocaeicola massiliensis	NR_112938.1	100	CCGCGGTAATACGGAGGATCCGAGCGTTATCCGGATTTATTGGGTTTAAAGGGAGCGTAGATGGGTTGTTAAGTCAGTTGTGAAAGTTTGCGGCTCAACCGTAAAATTGCAATTGATACTGGCAGTCTTGAGTACAGTTGAGGTAGGCGGAATTCGTGGTGTAGCGGTGAAATGCTTAGATATCACGAAGAACTCCGATTGCGAAGGCAGCTTACTAACCTGTAACTGACATTGATGCTCGAAAGTGTGGGTATCAAACA	0	0	0	0	0	0	0	0	0	0	0	0	0	0	0	0	0	0	0	0	0	0	0	0	0	0	0	0	0	0	0	0	0	0	0	0	0	0
553	ASV_1592	Bacteria	Proteobacteria	Alphaproteobacteria	Sphingomonadales	Sphingomonadaceae	Polymorphobacter	Polymorphobacter fuscus	NR_145642.1	96.667	GTGCCAGCCGCCGCGGTAATACGGAGGGGGCTAGCGTTGTTCGGAATTACTGGGCGTAAAGCGTCCGTAGGCGGCTTGCCAAGTCAGAGGTGAAATCCCACGACTCAATCGTGGAACTGCCTTTGAGACTGGTTCGCTTGAAGATGGGAGAGGTTAGTGGAATTCCGAGTGTAGAGGTGAAATTCGTAGATATTCGGAAGAACACCAGTGGCGAAGGCGGCTAACTGGACCATTCTTGACGCTGAGGGACGAAAGCGTGGGGAGCAAACA	0	0	0	0	0	0	0	0	0	0	0	0	0	0	0	0	0	0	0	0	0	0	0	0	0	0	0	0	0	0	0	0	0	0	0	0	0	0
554	ASV_1593	Bacteria	Bacteroidetes	Bacteroidia	Bacteroidales	Tannerellaceae	Parabacteroides	Parabacteroides merdae	NR_041343.1	99.259	GTGTCAGCCGCCGCGGTAATACGGAGGATGCGAGCGTTATCCGGATTTATTGGGTTTAAAGGGTGCGTAGGTGGTGATTTAAGTCAGCGGTGAAAGTTTGTGGCTCAACCATAAAATTGCCGTTGAAACTGGGTTACTTGAGTGTGTTTGAGGTAGGCGGAATGCGTGGTGTAGCGGTGAAATGCATAGATATCACGCAGAACTCCGATTGCGAAGGCAGCTTACTAAACCATAACTGACACTGAAGCACGAAAGCGTGGGGATCAAACA	0	0	0	0	0	0	0	0	0	0	0	0	0	0	0	0	0	0	0	0	0	0	0	0	0	0	0	0	11	0	0	0	0	0	0	0	6	0
555	ASV_1594	Bacteria	Actinobacteria	Actinobacteria	Propionibacteriales	Nocardioidaceae	Marmoricola	Marmoricola scoriae	NR_116965.1	99.754	TGGGGAATATTGGACAATGGGCGAAAGCCTGATCCAGCAACGCCGCGTGAGGGATGACGGCCTTCGGGTTGTAAACCTCTTTCAGCGCAGACGAAGCGAAAGTGACGGTATGCGCAGAAGAAGCACCGGCCAACTACGTGCCAGCAGCCGCGGTAATACGTAGGGTGCGAGCGTTGTCCGGAATTATTGGGCGTAAAGGGCTCGTAGGCGGTTTGTTGCGTCGGGAGTGAAAACTCAGGGCTTAACCCTGAGCCTGCTTCCGATACGGGCAGACTTGAGGTATGCAGGGGAGAACGGAATTCCTGGTGTAGCGGTGAAATGCGCAGATATCAGGAGGAACACCGGTGGCGAAGGCGGTTCTCTGGGCATTACCTGACGCTGAGGAGCGAAAGTGTGGGG…	0	0	0	0	0	0	0	0	0	0	0	0	0	0	0	0	0	0	0	0	0	0	0	0	0	0	0	0	0	17	0	0	0	0	0	0	0	0
556	ASV_1595	Bacteria	Firmicutes	Clostridia	Clostridiales	Oscillospiraceae	Oscillibacter	Oscillibacter ruminantium	NR_118156.1	94.815	GTGCCAGCCGCCGCGGTAATACGTAGGTGGCAAGCGTTGTCCGGATTTACTGGGTGTAAAGGGCGTGCAGCCGGGCCGGCAAGTCAGATGTGAAATCTGGAGGCTTAACCTCCAAACTGCATTTGAGACTGTAGGTCTTGAGTACCGGAGAGGTTATCGGAATTCCTTGTGTAGCGGTGAAATGCGTAGATATAAGGAAGAACACCAGTGGCGAAGGCGGATAACTGGACGGCAACTGACGGTGAGGCGCGAAAGCGTGGGGAGCAAACA	0	0	0	0	0	0	0	0	0	0	0	0	0	0	0	0	0	0	0	0	0	0	0	0	0	0	0	0	0	0	17	0	0	0	0	0	0	0
557	ASV_1597	Bacteria	Firmicutes	Bacilli	Lactobacillales	Lactobacillaceae	Lentilactobacillus	Lactobacillus curieae	NR_109538.1	92.037	TAGGGAATCTTTCACAATGGACGAAAGTCTGATGAAGCAACGCCGCGTGAGTGAAGAAGGGTTTCGGCTCGTAAAACTCTGTTGCTAGAGAAGAATGAGAGTAGTAGGAAATGGCTACTCCGTGACGGTATCTGGTTAGAAAGTCACGGCTAACTACGTGCCAGCAGCCGCGGTAATACGTAGGTGGCAAGCGTTATCCGGATTTATTGGGCGTAAAGCGAGCGCAGGCGGTTTCTTAAGTCCGATGTGAAAGCCTTCGGCTTAACCGAAGAAGTGCATTGGAAACTGGGAGACTTGAGTACAGAAGAGGACAGTAGAACTCCATGTGTAGCGGTGAAATGCGTAGATATATGGAAGAATACCAGTGGCGAAAGCGGCTGTCTGGTCTGTTACTGACGT…	0	0	0	0	0	0	0	0	0	0	0	0	0	0	0	0	0	0	0	0	0	0	0	0	0	0	0	0	0	0	17	0	0	0	0	0	0	0
558	ASV_1598	Bacteria	Actinobacteria	Actinobacteria	Corynebacteriales	NA	Lawsonella	Lawsonella clevelandensis	NR_151867.1	99.509	TGGGGAATATTGCACAATGGGCGGAAGCCTGATGCAGCGACGCCGCGTGAGGGATGACGGCCTTCGGGTTGTAAACCTCTTTCAGCAGGGACGAAGCGTAAGTGACGGTACCTGCAGAAGAAGCACCGGCTAACTATGTGCCAGCAGCCGCGGTAATACGTAGGGTGCGAGCGTTGTCCGGAATTACTGGGCGTAAAGAGCTCGTAGGCGGTTTGTCACGTCGTCTGTGAAATCCTAGGGCTTAACCCTGGACGTGCAGGCGATACGGGCTGACTTGAGTACTACAGGGGAGACTGGAATTTCTGGTGTAGCGGTGGAATGCACAGATATCAGGAAGAACACCGATGGCGAAGGCAGGTCTCTGGGTAGTAACTGACGCTGAGGAGCGAAAGCATGGGT…	0	0	0	0	0	0	0	0	0	0	0	0	0	0	0	0	0	0	0	0	0	0	0	0	0	0	0	0	0	0	0	0	17	0	0	0	0	0
559	ASV_1599	Bacteria	Bacteroidetes	Bacteroidia	Bacteroidales	Rikenellaceae	Alistipes	Alistipes finegoldii	NR_102944.1	99.615	CCGCGGTAATACGGAGGATCCAAGCGTTATCCGGATTTATTGGGTTTAAAGGGTGCGTAGGCGGTTTGATAAGTTAGAGGTGAAATACCGGGGCTCAACTCCGGAACTGCCTCTAATACTGTTGAACTAGAGAGTAGTTGCGGTAGGCGGAATGTATGGTGTAGCAGTGAAATGCTTAGAGATCATACAGAACACCGATTGCGAAGGCAGCTTACCAAACTATATCTGACGTTGAGGCACGAAAGCGTGGGGAGCAAACA	0	0	0	0	17	0	0	0	0	0	0	0	0	0	0	0	0	0	0	0	0	0	0	0	0	0	0	0	0	0	0	0	0	0	0	0	0	0
560	ASV_16	Bacteria	Firmicutes	Bacilli	Lactobacillales	Lactobacillaceae	Lentilactobacillus	Lactobacillus curieae	NR_109538.1	92.506	TAGGGAATCTTTCACAATGGACGAAAGTCTGATGAAGCAACGCCGCGTGAGTGAAGAAGGGTTTCGGCTCGTAAAACTCTGTTGCTAGAGAAGAACGAGAGTAGTAGGAAATGGCTACTCCGTGACGGTATCTGGTTAGAAAGTCACGGCTAACTACGTGCCAGCAGCCGCGGTAATACGTAGGTGGCAAGCGTTATCCGGATTTATTGGGCGTAAAGCGAGCGCAGGCGGTCTTTTAAGTCCGATGTGAAAGCCTTCGGCTTAACCGAAGAAGTGCATTGGAAACTAGGAGACTTGAGTACAGAAGAGGACAGTAGAACTCCATGTGTAGCGGTGAAATGCGTAGATATATGGAAGAATACCAGTGGCGAAAGCGGCTGTCTGGTCTGTTACTGACGT…	0	26	0	0	0	0	0	0	108	0	0	66	52	0	0	0	0	0	16053	8690	10629	11743	13299	31013	11568	8490	19408	22721	0	0	0	0	0	0	0	0	0	0
561	ASV_160	Bacteria	Proteobacteria	Alphaproteobacteria	Rhodospirillales	Acetobacteraceae	Bombella(Alpha2.2)	Bombella apis	NR_157653.1	99.254	TGGGGAATATTGGACAATGGGGGCAACCCTGATCCAGCAATGCCGCGTGTGTGAAGAAGGTCTTCGGATTGTAAAGCACTTTCACTAGGGAAGATGATGACGGTACCTAGAGAAGAAGCCCCGGCTAACTTCGTGCCAGCAGCCGCGGTAATACGAAGGGGGCTAGCGTTGCTCGGAATGACTGGGCGTAAAGGGCGCGTAGGCTGTTTGTACAGTCAGATGTGAAATCCTCGGGCTTAACCTGGGAACTGCATTTGATACGTGCAGGCTAGAGTCCGAGAGAGGGTTGTGGAATTCCCAGTGTAGAGGTGAAATTCGTAGATATTGGGAAGAACACCGGTTGCGAAGGCGGCAACCTGGCTCGGAACTGACGCTGAGGCGCGAAAGCGTGGGGAGCGA…	0	0	0	0	0	0	0	0	0	0	0	0	0	987	539	688	63	415	0	624	0	0	1042	0	0	0	0	0	0	0	0	0	0	0	0	0	0	0
562	ASV_1600	Bacteria	Firmicutes	Clostridia	Clostridiales	NA	Flintibacter	Flintibacter butyricus	NR_144611.1	93.827	TGGGGAATATTGGGCAATGGGCGCAAGCCTGACCCAGCAACGCCGCGTGAAGGAAGAAGGCTTTCGGGTTGTAAACTTCTTTTATGAGGGACGAAGGAAGTGACGGTACCTCATGAATAAGCTCCGGCTAACTACGTGCCAGCAGCCGCGGTAATACGTAGGGAGCGAGCGTTATCCGGATTTACTGGGTGTAAAGGGCGTGTAGGCGGGGAAGCAAGTCAGATGTGAAAACCAGTGGCTCAACCACTGGCCTGCATTTGAAACTGTTTTTCTTGAGTGATGGAGAGGCAGGCGGAATTCCGTGTGTAGCGGTGAAATGCGTAGATATACGGAGGAACACCAGTGGCGAAGGCGGCCTGCTGGACATTAACTGACGCTGAGGCGCGAAAGCGTGGGGAG…	0	0	0	0	0	0	17	0	0	0	0	0	0	0	0	0	0	0	0	0	0	0	0	0	0	0	0	0	0	0	0	0	0	0	0	0	0	0
563	ASV_1602	Bacteria	Firmicutes	Clostridia	Clostridiales	Gracilibacteraceae	Gracilibacter	Gracilibacter thermotolerans	NR_115693.1	85.536	TCGGGAATATTGCGCAATGGAGGGAACTCTGACGCAGTGACGCCGCGTATAGGAAGAAGGTTTTCGGATTGTAAACTATTGTCGTTAGGGAAGAAAAAAGACAGTACCTAAGGAGGAAGCCCCGGCTAACTATGTGCCAGCAGCCGCGGTAATACATAGGGGGCAAGCGTTATCCGGAATTATTGGGTGTAAAGGGTGCGTAGACGGGTGTTTAAGTTGGTTGTGAAATCCCTCGGCTCAACTGAGGAACTGCAACCAAAACTGGATATCTTGAGTGTCGGAGAGGAAAGTGGAATTCCTAGTGTAGCGGTGAAATGCGTAGATATTAGGAGGAACACCAGTGGCGAAGGCGACTTTCTGGACGATAACTGACGTTGAGGCACGAAAGTGTGGGGAGCA…	0	0	0	0	0	0	0	0	0	0	0	0	0	0	0	0	0	0	0	0	0	0	0	0	0	0	0	0	0	0	0	0	0	17	0	0	0	0
564	ASV_1603	Bacteria	Proteobacteria	Betaproteobacteria	Burkholderiales	Comamonadaceae	Hydrogenophaga	Hydrogenophaga laconesensis	NR_149183.1	100	TGGGGAATTTTGGACAATGGGCGCAAGCCTGATCCAGCAATGCCGCGTGCAGGAAGAAGGCCTTCGGGTTGTAAACTGCTTTTGTACGGAACGAAACGGTCCTGGTTAATACCCGGGGCTAATGACGGTACCGTAAGAATAAGCACCGGCTAACTACGTGCCAGCAGCCGCGGTAATACGTAGGGTGCAAGCGTTAATCGGAATTACTGGGCGTAAAGCGTGCGCAGGCGGTTTTGTAAGACAGGCGTGAAATCCCCGGGCTCAACCTGGGAATTGCGCTTGTGACTGCAAAGCTGGAGTGCGGCAGAGGGGGATGGAATTCCGCGTGTAGCAGTGAAATGCGTAGATATGCGGAGGAACACCGATGGCGAAGGCAATCCCCTGGGCCTGCACTGACGC…	0	0	0	0	0	0	0	0	0	0	0	0	6	6	0	5	0	0	0	0	0	0	0	0	0	0	0	0	0	0	0	0	0	0	0	0	0	0
565	ASV_1605	Bacteria	Proteobacteria	Betaproteobacteria	Burkholderiales	Sutterellaceae	Duodenibacillus	Duodenibacillus massiliensis	NR_147381.1	95.55	TGGGGAATTTTGGACAATGGGGGCAACCCTGATCCAGCCATGCCGCGTGCGGGAAGAAGGCCTTCGGGTTGTAAACCGCTTTTGTCAGGGACGAAAAGGTGCGGGTTAAGAGCTAGCACTGATGACGGTACCTGAAGAATAAGCACCGGCTAACTACGTGCCAGCAGCCGCGGTAATACGTAGGGTGCGAGCGTTAATCGGAATTACTGGGCGTAAAGCGTGCGCAGGCGGTTGGGTAAGACAGATGTGAAATCCCCGGGCTTAACCTGGGAACTGCATTTGTGACTGTCCGACTGGAGTATGTCAGAGGGGGGTGGAATTCCAAGTGTAGCAGTGAAATGCGTAGATATTTGGAAGAACACCGATGGCGAAGGCAGCCCCCTGGGGCAAAACTGACGC…	0	0	0	0	0	0	0	0	0	0	0	0	0	0	0	0	0	6	0	0	0	0	0	0	0	0	0	0	0	0	0	0	0	0	0	11	0	0
566	ASV_1606	Bacteria	Actinobacteria	Actinobacteria	Bifidobacteriales	Bifidobacteriaceae	Bifidobacterium	Bifidobacterium longum	NR_145535.1	100	CCGCGGTAATACGTAGGGTGCAAGCGTTATCCGGAATTATTGGGCGTAAAGGGCTCGTAGGCGGTTCGTCGCGTCCGGTGTGAAAGTCCATCGCTTAACGGTGGATCCGCGCCGGGTACGGGCGGGCTTGAGTGCGGTAGGGGAGACTGGAATTCCCGGTGTAACGGTGGAATGTGTAGATATCGGGAAGAACACCAATGGCGAAGGCAGGTCTCTGGGCCGTTACTGACGCTGAGGAGCGAAAGCGTGGGGAGCGAACA	0	0	0	0	0	0	0	0	0	0	0	0	0	0	0	0	0	0	0	0	0	0	0	17	0	0	0	0	0	0	0	0	0	0	0	0	0	0
567	ASV_1607	Bacteria	Tenericutes	Mollicutes	Entomoplasmatales	Spiroplasmataceae	Spiroplasma	Spiroplasma velocicrescens	NR_025713.1	87.732	GTGCCAGCCGCCGCGGTAATACGTAGGGGGCAAGCGTTATCCGGATTTATTGGGCGTAAAGCGTGTGTAGGCGGTTTGTTAAGTTTAAGATTAAAGCCTGGGGCTCAACTCCAGTTCGTCTTAAAAACTGGCAGACTAGAGTACGGTAGAGGCAAACGGAATTTCTAGTGTAGCGGTGAAATGCGTAGATATTAGAAGGAACACCAGTGGCGAAAGCGGTTTGCTGGGCCGTTACTGACGCTGAGGCACGAAAGCGTGGGGAGCAAATA	0	0	0	0	0	0	0	0	0	0	0	0	0	0	0	0	0	0	0	0	0	0	0	0	17	0	0	0	0	0	0	0	0	0	0	0	0	0
568	ASV_1608	Bacteria	Proteobacteria	Gammaproteobacteria	NA	NA	Thiolapillus	Thiolapillus brandeum	NR_148757.1	93.443	TGGGGAATATTGCACAATGGGCGCAAGCCTGATGCAGCAATACCACGTGTGTGAAGAAGGCCTGAGGGTTGTAAAGCACTTTCAATCGTGAAGAAAAGCTTAAGGTTAATACCTTTAAGTCTTGACATTATCGATACAAGAAGCACCGGCTAACTCCGTGCCAGCAGCCGCGGTAATACGGAGGGTGCAAGCGTTAATCGGAATTACTGGGCGTAAAGCGTGCGTAGGCGGTTTACTAAGTCAGATGTGAAAGCCCCGGGCTTAACCTGGGAACTGCATTTGATACTGCTGGACTGGAGTATGGTAGAGGGAAGTGGAATTCCGGGTGTAGCGGTGAAATGCGTAGATATCCGGAGGAACACCAGTGGCGAAGGCGACTTCCTGGACCAATACTGACGC…	0	0	0	0	0	0	0	0	0	0	0	0	0	0	0	0	0	0	0	0	0	0	0	0	17	0	0	0	0	0	0	0	0	0	0	0	0	0
569	ASV_1609	Bacteria	Firmicutes	Clostridia	Clostridiales	Ruminococcaceae	Neglecta	Neglecta timonensis	NR_144736.1	94.815	GTGCCAGCCGCCGCGGTAATACGTAGGGAGCAAGCGTTGTCCGGATTTACTGGGTGTAAAGGGTGCGTAGGCGGCTAGGCAAGTCAGACGTGAAAACCATGGGCTCAGCCTGTGGACTGCGTTTGAAACTGTTTAGCTTGAGTGAAGTAGAGGTAGGCGGAATTCCCGGTGTAGCGGTGAAATGCGTAGAGATCGGGAGGAACACCAGTGGCGAAGGCGGCCTACTGGGCTTTAACTGACGCTGAGGCACGAAAGCATGGGTAGCAAACA	0	0	0	0	0	0	0	0	0	0	0	0	0	0	0	0	0	0	0	0	0	0	0	0	17	0	0	0	0	0	0	0	0	0	0	0	0	0
570	ASV_161	Bacteria	Firmicutes	Bacilli	Lactobacillales	Lactobacillaceae	Paucilactobacillus	Lactobacillus suebicus	NR_114790.2	91.101	TAGGGAATCTTTCACAATGGACGCAAGTCTGATGAAGCAACGCCGCGTGAGTGAAGAAGGGTTTCGGCTCGTAAAACTCTGTGGTTAGAGAAGAACGTATCCAGTAGGTAATGACTGGGTAGTGACGGTATCTGATTAGAAAGTCACGGCTAACTACGTGCCAGCAGCCGCGGTAATACGTAGGTGGCAAGCGTTATCCGGATTTATTGGGCGTAAAGCGAGCGCAGGCGGTTACCTAAGTCCAGTGTGAAAGCCTTCGGCTTAACCGAAGAAGTGCATTGGAAACTAGATGACTTGAGTGCAGAAGAGGACAGTAGAACACCATGTGTAGCGGTGAAATGCGTAGATATATGGTAGAATACCAGTGGCGAAAGCGGCTGTCTGGTCTGTCACTGACGC…	0	0	0	0	0	0	0	0	0	0	0	0	0	0	0	0	0	0	0	0	0	0	0	0	0	0	0	0	0	0	0	0	0	0	0	0	0	0
571	ASV_1610	Bacteria	Actinobacteria	Actinobacteria	Micrococcales	Dermacoccaceae	Calidifontibacter	Calidifontibacter indicus	NR_115977.1	100	TGGGGAATATTGCACAATGGGCGAAAGCCTGATGCAGCGACGCCGCGTGAGGGATGACGGCCTTCGGGTTGTAAACCTCTTTCACCAGGGACGAAGCGGAAGTGACGGTACCTGGAGAAGAAGCACCGGCTAACTACGTGCCAGCAGCCGCGGTAATACGTAGGGTGCGAGCGTTGTCCGGAATTATTGGGCGTAAAGAGCTTGTAGGCGGTTTGTCGCGTCTGCTGTGAAAGACCGGGGCTTAACTCCGGTTCTGCAGTGGGTACGGGCAGGCTAGAGTATGGTAGGGGAGACTGGAATTCCTGGTGTAGCGGTGAAATGCGCAGATATCAGGAGGAACACCGATGGCGAAGGCAGGTCTCTGGGCCATTACTGACGCTGAGAAGCGAAAGCATGGGG…	0	0	0	0	0	0	0	0	0	0	0	0	0	0	0	0	0	0	0	0	0	0	0	0	0	0	0	0	0	0	0	0	0	0	0	17	0	0
572	ASV_1611	Bacteria	Proteobacteria	Gammaproteobacteria	Pseudomonadales	Moraxellaceae	Acinetobacter	Acinetobacter qingfengensis	NR_133685.1	95.327	TGGGGAATATTGGACAATGGGGGCAACCCTGATCCAGCCATGCCGCGTGTGTGAAGAAGGCCTTATGGTTGTAAAGCACTTTAAGCGAGGAGGAGGGTACCCTGACTAATAATTGGGGATACTGGACGTTACTCGCAGAATAAGCACCGGCTAACTCTGTGCCAGCAGCCGCGGTAATACAGAGGGTGCGAGCGTTAATCGGAATTACTGGGCGTAAAGCGCGCGTAGGCGGCTAATTAAGTCGGATGTGAAATCCCCGAGCTCAACTTGGGAATTGCATACGATACTGGTTAGCTAGAGTATGGGAGAGGAAGGTAGAATTCCAGGTGTAGCGGTGAAATGCGTAGAGATCTGGAGGAATACCGATGGCGAAGGCAGCCTTCTGGCCTAATACTGACG…	0	0	0	0	0	0	0	0	0	0	0	0	0	0	0	0	0	0	0	0	0	0	0	0	0	0	0	0	0	0	0	0	0	0	0	0	17	0
573	ASV_1612	Bacteria	Firmicutes	Clostridia	Clostridiales	Lachnospiraceae	Dorea	Dorea formicigenerans	NR_044645.2	99.005	TGGGGAATATTGCACAATGGGCGAAAGCCTGATGCAGCGACGCCGCGTGAAGGATGAAGTATTTCGGTATGTAAACTTCTATCAGCAGGGAAGAAAATGACGGTACCTGACTAAGAAGCCCCGGCTAACTACGTGCCAGCAGCCGCGGTAATACGTAGGGGGCAAGCGTTATCCGGATTTACTGGGTGTAAAGGGAGCGTAGACGGCTGTGCAAGTCTGAAGTGAAAGGCATGGGCTCAACCTGTGGACTGCTTTGGAAACTGTGCAGCTAGAGTGTCGGAGAGGTAAGTGGAATTCCTAGTGTAGCGGTGAAATGCGTAGATATTAGGAGGAACACCAGTGGCGAAGGCGGCTTACTGGACGATGACTGACGTTGAGGCTCGAAAGCGTGGGGAGCAA…	0	0	0	0	0	0	0	0	0	0	0	0	0	0	0	0	0	0	0	0	0	0	0	0	0	0	0	0	0	0	0	0	0	0	0	0	0	0
574	ASV_1613	Bacteria	Bacteroidetes	Bacteroidia	Bacteroidales	NA	Phocaeicola	Phocaeicola vulgatus	NR_074515.1	97.156	TGAGGAATATTGGTCAATGGGCGAGAGCCTGAACCAGCCAAGTAGCGTGAAGGATGACTGCCCTATGGGTTGTAAACTTCTTTTATAAAGGAATAAAGTCGGGTATGGATACCCGTTTGCATGTACTTTATGAATAAGGATCGGCTAACTCCGTGCCAGCAGCCGCGGTAATACGGAGGATCCGAGCGTTATCCGGATTTATTGGGTTTAAAGGGAGCGTAGATGGATGTTTAAGTCAGTTGTGAAAGTTTGCGGCTCAACCGTAAAATTGCAGTTGATACTGGATATCTTGAGTGCAGTTGAGGCAGGCGGAATTCGTGGTGTAGCGGTGAAATGCATAGATATCACGCAGAACTCCGATTGCGAAGGCAGCTTACTAAACTATAACTGACACTGAAG…	0	0	0	0	0	0	0	0	0	0	0	0	0	0	0	0	0	0	0	0	0	0	0	0	0	0	0	0	0	0	0	0	0	0	0	0	0	0
575	ASV_1614	Bacteria	Proteobacteria	Gammaproteobacteria	Enterobacterales	Erwiniaceae	Pantoea	Pantoea stewartii	NR_104928.1	99.532	TGGGGAATATTGCACAATGGGCGCAAGCCTGATGCAGCCATGCCGCGTGTATGAAGAAGGCCTTCGGGTTGTAAAGTACTTTCAGCGGGGAGGAAGGTGCTGAGGTTAATAACCTCAGCAATTGACGTTACCCGCAGAAGAAGCACCGGCTAACTCCGTGCCAGCAGCCGCGGTAATACGGAGGGTGCAAGCGTTAATCGGAATTACTGGGCGTAAAGCGCACGCAGGCGGTCTGTTAAGTCAGATGTGAAATCCCCGGGCTTAACCTGGGAACTGCATTTGAAACTGGCAGGCTTGAGTCTCGTAGAGGGGGGTAGAATTCCAGGTGTAGCGGTGAAATGCGTAGAGATCTGGAGGAATACCGGTGGCGAAGGCGGCCCCCTGGACGAAGACTGACGC…	0	0	0	0	0	0	0	0	0	0	0	0	0	0	0	0	0	0	0	0	0	0	0	0	0	0	0	0	0	0	0	0	0	0	0	0	0	0
576	ASV_1615	Bacteria	Proteobacteria	Alphaproteobacteria	Rhodospirillales	Acetobacteraceae	Saccharibacter	Saccharibacter floricola	NR_024819.1	96.651	TGGGGAATATTGGACAATGGGGGCAACACTGATCCAGCAATACAGCGTGCGTGAAGAAGGTCTTCGGATTGTAAAGCGCTTTCACTAGGGAAGATGATGACGGTACCTAGAGAAGAAGCCCCGGCTAACTTCGTGCCAGCAGCCGCGGTAATACGAAGGGGGCGAGCGTTGCTCGGAATGACTGGGCGTAAAGGGCGTGTAGGCGGTTTGGTGCTGTCAGCTGTGAAATTTTTGGGCTTAACCCGAAACGTGCAGTTGAGACGGTCAGACTAGAGTTCGAGAGAGGATTATGGAATTCCCAGTGTAGAGGTGAAATTCGTAGATATTGGGAAGAACACCAGTAGCGAAGGCGATAATCTGGCTCGATACTGACGCTGAGGCGCGAAAGCGTGGGGAGCA…	0	0	0	0	0	0	0	0	0	0	0	0	0	0	0	0	0	0	0	0	0	0	0	0	0	0	0	0	0	0	0	0	0	0	0	0	0	0
577	ASV_1616	Bacteria	Proteobacteria	Gammaproteobacteria	Enterobacterales	Erwiniaceae	Pantoea	Pantoea vagans	NR_116115.1	99.532	TGGGGAATATTGCACAATGGGCGCAAGCCTGATGCAGCCATGCCGCGTGTATGAAGAAGGCCTTCGGGTTGTAAAGTACTTTCAGCGGGGAGGAAGGCGACGCGGTTAATAACCACGTCGATTGACGTTACCCGCAGAAGAAGCACCGGCTAACTCCGTGCCAGCAGCCGCGGTAATACGGAGGGTGCAAGCGTTAATCGGAATTACTGGGCGTAAAGCGCACGCAGGCGGTCTGTTAAGTCAGATGTGAAATCCCCGGGCTTAACCTGGGAACTGCATTTGAAACTGGCAGGCTTGAGTCTTGTAGAGGGGGGTAGAATTCCAGGTGTAGCGGTGAAATGCGTAGAGATCTGGAGGAATACCGGTGGCGAAGGCGGCCCCCTGGACAAAGACTGACGC…	0	0	0	0	0	0	0	0	0	0	0	0	0	0	0	0	0	0	0	0	0	0	0	0	0	0	0	0	0	0	0	0	0	0	0	0	0	0
578	ASV_1617	Bacteria	Firmicutes	Negativicutes	Veillonellales	Veillonellaceae	Veillonella	Veillonella dispar	NR_041879.1	99.532	TGGGGAATCTTCCGCAATGGACGAAAGTCTGACGGAGCAACGCCGCGTGAGTGATGACGGCCTTCGGGTTGTAAAGCTCTGTTAATCGGGACGAAAGGCCTTCTTGCGAATAGTGAGAAGGATTGACGGTACCGGAATAGAAAGCCACGGCTAACTACGTGCCAGCAGCCGCGGTAATACGTAGGTGGCAAGCGTTGTCCGGAATTATTGGGCGTAAAGCGCGCGCAGGCGGATCGGTCAGTCTGTCTTAAAAGTTCGGGGCTTAACCCCGTGATGGGATGGAAACTGCCAATCTAGAGTATCGGAGAGGAAAGTGGAATTCCTAGTGTAGCGGTGAAATGCGTAGATATTAGGAAGAACACCAGTGGCGAAGGCGACTTTCTGGACGAAAACTGACGC…	0	0	0	0	0	0	0	0	0	0	0	0	0	0	0	0	0	0	0	0	0	0	0	0	0	0	0	0	0	0	0	0	0	0	0	0	0	0
579	ASV_1618	Bacteria	Cyanobacteria	NA	Nostocales	Calotrichaceae	Calothrix	Calothrix desertica	NR_112175.1	96.517	TGGGGAATTTTCCGCAATGGGCGAAAGCCTGACGGAGCAATACCGCGTGAGGGACGAAGGCTTTTGGGTCGTAAACCTCTTTTCTCAAGGAAGATTTAGACGGTACTTGAGGAATAAGCATCGGCTAACTCCGTGCCAGCAGCCGCGGTAATACGGAGGATGCAAGCGTTATCCGGAATGATTGGGCGTAAAGCGTCCGCAGGTGGTTTAATAAGTCTGCTGTTAAAGCGTGTGGCTCAACCACATACAGGCAGTGGAAACTATTCAACTAGAGTATGTTAGGGGTAGAGGGAATTCCCAGTGTAGCGGTGAAATGCGTAGAGATTGGGAAGAACACCGGTGGCGAAAGCGCTCTGCTAGGACAATACTGACACTGAGGGACGAAAGCTAGGGGAGCGA…	0	0	0	0	0	0	0	0	0	0	0	0	0	0	0	0	0	0	0	0	0	0	0	0	0	0	0	0	0	0	0	0	0	0	0	0	0	0
580	ASV_1619	Bacteria	Proteobacteria	Gammaproteobacteria	Pseudomonadales	Pseudomonadaceae	Pseudomonas	Pseudomonas entomophila	NR_102854.1	99.766	TGGGGAATATTGGACAATGGGCGAAAGCCTGATCCAGCCATGCCGCGTGTGTGAAGAAGGTCTTCGGATTGTAAAGCACTTTAAGTTGGGAGGAAGGGCAGTAAGTTAATACCTTGCTGTTTTGACGTTACCGACAGAATAAGCACCGGCTAACTCTGTGCCAGCAGCCGCGGTAATACAGAGGGTGCAAGCGTTAATCGGAATTACTGGGCGTAAAGCGCGCGTAGGTGGTTCGTTAAGTTGGATGTGAAAGCCCCGGGCTCAACCTGGGAACTGCATCCAAAACTGGCGAGCTAGAGTATGGTAGAGGGTGGTGGAATTTCCTGTGTAGCGGTGAAATGCGTAGATATAGGAAGGAACACCAGTGGCGAAGGCGACAACCTGGACTGATACTGACAC…	0	0	0	0	0	0	0	0	0	0	0	0	0	0	0	0	0	0	0	0	0	0	0	0	0	0	0	0	0	0	0	0	0	0	0	0	0	0
581	ASV_162	Bacteria	Firmicutes	Bacilli	Lactobacillales	Lactobacillaceae	Paucilactobacillus	Lactobacillus suebicus	NR_114790.2	91.335	TAGGGAATCTTTCACAATGAACGAAAGTTTGATGAAGCAACGCCGCGTGAATGAAGAAGGGTTTCGGCTCGTAAAATTCTGTTGTTAGAGAAGAACGTATCTAGTAGGAAATGGCTAGATAGTGACGGTATCTGATTAGAAAGTCACGGCTAACTACGTGCCAGCAGCCGCGGTAATACGTAGGTGGCAAGCGTTATCCGGATTTATTGGGCGTAAAGCGAGCGCAGGCGGTCATCTAAGTCCGATGTGAAAGCCTTCGGCTTAACCGAAGAAGTGCATAGGAAACTGGATGACTTGAGTACAGAAGAGGACAGTAGAACTCCATGAGTAGCGGTGAAATGCGTAGATTTATGGAAGAATACCAGTGGCGAAGGCGGCTGTCTGGTCTGTCACTGACGC…	1907	0	1298	865	85	56	79	57	0	0	0	0	0	0	0	0	0	0	0	0	0	0	0	0	0	0	0	0	0	0	0	0	0	0	0	0	0	0
582	ASV_1620	Bacteria	Actinobacteria	Actinobacteria	Corynebacteriales	Corynebacteriaceae	Corynebacterium	Corynebacterium riegelii	NR_026434.1	98.706	TGGGGAATATTGCACAATGGGCGGAAGCCTGATGCAGCGACGCCGCGTGGGGGATGACGGCCTTCGGGTTGTAAACTCCTTTCGCCAAAGACGAATTTTTGACGGTATTTGGAGAAGAAGCACCGGCTAACTACGTGCCAGCAGCCGCGGTAATACGTAGGGTGCGAGCGTTGTCCGGAATTACTGGGCGTAAAGAGCTCGTAGGTGGTTTGTCGCGTCGTTTGTGTAAGCCCATGGCTTAACTGTGGGACTGCAGGCGATACGGGCATAACTTGAGTGCTGTAGGGGAGACTGGAATTCCTGGTGTAGCGGTGAAATGCGCAGATATCAGGAGGAACACCGATGGCGAAGGCAGGTCTCTGGGCAGTGACTGACGCTGAGGAGCGAAAGCATGGGGAG…	0	0	0	0	0	0	0	0	0	0	0	0	0	0	0	0	0	0	0	0	0	0	0	0	0	0	0	0	0	0	0	0	0	0	0	0	0	0
583	ASV_1621	Bacteria	Actinobacteria	Actinobacteria	Micrococcales	Intrasporangiaceae	Ornithinimicrobium	Ornithinimicrobium kibberense	NR_043056.1	94.377	TGGGGAATATTGCACAATGGGCGAAAGCCTGATGCAGCGACGCCGCGTGGGGGATGACGGCCTTCGGGTTGTAAACTCCTTTCGCTAGGGACGAAGCCTTCGGGTGACGGTACCTAGAGAAGAAGCACCGGCTAACTACGTGCCAGCAGCCGCGGTAATACGTAGGGTGCGAGCGTTGTCCGGAATTATTGGGCGTAAAGAGCTTGTAGGTGGTTTGTCGCGTCTGCTGTGAAAGCCCGGGGCTTAACTCCGGGTCTGCAGTGGGTACGGGCAGACTAGAGTGTGGTAGGGGAGACTGGAATTCCTGGTGTAGCGGTGAAATGCGCAGATATCAGGAGGAACACCGATGGCGAAGGCAGGTCTCTGGGCCATAACTGACACTGAGAAGCGAAAGCATGG…	0	0	0	0	0	0	0	0	0	0	0	0	0	0	0	0	0	0	0	0	0	0	0	0	0	0	0	0	0	0	0	0	0	0	0	0	0	0
584	ASV_1622	Bacteria	Proteobacteria	Betaproteobacteria	Burkholderiales	Sutterellaceae	Parasutterella	Parasutterella secunda	NR_113328.1	98.361	TGGGGAATTTTGGACAATGGGGGCAACCCTGATCCAGCCATGCCGCGTGCGGGAAGAAGGCCTTCGGGTTGTAAACCGCTTTTGTTAGGAACGAAAAGGTTTCTGTGAACAACAGAGATTGCTGACGGTACCTAAAGAATAAGCACCGGCTAACTACGTGCCAGCAGCCGCGGTAATACGTAGGGTGCGAGCGTTAATCGGAATTACTGGGCGTAAAGCGTGCGCAGGCGGTTGGGTAAGACAGATGTGAAATCCCCGAGCTTAACTTGGGAACTGCATTTGTGACTGCCTAACTAGAGTATGTCAGAGGGAGGTGGAATTCCAAGTGTAGCAGTGAAATGCGTAGATATTTGGAAGAACACCGATGGCGAAGGCAGCCTCCTGGGATAATACTGACGC…	0	0	0	0	0	0	0	0	0	0	0	0	0	0	0	0	0	0	0	0	0	0	0	0	0	0	0	0	0	0	0	0	0	0	0	0	0	0
585	ASV_1623	Bacteria	Tenericutes	Mollicutes	Entomoplasmatales	Entomoplasmataceae	Entomoplasma	Entomoplasma melaleucae	NR_118703.1	85.13	GTGCCAGCCGCCGCGGTAATACGTAGGGGGCGAGCGTTATCCGGATTTATTGGGCGTAAAGCGTGTGTAGGCGGTTTATTAAGTTTAAGATTAAAGCCCGGAGCTTAACTCCGGTTCGTCTTAAAAACTGGTAGACTTGAGTGTAGTAGAGGCAAGTGGAATTTCTAGTGTAGCGGTTAAATGCGTAGATATTAGAAGGAACACCAGTGGCGAAGGCGGCTTGCTGGGCTATTACTGACGCTGAGACACGAAAGCGTGGGGAGCAAATA	0	0	0	0	0	0	0	0	0	0	0	0	0	0	0	0	0	0	0	0	0	0	0	0	0	0	0	0	0	0	0	0	0	0	0	0	0	0
586	ASV_1626	Bacteria	Firmicutes	Bacilli	Lactobacillales	Streptococcaceae	Streptococcus	Streptococcus thermophilus	NR_118998.1	99.257	GTGTCAGCCGCCGCGGTAATACGTAGGTCCCGAGCGTTGTCCGGATTTATTGGGCGTAAAGCGAGCGCAGGCGGTTTGATAAGTCTGAAGTTAAAGGCTGTGGCTCAACCATAGTTCGCTTTGGAAACTGTCAAACTTGAGTGCAGAAGGGGAGAGTGGAATTCCATGTGTAGCGGTGAAATGCGTAGATATATGGAGGAACACCGGTGGCGAAAGCGGCTCTCTGGTCTGTAACTGACGCTGAGGCTCGAAAGCGTGGGGAGCGAACA	0	0	0	0	0	0	0	0	0	0	0	0	0	0	0	0	0	0	0	0	0	0	0	0	0	0	0	0	0	0	0	0	0	0	0	0	0	0
587	ASV_1627	Bacteria	Tenericutes	Mollicutes	Entomoplasmatales	Spiroplasmataceae	Spiroplasma	Spiroplasma velocicrescens	NR_025713.1	86.891	GTGCCAGCCGCCGCGGTAATACGTAGGGGGCAAGCGTTATCCGGATTTATTGGGCGTAAAGCGTGTGTAGGCGGTTTGTTAAGTTTAAGATTAAAGCCTGGGGCTCGACTCCAGTTCGTCTTAAAAACTGGCAGACTAGAGTACGGTAGAGGCAAACGGAATTTCTAGTGTAGCGGTGAAATGCGTAGATATTAGGAGGAACACCAGTGGCGAAGGCGACTTACTGGACTGTAACTGACGTTGAGGCACGAAAGTGTGGGGAGCAAACA	0	0	0	0	0	0	0	0	0	0	0	0	0	0	0	0	0	0	0	0	0	0	0	0	0	0	0	0	0	0	0	0	0	0	0	0	0	0
588	ASV_1628	Bacteria	Actinobacteria	Actinobacteria	Propionibacteriales	Nocardioidaceae	Friedmanniella	Friedmanniella okinawensis	NR_112796.1	100	TGGGGAATATTGCACAATGGGCGCAAGCCTGATGCAGCAACGCCGCGTGCGGGATGACGGCCTTCGGGTTGTAAACCGCTTTCAGTAGGGACGAAGCTAACGTGACGGTACCTACAGAAGAAGGACCGGCTAACTACGTGCCAGCAGCCGCGGTGATACGTAGGGTCCGAGCGTTGTCCGGAATTATTGGGCGTAAAGGGCTTGTAGGCGGTCCGTCGCGTCAGGAGTGAAAACTCGGGGCTTAACCCCGAGCCTGCTTTTGATACGGGCGGACTAGAGGGATGCAGGGGAGAACGGAATTCCTGGTGGAGCGGTGGAATGCGCAGATATCAGGAGGAACACCGGTGGCGAAGGCGGTTCTCTGGGCATCACCTGACGCTGAGAAGCGAAAGCGTGGGG…	0	0	0	0	0	0	0	0	0	0	0	0	0	0	0	0	0	0	0	0	0	0	0	0	0	0	0	0	0	0	0	0	0	0	0	0	0	0
589	ASV_1629	Bacteria	Proteobacteria	Gammaproteobacteria	Pseudomonadales	Pseudomonadaceae	Pseudomonas	Pseudomonas entomophila	NR_102854.1	99.297	TGGGGAATATTGGACAATGGGCGAAAGCCTGATCCAGCCATGCCGCGTGTGTGAAGAAGGTCTTCGGATTGTAAAGCACTTTAAGTTGGGAGGAAGGGCAGTAAATTAATACTTTGCTGTTTTGACGTTACCGACAGAATAAGCACCGGCTAACTCTGTGCCAGCAGCCGCGGTAATACAGAGGGTGCAAGCGTTAATCGGAATTACTGGGCGTAAAGCGCGCGTAGGTGGTTCGTTAAGTTGGATGTGAAATCCCCGGGCTCAACCTGGGAACTGCATCCAAAACTGGCGAGCTAGAGTATGGTAGAGGGTGGTGGAATTTCCTGTGTAGCGGTGAAATGCGTAGATATAGGAAGGAACACCAGTGGCGAAGGCGACCACCTGGACTGATACTGACAC…	0	0	0	0	0	0	0	0	0	0	0	0	0	0	0	0	0	0	0	0	0	0	0	0	0	0	0	0	0	0	0	0	0	0	0	0	0	0
590	ASV_163	Bacteria	Firmicutes	Bacilli	Lactobacillales	Lactobacillaceae	Lactobacillus	Lactobacillus concavus	NR_043105.1	90.867	TAGGGAATCTTTCACAATGGACGAAAGTCTGATGAAGCAACGCCGCGTGAATGAAGAAGGGTTTCGGCTCGTAAAATTCTGTTGCCGGAGAAGAACGTATCGAGTAGGAAATGGCTCGGTAGTAACGGTATCCGGTTAGAAAGTCACGGCTAACTACGTGCCAGCAGCCGCGGTAATACGTAGGTGGCAAGCGTTATCCGGATTTATTGGGCGTAAAGCGAGCGCAGGCGGTTACCTAAGTCCGGTGTGAAAGCCTTCGGCTTAACCGAAGAAGTGCATTGGAAACTAAGTAACTTGAGTGCAGAAGAGGACAGTAGAACACCATGTGTAGCGGTGAAATGCGTAGATATATGGTAGAATACCAGTGGCGAAAGCGGCTGTCCGGTCTGTCACTGACGC…	0	0	0	0	0	0	0	0	0	0	0	0	0	0	0	0	0	0	0	0	0	0	0	0	0	0	0	0	0	0	0	0	0	0	0	0	0	0
591	ASV_1630	Bacteria	Proteobacteria	Gammaproteobacteria	Pseudomonadales	Moraxellaceae	Acinetobacter	Acinetobacter johnsonii	NR_164627.1	99.065	TGGGGAATATTGGACAATGGGCGCAAGCCTGATCCAGCCATGCCGCGTGTGTGAAGAAGGCCTTTTGGTTGTAAAGCACTTTAAGCGAGGAGGAGGCTACCGAGATTAATACTCTTGGATAGTGGACGTTACTCGCAGAATAAGCACCGGCTAACTCTGTGCCAGCAGCCGCGGTAATACAGAGGGTGCGAGCGTTAATCGGATTTACTGGGCGTAAAGCGTGCGTAGGCGGCTTTTTAAGTCGGATGTGAAATCCCTGAGCTTAACTTAGGAATTGCATTCGATACTGGGAAGCTAGAGTATGGGAGAGGATGGTAGAATTCCAGGTGTAGCGGTGAAATGCGTAGAGATCTGGAGGAATACCGATGGCGAAGGCAGCCATCTGGCCTAATACTGACG…	0	0	0	0	0	0	0	0	0	0	0	0	0	9	0	0	0	0	0	0	0	0	0	0	0	0	0	0	0	0	0	0	0	0	0	0	0	0
592	ASV_1631	Bacteria	Actinobacteria	Actinobacteria	Propionibacteriales	Nocardioidaceae	Nocardioides	Nocardioides kandeliae	NR_158074.1	99.509	TGGGGAATATTGGACAATGGGCGGAAGCCTGATCCAGCAACGCCGCGTGAGGGATGACGGCCTTCGGGTTGTAAACCTCTTTCAGCACCGACGAAGCGTGAGTGACGGTAGGTGCAGAAGAAGGACCGGCCAACTACGTGCCAGCAGCCGCGGTAATACGTAGGGTCCGAGCGTTGTCCGGAATTATTGGGCGTAAAGGGCTCGTAGGCGGTTTGTCGCGTCGGGAGTGAAAACCGGGTGCTTAACACCTGGCTTGCTTTCGATACGGGCAGACTGGAGGTATGCAGGGGAGAACGGAATTCCTGGTGTAGCGGTGAAATGCGCAGATATCAGGAGGAACACCGGTGGCGAAGGCGGTTCTCTGGGCATGACCTGACGCTGAGGAGCGAAAGTGTGGGG…	0	0	0	0	0	0	0	0	0	0	0	0	0	0	0	0	0	0	0	0	0	0	0	0	0	0	0	0	0	0	0	0	0	0	0	0	0	0
593	ASV_1633	Bacteria	Firmicutes	Clostridia	Clostridiales	NA	Intestinimonas	Intestinimonas butyriciproducens	NR_118554.1	93.846	CCGCGGTAATACGTAGGGAGCGAGCGTTATCCGGATTTACTGGGTGTAAAGGGCGTGTAGGCGGGGAAGCAAGTCAGATGTGAAAACCAGTGGCTCAACCACTGGCCTGCATTTGAAACTGTTTTTCTTGAGTGATGGAGAGGCAGGCGGAATTCCGTGTGTAGCGGTGAAATGCGTAGATATACGGAGGAACACCAGTGGCGAAGGCGGCCTGCTGGACATTAACTGACGCTGAGGCGCGAAAGCGTGGGGAGCAAACA	0	0	0	0	0	0	0	0	0	0	0	0	0	0	0	0	0	0	0	0	0	0	0	0	0	0	0	0	0	16	0	0	0	0	0	0	0	0
594	ASV_1635	Bacteria	Bacteroidetes	Bacteroidia	Bacteroidales	Rikenellaceae	Alistipes	Alistipes finegoldii	NR_102944.1	99.615	CCGCGGTAATACGGAGGATCCAAGCGTTATCCGGATTTATTGGGTTTAAAGGGTGCGTAGGCGGTTTGATAAGTTAGAGGTGAAATACCGGGGCTCAACTCCGGAACTGCCTCTAATACTGTTGAACTAGAGAGTAGTTGCGGTAGGCGGAATGTATGGTGTAGCGGTGAAATGCTTAGAGATCATACAGAACACCGATTGCGAAGGCAGCTTACCAAACTATATCTGACGTTGAGGCACGAAGGCGTGGGGAGCAAACA	0	0	0	0	0	0	0	0	0	0	0	0	0	0	0	0	0	0	0	0	0	0	0	0	0	0	0	0	0	0	16	0	0	0	0	0	0	0
595	ASV_1636	Bacteria	Firmicutes	Clostridia	Clostridiales	Oscillospiraceae	Oscillibacter	Oscillibacter ruminantium	NR_118156.1	92.963	GTGCCAGCCGCCGCGGTAATACGTAGGTGGCAAGCGTTGTCCGGATTTACTGGGTGTAAAGGGCGTGTAGCCGGGAGGGCAAGTCAGATGTGAAATCCACGGGCTTAACTCGTGAACTGCATTTGAAACTGTTCTTCTTGAGTATCGGAGAGGCAATCGGAATTCCTAGTGTAGCGGTGAAATGCGTAGATATTAGGAGGAACACCAGTGGCGAAGGCGGATTGCTGGACGACAACTGACGGTGAGGCGCGAAAGCGTGGGGAGCAAACA	0	0	0	0	0	0	0	0	0	0	0	0	0	0	0	0	0	0	0	0	0	0	0	0	0	0	0	0	0	0	16	0	0	0	0	0	0	0
596	ASV_1637	Bacteria	Proteobacteria	Deltaproteobacteria	Desulfuromonadales	Geobacteraceae	Geobacter	Geobacter argillaceus	NR_043575.1	81.25	CGGTCATACGTAGGGTGCAAGCATTATCCGGAGTGACTGGGCGTAAAGAGTTGCGCAGGCGGTTTAATAAGTGAATAGTGAAACCTGGTGGCTCAACCATACAGACTATTATTCAAACTGTTAAACTCGAGAGTGGTAGAGGTAACTGGAATTTCTAGTGTAGGAGTGAAATCCGTAGATATTAGAAGGAACACCAATGGCGTAGGCAGGTTACTGGACTATTTCTGACGCTAAGGCACGAAAGCGTGGGGAGCGAACT	16	0	0	0	0	0	0	0	0	0	0	0	0	0	0	0	0	0	0	0	0	0	0	0	0	0	0	0	0	0	0	0	0	0	0	0	0	0
597	ASV_1638	Bacteria	Firmicutes	Bacilli	Lactobacillales	Lactobacillaceae	Pediococcus	Pediococcus claussenii	NR_075029.1	91.569	TAGGGAATCTTTCACAATGGACGAAAGTCTGATGAAGCAACGCCGCGTGAGTGAAGAAGGGTTTCGGCTCGTAAAACTCTGTTGCTAGAGAAGAACGAGGGTAGTAGGAAATGGCTATCCCGTGACGGTATCTGGTTAGAAAGTCACGGCTAACTACGTGCCAGCAGCCGCGGTAATACGTAGGTGGCAAGCGTTATCCGGATTTATTGGGCGTAAAGCGAGCGCAGGCGGTTACTTAAGTCCGATGTGAAAGCCTTCGGCTTAACCGAAGAAGTGCATTGGAAACTAGGCGACTTGAGTACAGAAGAGGACAGTAGAACTCCATGTGTAGCGGTGAAATGCGTAGATATATGGAAGAATACCAGTGGCGAAAGCGGCTGTCTGGTCTGTTACTGACGT…	0	0	0	0	0	0	0	0	0	0	0	0	0	0	0	0	0	0	0	0	0	0	0	0	0	0	0	0	0	0	0	0	16	0	0	0	0	0
598	ASV_1639	Bacteria	Proteobacteria	Alphaproteobacteria	Rhodospirillales	Acetobacteraceae	Tanticharoenia	Tanticharoenia aidae	NR_146052.1	97.264	TGGGGAATATTGGACAATGGGGGAAACCCTGATCCAGCAATGCCGCGTGTGTGAAGAAGGTCTTCGGATTGTAAAGCACTTTCGTCAGGGACGATGATGACGGTACCTGAAGAAGAAGCCCCGGCTAACTTCGTGCCAGCAGCCGCGGTAATACGAAGGGGGCTAGCGTTGCTCGGAATGACTGGGCGTAAAGGGCGCGTAGGCGGTTTTAGCAGTTAGATGTGAAATCCCAGGGCTTAACCTTGGAGCTGCATTTAAGACGCTGAGACTAGAGTTCGAGAGAGGGTTGTGGAATTCCCAGTGTAGAGGTGAAATTCGTAGATATTGGGAAGAACACCGGTGGCGAAGGCGGCAACCTGGCTCGATACTGACGCTGAGGCGCGAAAGCGTGGGGAGCAA…	0	0	0	0	0	0	0	0	0	0	0	0	0	0	0	0	0	0	0	0	0	0	0	0	0	0	0	0	0	0	0	0	9	0	0	0	0	0
599	ASV_164	Bacteria	Proteobacteria	Gammaproteobacteria	Pseudomonadales	Moraxellaceae	Acinetobacter	Acinetobacter boissieri	NR_118409.1	95.561	TGGGGAATATTGGACAATGGGGGGAACCCTGATCCAGCCATGCCGCGTGTGTGAAGAAGGCCTTATGGTTGTAAAGCACTTTAAGCGAGGAGGAGGGTACCCTGATTAATACTCAGGAGTATTGGACGTTACTCGCAGAATAAGCACCGGCTAACTCTGTGCCAGCAGCCGCGGTAATACAGAGGGTGCGAGCGTTAATCGGAATTACTGGGCGTAAAGCGCGCGTAGGCGGCTAATTAAGTCGGATGTGAAATCCCCGAGCTCAACTTGGGAATTGCATACGATACTGGTTAGCTAGAGTATGGGAGAGGAAGGTAGAATTCCAGGTGTAGCGGTGAAATGCGTAGAGATCTGGAGGAATACCGATGGCGAAGGCAGCCTTCTGGCCTAATACTGACG…	0	0	0	0	0	0	0	0	14	21	40	22	0	0	0	0	0	0	10	0	0	88	5	0	0	0	0	0	0	0	0	128	608	232	1647	352	51	798
600	ASV_1640	Bacteria	Bacteroidetes	Bacteroidia	Bacteroidales	Rikenellaceae	Tidjanibacter	Tidjanibacter massiliensis	NR_147372.1	100	CCGCGGTAATACGGAGGATCCAAGCGTTATCCGGATTTATTGGGTTTAAAGGGTGCGTAGGCGGCAGATTAAGTTAGAGGTGAAATTCCGAGGCTCAACCTTGGCACTGCCTCTGATACTGGTTTGCTAGCGAGTAGATGCTGTAGGCGGAATGTGTGGTGTAGCGGTGAAATGCATAGAGATCACACAGAACACCGATTGCGAAGGCAGCTTACAAATCTATATCGGACGCTGAGGCACGAAAGCGTGGGGAGCAAACA	0	0	0	0	0	16	0	0	0	0	0	0	0	0	0	0	0	0	0	0	0	0	0	0	0	0	0	0	0	0	0	0	0	0	0	0	0	0
601	ASV_1642	Bacteria	Bacteroidetes	Bacteroidia	Bacteroidales	NA	Phocaeicola	Phocaeicola plebeius	NR_041277.1	99.763	TGAGGAATATTGGTCAATGGACGAGAGTCTGAACCAGCCAAGTAGCGTGAAGGATGAAGGTCCTACGGATTGTAAACTTCTTTTATAAGGGAATAAAACCTCCCACGTGTGGGAGTTTGTATGTACCTTATGAATAAGCATCGGCTAACTCCGTGCCAGCAGCCGCGGTAATACGGAGGATGCGAGCGTTATCCGGATTTATTGGGTTTAAAGGGAGCGCAGACGGGTCGTTAAGTCAGCTGTGAAAGTTTGGGGCTCAACCTTAAAATTGCAGTTGATACTGGCGTCCTTGAGTGCGGTTGAGGTGTGCGGAATTCGTGGTGTAGCGGTGAAATGCTTAGATATCACGAAGAACTCCGATTGCGAAGGCAGCACACTAAGCCGTAACTGACGTTCATG…	0	0	0	0	0	0	0	0	16	0	0	0	0	0	0	0	0	0	0	0	0	0	0	0	0	0	0	0	0	0	0	0	0	0	0	0	0	0
602	ASV_1643	Bacteria	Firmicutes	Bacilli	Lactobacillales	Lactobacillaceae	Lentilactobacillus	Lactobacillus curieae	NR_109538.1	91.803	TAGGGAATCTTTCACAATGGACGAAAGTCTGATGAAGCAACGCCGCGTGAGTGAAGAAGGGCTTCGGTTCGTAAAACTCTGTTGCTAGAGAAGAACGAGAGTAGTAGGAAATGGCTACTCCGTGACGGTATCTGGTTAGAAAGTCACGGCTAACTACGTGCCAGCAGCCGCGGTAATACGTAGGTGGCAAGCGTTATCCGGATTTATTGGGCGTAAAGCGAGCGCAGGCGGTTTCTTAAGTCCGATGTGAAAGCCTTCGGCTTAACCGAAGAAGTGCATTGGAAACTAGGAGACTTGAGTACAGAAGAGGACAGTAGAACTCCATGTGTAGCGGTGAAATGCGTAGATATATGGAAGAATACCAGTGGCGAAAGCGGCTGTCTGGTCTGTTACTGACGC…	0	0	0	0	0	0	0	0	16	0	0	0	0	0	0	0	0	0	0	0	0	0	0	0	0	0	0	0	0	0	0	0	0	0	0	0	0	0
603	ASV_1644	Bacteria	Proteobacteria	Alphaproteobacteria	Caulobacterales	Caulobacteraceae	Brevundimonas	Brevundimonas denitrificans	NR_133989.1	100	TGGGGAATCTTGCGCAATGGGCGAAAGCCTGACGCAGCCATGCCGCGTGTATGATGAAGGTCTTAGGATTGTAAAATACTTTCACCGGTGAAGATAATGACTGTAGCCGGAGAAGAAGCCCCGGCTAACTTCGTGCCAGCAGCCGCGGTAATACGAAGGGGGCTAGCGTTGCTCGGAATTACTGGGCGTAAAGGGAGCGTAGGCGGACATTTAAGTCAGAGGTGAAATCCCGGAGCTTAACTTCGGAACTGCCTTTGATACTGGGTGTCTTGAGTGTGAGAGAGGTATGTGGAACTCCGAGTGTAGAGGTGAAATTCGTAGATATTCGGAAGAACACCAGTGGCGAAGGCGACATACTGGCTCATTACTGACGCTGAGGCTCGAAAGCGTGGGGAGCAA…	0	0	0	0	0	0	0	0	0	6	0	0	0	5	0	5	0	0	0	0	0	0	0	0	0	0	0	0	0	0	0	0	0	0	0	0	0	0
604	ASV_1646	Bacteria	Firmicutes	Clostridia	Clostridiales	Ruminococcaceae	Clostridium	[Clostridium] leptum	NR_114789.1	94.074	GTGCCAGCCGCCGCGGTAATACGTAGGGAGCGAGCGTTGTCCGGAATTACTGGGTGTAAAGGGTGCGTAGGCGGGAAAGCAAGTCAGGCGTGAAAACTATCGGCTTAACTGGTAGACTGCGTTTGAAACTGTTTTTCTTGAGTGAAGTAGAGGTAGGCGGAATTCCCGGTGTAGCGGTGGAATGCGTAGAGATCGGGAGGAACACCAGTGGCGAAGGCGGCCTACTGGGCTTTAACTGACGCTGAGGCACGAAAGCATGGGTAGCAAACA	0	0	0	0	0	0	0	0	0	0	0	0	0	16	0	0	0	0	0	0	0	0	0	0	0	0	0	0	0	0	0	0	0	0	0	0	0	0
605	ASV_1647	Bacteria	Proteobacteria	Gammaproteobacteria	Pseudomonadales	Moraxellaceae	Acinetobacter	Acinetobacter johnsonii	NR_117624.1	99.533	TGGGGAATATTGGACAATGGGCGCAAGCCTGATCCAGCCATGCCGCGTGTGTGAAGAAGGCCTTTTGGTTGTAAAGCACTTTAAGCGAGGAGGAGGCTACTTGGATTAATACTCTAGGATAGTGGACGTTACTCGCAGAATAAGCACCGGCTAACTCTGTGCCAGCAGCCGCGGTAATACAGAGGGTGCGAGCGTTAATCGGATTTACTGGGCGTAAAGCGTGCGTAGGCGGCTTTTTAAGTCGGATGTGAAATCCCTGAGCTTAACTTAGGAATTGCATTCGATACTGGGAAGCTAGAGTATGGGAGAGGATGGTAGAATTCCAGGTGTAGCGGTGAAATGCGTAGAGATCTGGAGGAATACAGATGGCGAAGGCAGCCATCTGGCCTAATACTGACG…	0	0	0	0	0	0	0	0	0	0	0	0	0	0	16	0	0	0	0	0	0	0	0	0	0	0	0	0	0	0	0	0	0	0	0	0	0	0
606	ASV_1648	Bacteria	Proteobacteria	Alphaproteobacteria	Rhizobiales	Hyphomicrobiaceae	Hyphomicrobium	Hyphomicrobium facile	NR_027610.1	97.264	TGGGGAATATTGGACAATGGGCGCAAGCCTGATCCAGCCATGCCGCGTGAGTGATGAAGGCCTTAGGGTTGTAAAGCTCTTTTGCCGGGGACGATAATGACGGTACCCGGAGAATAAGTCCCGGCTAACTTCGTGCCAGCAGCCGCGGTAATACGAAGGGGACTAGCGTTGTTCGGAATCACTGGGCGTAAAGCGCACGTAGGCGGATCATTTAGTCAGGGGTGAAATCCCGGGGCTCAACCTCGGAACTGCCTTTGATACTGATGGTCTCGAGTCCGATAGAGGTGGGTAGAATTCCTAGTGTAGAGGTGAAATTCGTAGATATTAGGAAGAATACCGGTGGCGAAGGCGGCCCACTGGATCGGTACTGACGCTGAGGTGCGAAAGCGTGGGGAGCAA…	0	0	0	0	0	0	0	0	0	0	0	0	0	0	9	0	7	0	0	0	0	0	0	0	0	0	0	0	0	0	0	0	0	0	0	0	0	0
607	ASV_1649	Bacteria	Firmicutes	Clostridia	Clostridiales	Lachnospiraceae	Lachnoclostridium	[Clostridium] scindens	NR_028785.1	100	TGGGGAATATTGCACAATGGGGGAAACCCTGATGCAGCGACGCCGCGTGAAGGATGAAGTATTTCGGTATGTAAACTTCTATCAGCAGGGAAGAAGATGACGGTACCTGACTAAGAAGCCCCGGCTAACTACGTGCCAGCAGCCGCGGTAATACGTAGGGGGCAAGCGTTATCCGGATTTACTGGGTGTAAAGGGAGCGTAGACGGCGATGCAAGCCAGATGTGAAAGCCCGGGGCTCAACCCCGGGACTGCATTTGGAACTGCGTGGCTGGAGTGTCGGAGAGGCAGGCGGAATTCCTAGTGTAGCGGTGAAATGCGTAGATATTAGGAGGAACACCAGTGGCGAAGGCGGCCTGCTGGACGATGACTGACGTTGAGGCTCGAAAGCGTGGGGAGCAA…	0	0	0	0	0	0	0	0	0	0	0	0	0	0	0	16	0	0	0	0	0	0	0	0	0	0	0	0	0	0	0	0	0	0	0	0	0	0
608	ASV_1651	Bacteria	Bacteroidetes	Bacteroidia	Bacteroidales	Rikenellaceae	Alistipes	Alistipes finegoldii	NR_102944.1	100	CCGCGGTAATACGGAGGATCCAAGCGTTATCCGGATTTATTGGGTTTAAAGGGTGCGTAGGCGGTTTGATAAGTTAGAGGTGAAATACCGGGGCTCAACTCCGGAACTGCCTCTAATACTGTTGAACTAGAGAGTAGTTGCGGTAGGCGGAATGTATGGTGTAGCGGTGAAATGCTTAGAGATCATACAGAACACCGATTGCGAAGGCAGCTTACCAAACTATATCTGACGTTGAGGCACGAAAGCGTGGGGAGCAAACA	0	0	0	0	0	0	0	0	0	0	0	0	0	0	0	0	0	0	0	16	0	0	0	0	0	0	0	0	0	0	0	0	0	0	0	0	0	0
609	ASV_1652	Bacteria	Proteobacteria	Alphaproteobacteria	Sphingomonadales	Sphingomonadaceae	Sphingomonas	Sphingomonas endophytica	NR_117869.1	99.751	TGGGGAATATTGGACAATGGGCGCAAGCCTGATCCAGCAATGCCGCGTGAGTGATGAAGGCCTTAGGGTTGTAAAGCTCTTTTACCCGGGATGATAATGACAGTACCGGGAGAATAAGCCCCGGCTAACTCCGTGCCAGCAGCCGCGGTAATACGGAGGGGGCTAGCGTTGTTCGGAATTACTGGGCGTAAAGCGCACGTAGGCGGCTTTGTAAGTCAGGGGTGAAAGCCTGGAGCTCAACTCCAGAACTGCCTTTGAGACTGCATCGCTTGAATCCGGGAGAGGTAAGTGGAATTCCGAGTGTAGAGGTGAAATTCGTAGATATTCGGAAGAACACCAGTGGCGAAGGCGGCTTACTGGACCGGGATTGACGCTGAGGTGCGAAAGCGTGGGGAGCAA…	0	0	0	0	0	0	0	0	0	0	0	0	0	0	0	0	0	0	0	0	0	0	0	0	0	0	0	0	0	0	0	0	0	0	16	0	0	0
610	ASV_1654	Bacteria	Bacteroidetes	Bacteroidia	Bacteroidales	Prevotellaceae	Prevotella	Prevotella ruminicola	NR_102887.1	91.753	TGAGGAATATTGGTCAATGGGCGGAAGCCTGAACCAGCCAAGTCGCGTGAGGGAATAAGGCCCTACGGGTCGTAAACCTCTTTGGCGGGGGAGCAATGGCAGGCACGCGTGCCTGCAGGGAGCGTACCCCGAGAACAAGCATCGGCTAACTCCGTGCCAGCAGCCGCGGTAATACGGAAGGTCCGGGCGTTATCCGGATTTATTGGGTTTAAAGGGAGCGCAGGCGGAAGATTAAGCGTGACGTGAAATGTACCGGCTCAACCGGTGACGTGCGTCGCGAACTGGTTTTCTTGAGTGAGTACGACGTGTACGGAATTCGTGGTGTAGCGGTGAAATGCTTAGATATCACGAAGAACCCCGATTGCGAAGGCAGCTGACGAGTCCTTTACTGACGCTAAA…	0	0	0	0	0	0	0	0	0	0	0	0	0	0	0	0	0	0	0	0	0	0	0	0	16	0	0	0	0	0	0	0	0	0	0	0	0	0
611	ASV_1655	Bacteria	Firmicutes	Clostridia	Clostridiales	Lachnospiraceae	Mediterraneibacter	[Ruminococcus] torques	NR_036777.1	99.502	TGGGGAATATTGCACAATGGGGGAAACCCTGATGCAGCGACGCCGCGTGAGCGAAGAAGTATTTCGGTATGTAAAGCTCTATCAGCAGGGAAGAAAATGACGGTACCTGACTAAGAAGCACCGGCTAAATACGTGCCAGCAGCCGCGGTAATACGTATGGTGCAAGCGTTATCCGGATTTACTGGGTGTAAAGGGAGCGTAGACGGATGGGCAAGTCTGATGTGAAAACCCGGGGCTCAACCCCGGGACTGCATTGGAAACTGTTCATCTAGAGTGCTGGAGAGGTAAGTGGAATTCCTAGTGTAGCGGTGAAATGCGTAGATATTAGGAGGAACACCAGTGGCGAAGGCGGCTTACTGGACAGTAACTGACGTTGAGGCTCGAAAGCGTGGGGAGCAA…	0	0	0	0	0	0	0	0	0	0	0	0	0	0	0	0	0	0	0	0	0	0	0	0	0	16	0	0	0	0	0	0	0	0	0	0	0	0
612	ASV_1656	Bacteria	Proteobacteria	Gammaproteobacteria	Enterobacterales	Enterobacteriaceae	Enterobacter	Enterobacter cloacae	NR_118568.1	99.063	TGGGGAATATTGCACAATGGGCGCAAGCCTGATGCAGCCATGCCGCGTGTATGAAGAAGGCCTTCGGGTTGTAAAGTACTTTCAGCGGGGAGGAAGGCGATAAGGTTAATAACCTTGTCGATTGACGTTACCCGCAGAAGAAGCACCGGCTAACTCCGTGCCAGCAGCCGCGGTAATACGGAGGGTGCAAGCGTTAATCGGAATTACTGGGCGTAAAGCGCACGCAGGCGGCGTGTCAAGTCGGATGTGAAATCCCCGGGCTCAACCCGGGAACTGCATTCGAAACTGGCATGCTAGAGTCTTGTAGAGGGGGGTAGAATTCCAGGTGTAGCGGTGAAATGCGTAGAGATCTGGAGGAATACCGGTGGCGAAGGCGGCCCCCTGGACAAAGACTGACGC…	0	0	0	0	0	0	0	0	0	0	0	0	0	0	0	0	0	0	0	0	0	0	0	0	0	0	0	0	0	0	0	0	0	0	0	0	16	0
613	ASV_1657	Bacteria	Proteobacteria	Betaproteobacteria	Burkholderiales	Oxalobacteraceae	Massilia	Massilia namucuonensis	NR_118215.1	98.595	TGGGGAATTTTGGACAATGGGCGCAAGCCTGATCCAGCAATGCCGCGTGAGTGAAGAAGGCCTTCGGGTTGTAAAGCTCTTTTGTCAGGGAAGAAACGGGACTGGCTAATATCCGGTCCTAATGACGGTACCTGAAGAATAAGCACCGGCTAACTACGTGCCAGCAGCCGCGGTAATACGTAGGGTGCAAGCGTTAATCGGAATTACTGGGCGTAAAGCGTGCGCAGGCGGTTTTGTAAGTCTGTCGTGAAATCCCCGGGCTCAACCTGGGAATTGCGATGGAGACTGCAAGGCTAGAATCTGGCAGAGGGGGGTAGAATTCCACGTGTAGCAGTGAAATGCGTAGAGATGTGGAGGAACACCGATGGCGAAGGCAGCCCCCTGGGTCAAGATTGACGC…	0	0	0	0	0	0	0	0	0	0	0	0	0	0	0	0	0	0	0	0	0	0	0	0	0	0	0	0	0	0	0	0	0	0	0	0	16	0
614	ASV_1659	Bacteria	Bacteroidetes	Sphingobacteriia	Sphingobacteriales	Sphingobacteriaceae	Mucilaginibacter	Mucilaginibacter terrae	NR_158094.1	98.341	TAAGGAATATTGGTCAATGGGCGCAAGCCTGAACCAGCCATGCCGCGTGCAGGAAGACGGCCCTATGGGTTGTAAACTGCTTTTGTACCGGAATAAACCTTCTTTCGTGAAAGGAGCTGAATGTACGGTAAGAATAAGGATCGGCTAACTCCGTGCCAGCAGCCGCGGTAATACGGAGGATCCAAGCGTTATCCGGATTTATTGGGTTTAAAGGGTGCGTAGGTGGCCTATTAAGTCAGGGGTGAAAGACGGTAGCTTAACTATCGCAGTGCCTTTGATACTGATGGGCTTGAATACAGTTGAAGTAGGCGGAATGTGACAAGTAGCGGTGAAATGCATAGATATGTCACAGAACACCGATTGCGAAGGCAGCTTACTAAAGTGTGATTGACACTGAGG…	0	0	0	0	0	0	0	0	0	0	0	0	0	0	0	0	0	0	0	0	0	0	0	0	0	0	0	0	0	0	0	0	0	0	0	0	0	16
615	ASV_166	Bacteria	Firmicutes	Bacilli	Lactobacillales	Lactobacillaceae	Lentilactobacillus	Lactobacillus curieae	NR_109538.1	92.272	TAGGGAATCTTTCACAATGGACGAAAGTCTGATGAAGCAACGCCGCGTGAGTGAAGAAGGGCTTCGGCTCGTAAAACTCTGTTGCTAGAGAAGAACGAGAGTAGTAGGAAATGGCTACTCCGTGACGGTATCTGGTTAGAAAGTCACGGCTAACTACGTGCCAGCAGCCGCGGTAATACGTAGGTGGCAAGCGTTATCCGGATTTATTGGGCGTAAAGCGAGCGCAGGCGGTCTTTTAAGTCCGATGTGAAAGCCTTCGGCTTAACCGAAGAAGTGCATTGGAAACTAGGAGACTTGAGTACAGAAGAGGACAGTAGAACTCCATGTGTAGCGGTGAAATGCGTAGATATATGGAAGAATACCAGTGGCGAAAGCGGCTGTCTGGTCTGTTACTGACGT…	0	0	0	0	0	0	0	0	0	0	0	0	0	0	0	0	0	0	556	316	404	499	613	793	218	185	385	363	0	0	0	0	0	0	0	0	0	0
616	ASV_1660	Bacteria	Bacteroidetes	Bacteroidia	Bacteroidales	NA	Phocaeicola	Phocaeicola vulgatus	NR_074515.1	96.445	TGAGGAATATTGGTCAATGGGCGCGAGCCTGAACCAGCCAAGTAGCGTGAAGGATGACTGCCCTATGGGTTGTAAACTTCTTTTATATTAGAATAAAGTGCAGTATGTATACTGTTTTGTATGTATAATATGAATAAGGATCGGCTAACTCCGTGCCAGCAGCCGCGGTAATACGGAGGATCCGAGCGTTATCCGGATTTATTGGGTTTAAAGGGAGCGTAGATGGATGTTTAAGTCAGTTGTGAAAGTTTGCGGCTCAACCGTAAAATTGCAGTTGATACTGGATATCTTGAGTGCAGTTGAGGCAGGCGGAATTCGTGGTGTAGCGGTGAAATGCTTAGATATCACGAAGAACTCCGATTGCGAAGGCAGCCTGCTAAGCTGCAACTGACATTGAGG…	0	0	0	0	0	0	0	0	0	0	0	0	0	0	0	0	0	0	0	0	0	0	0	0	0	0	0	0	0	0	0	0	0	0	0	0	0	0
617	ASV_1661	Bacteria	Firmicutes	Clostridia	Clostridiales	Lachnospiraceae	Anaerobutyricum	Anaerobutyricum hallii	NR_118673.1	98.148	GTGCCAGCCGCCGCGGTAATACGTATGGAGCAAGCGTTATCCGGATTTACTGGGTGTAAAGGGTGCGTAGGTGGCAGTGCAAGTCAGATGTGAAAGGCCGGGGCTCAACCCCGGAGCTGCATTTGAAACTGCTCGGCTAGAGTACAGGAGAGGCAGGCGGAATTCCTAGTGTAGCGGTGAAATGCGTAGATATTAGGAGGAACACCAGTGGCGAAGGCGGCCTGCTGGACTGTTACTGACACTGAGGCACGAAAGCGTGGGGAGCAAACA	0	0	0	0	0	0	0	0	0	0	0	0	0	0	0	0	0	0	0	0	0	0	0	0	0	0	0	0	0	0	0	0	0	0	0	0	0	0
618	ASV_1662	Bacteria	Actinobacteria	Actinobacteria	Micrococcales	Micrococcaceae	Nesterenkonia	Nesterenkonia alba	NR_044527.1	98.526	TGGGGAATATTGCACAATGGGCGCAAGCCTGATGCAGCGACGCCGCGTGCGGGATGACGGCCTTCGGGTTGTAAACCGCTTTCAGCAGGGAAGAAGCTTTTGTGACGGTACCTGCAGAAGAAGCGCCGGCTAACTACGTGCCAGCAGCCGCGGTAATACGTAGGGCGCGAGCGTTATCCGGAATTATTGGGCGTAAAGAGCTCGTAGGCGGTTTGCCGCGTCTGCTGTGAAAGCCCGGGGCTTAACTCCGGGTTTGCAGTGGGTACGGGCAGACTGGAGTGCAGTAGGGGAGACTGGAATTCCTGGTGTAGCGGTGAAATGCGCAGATATCAGGAGGAACACCGATGGCGAAGGCAGGTCTCTGGGCTGTTACTGACGCTGAGGAGCGAAAGCATGGGG…	0	0	0	0	0	0	0	0	0	0	0	0	0	0	0	0	0	0	0	0	0	0	0	0	0	0	0	0	0	0	0	0	0	0	0	0	0	0
619	ASV_1663	Bacteria	Proteobacteria	Betaproteobacteria	Neisseriales	Neisseriaceae	Eikenella	Eikenella corrodens	NR_104685.1	96.019	TGGGGAATTTTGGACAATGGGGGCAACCCTGATCCAGCCATGCCGCGTGTATGAAGAAGGCCTTAGGGTTGTAAAGTACTTTTGTTAGGGAAGAAAAGCTTATGGCTAATATCCATGAGTGATGACGGTACCTAAAGAATAAGCACCGGCTAACTACGTGCCAGCAGCCGCGGTAATACGTAGGGTGCGAGCGTTAATCGGAATTACTGGGCGTAAAGCGAGCGCAGACGGTTATTTAAGCAAGATGTGAAATCCCCGGGCTCAACCTGGGAACTGCGTTTTGAACTGGATAGCTAGAGTGTGTCAGAGGGGGGTAGAATTCCACGTGTAGCAGTGAAATGCGTAGAGATGTGGAGGAATACCGATGGCGAAGGCAGCCCCATGGGATAACACTGACGT…	0	0	0	0	0	0	0	0	0	0	0	0	0	0	0	0	0	0	0	0	0	0	0	0	0	0	0	0	0	0	0	0	0	0	0	0	0	0
620	ASV_1665	Bacteria	Proteobacteria	Betaproteobacteria	Burkholderiales	NA	Roseateles	Roseateles aquatilis	NR_042617.1	98.595	TGGGGAATTTTGGACAATGGGGGCAACCCTGATCCAGCCATGCCGCGTGCGGGAAGAAGGCCTTCGGGTTGTAAACCGCTTTTGTCAGGGAAGAAATCCTTTGGGCTAATACCTCGGAGGGATGACGGTACCTGAAGAATAAGCACCGGCTAACTACGTGCCAGCAGCCGCGGTAATACGTAGGGTGCAAGCGTTAATCGGAATTACTGGGCGTAAAGCGTGCGCAGGCGGTTATGCAAGACAGATGTGAAATCCCCGGGCTCAACCTGGGAACTGCATTTGTGACTGCATAGCTAGAGTACGGTAGAGGGAGATGGAATTCCGCGTGTAGCAGTGAAATGCGTAGATATGCGGAGGAACACCGATGGCGAAGGCAGTCTCCTGGGCCTGTACTGACGC…	0	0	0	0	0	0	0	0	0	0	0	0	0	0	0	0	0	0	0	0	0	0	0	0	0	0	0	0	0	0	0	0	0	0	0	0	0	0
621	ASV_1666	Bacteria	Firmicutes	Clostridia	Clostridiales	Lachnospiraceae	Anaerostipes	Anaerostipes butyraticus	NR_116863.1	89.826	TGGGGAATATTGCACAATGGGGGAAACCCTGATGCAGCGACGCCGCGTGACTGAAGAAGTATTTCGGTATGTAAAGGTCTATCAGCAAGGAAGAAGAGAGACGGTACTTGACTAAGAAGCCCCGGCTAACTACGTGCCAGCAGCCGCGGTAATACGTAGGTGGCAAGCGTTATCCGGAATGACTGGGCGTAAAGGGTGCGTAGGTGGTTTAGCAAGTTGGCAGCGTAATTCCGGGGCTCAACCCCGGCGCTACTGCCAAAACTGTTGAACTCGAGTGCAGGAGGGGTAAGTGGAATTCCTAGTGTAGCGGTGGAATGCGTAGATATTAGGAGGAACATCGGTGGCGAAGGCGACTTACTGGACTGTAACTGACGCTGAGGCACGAAAGTGTGGGGAGCA…	0	0	0	0	0	0	0	0	0	0	0	0	0	0	0	0	0	0	0	0	0	0	0	0	0	0	0	0	0	0	0	0	0	0	0	0	0	0
622	ASV_1667	Bacteria	Bacteroidetes	Bacteroidia	Bacteroidales	NA	Phocaeicola	Phocaeicola salanitronis	NR_074616.1	93.365	TGAGGAATATTGGTCAATGGCCGGGAGGCTGAACCAGCCAAGTAGCGTGAAGGACGACGGCCCTACGGGTTGTAAACTTCTTTTATAAGGGAATAAAACCTCCCACGTGTGGGAGCTTGTATGTACCTTATGAATAAGCATCGGCTAACTCCGTGCCAGCAGCCGCGGTAATACGGAGGATGCGAGCGTTATCCGGATTTATTGGGTTTAAAGGGAGCGTAGACGGGCGTTTAAGTCAGTTGTGAAAGTTCGCGGCTCAACCGCGAAATTGCAGTTGATACTGGGCGCCTTGAGTGCGGCAGAGGCAGGCGGAATTCGTGGTGTAGCGGTGAAATGCTTAGATATCACGAAGAACCCCGATTGCGAAGGCAGCTTGCTGGACCGTAACTGACGTTGATG…	0	0	0	0	0	0	0	0	0	0	0	0	0	0	0	0	0	0	0	0	0	0	0	0	0	0	0	0	0	0	0	0	0	0	0	0	0	0
623	ASV_1668	Bacteria	Actinobacteria	Actinobacteria	Micrococcales	Intrasporangiaceae	Phycicoccus	Phycicoccus badiiscoriae	NR_108472.1	99.509	TGGGGAATATTGCACAATGGGCGAAAGCCTGATGCAGCGACGCCGCGTGAGGGATGACGGCCTTCGGGTTGTAAACCTCTTTCAGCAGGGAAGAAGCGAAAGTGACGGTACCTGCAGAAGAAGCACCGGCTAACTACGTGCCAGCAGCCGCGGTAATACGTAGGGTGCGAGCGTTGTCCGGAATTATTGGGCGTAAAGAGCTTGTAGGCGGTTTGTCGCGTCTGCCGTGAAAATCCGGGGCTCAACCCCGGACTTGCGGTGGGTACGGGCAGACTAGAGTGTGGTAGGGGAGACTGGAATTCCTGGTGTAGCGGTGAAATGCGCAGATATCAGGAGGAACACCGATGGCGAAGGCAGGTCTCTGGGCCACTACTGACGCTGAGAAGCGAAAGCATGGGG…	0	0	0	0	0	0	0	0	0	0	0	0	0	0	0	0	0	0	0	0	0	0	0	0	0	0	0	0	0	0	0	0	0	0	0	0	0	0
624	ASV_167	Bacteria	Firmicutes	Bacilli	Lactobacillales	Lactobacillaceae	Lentilactobacillus	Lactobacillus curieae	NR_109538.1	94.145	TAGGGAATCTTCCACAATGGACGAAAGTCTGATGGAGCAATGCCGCGTGAGTGAAGAAGGGTTTCGGCTCGTAAAACTCTGTTGTTAAAGAAGAACGAGTATATTAGGAAATGAATATACTGTGACGGTATTTAACTAGAAAGTCACGGCTAACTACGTGCCAGCAGCCGCGGTAATACGTAGGTGGCAAGCGTTATCCGGATTTATTGGGCGTAAAGCGAGCGCAGGCGGTTTCTTAAGTCTGATGTGAAAGCCTTCGGCTTAACTGAAGAAGTGCATCGGAAACTGGGAAACTTGAGTATAGAAGAGGACAGTGGAACTCCATGTGTAGCGGTGAAATGCGTAGATATATGGAAGAACACCAGTGGCGAAGGCGGCTGTCTGGTCTACAACTGACGC…	0	0	0	0	1260	385	2231	415	0	0	0	0	0	0	0	0	0	0	0	0	0	0	0	0	0	0	0	0	0	0	0	0	0	0	0	0	0	0
625	ASV_1670	Bacteria	Firmicutes	Negativicutes	Veillonellales	Veillonellaceae	Dialister	Dialister succinatiphilus	NR_041666.1	98.456	CCGCGGTAATACGTAGGTGGCAAGCGTTGTCCGGAATTATTGGGCGTAAAGCGCGCGCAGGCGGCTTCTTAAGTCCATCTTAAAAGTGCGGGGCTTAACCCCGTGATGGGATGGAAACTGGGAGGCTGGAGTATCGGAGAGGAAAGTGGAATTCCTAGTGTAGCGGTGAAATGCGTAGAGATTAGGAAGAACACCAGTGGCGAAGGCGACTTTCTGGACGACAACTGACGCTGAGGCGCGAAAGCGTGGGGAGCAAACA	0	0	0	0	0	0	0	0	0	0	0	0	0	0	0	0	0	0	0	0	0	0	0	0	0	0	0	0	0	0	0	0	0	0	0	0	0	0
626	ASV_1671	Bacteria	Bacteroidetes	Bacteroidia	Bacteroidales	Odoribacteraceae	Odoribacter	Odoribacter splanchnicus	NR_074535.1	100	CGGTAATACGGAGGATGCGAGCGTTATCCGGATTTATTGGGTTTAAAGGGTGCGTAGGCGGTTTATTAAGTTAGTGGTTAAATATTTGAGCTAAACTCAATTGTGCCATTAATACTGGTAAACTGGAGTACAGACGAGGTAGGCGGAATAAGTTAAGTAGCGGTGAAATGCATAGATATAACTTAGAACTCCGATAGCGAAGGCAGCTTACCAGACTGTAACTGACGCTGATGCACGAGAGCGTGGGTAGCGAACA	0	0	0	0	0	0	0	0	0	0	0	0	0	0	0	0	0	0	0	0	0	0	0	0	0	0	0	0	0	0	0	0	0	0	0	0	0	0
627	ASV_1673	Bacteria	Firmicutes	Bacilli	Lactobacillales	Lactobacillaceae	Apilactobacillus	Lactobacillus ozensis	NR_113194.1	99.766	TAGGGAATCTTCCACAATGGACGAAAGTCTGATGGAGCAACGCCGCGTGAGTGAAGAAGGGTTTCGGCTCGTAAAACTCTGTTGTTGAAGAAGAACAAGTGTAAGAGTAACTGTTTACGCTTTGACGGTATTTAACCAGAAAGCCACGGCTAACTACGTGCCAGCAGCCGCGGTAATACGTAGGTGGCAAGCGTTGTCCGGATTTATTGGGCGTAAAGCGAGCGCAGGCGGTTTTTTAAGTCTGATGTGAAAGCCTTCGGCTCAACCGAAGAAGTGCATCGGAAACTAAATAACTTGAATACAGAAGAGGACAGTGGAACTCCATGTGTAGCGGTGAAATGCGTAGATATATGGAAGAACACCAGTGGCGAAGGCGGCTGTCTGGTCTGTTATTGACGC…	0	0	0	0	0	0	0	0	0	0	0	0	0	0	0	0	0	0	0	0	0	0	0	0	0	0	0	0	0	0	0	0	0	0	0	0	0	0
628	ASV_1674	Bacteria	Proteobacteria	Alphaproteobacteria	Rhodospirillales	Acetobacteraceae	Belnapia	Belnapia soli	NR_109456.1	100	TGGGGAATATTGGACAATGGGCGGAAGCCTGATCCAGCAATTCCGCGTGGGTGAAGAAGGTCTTCGGATTGTAAAGCCCTTTCGACAGGGACGATGATGACGGTACCTGTAGAAGAAGCCCCGGCTAACTTCGTGCCAGCAGCCGCGGTAATACGAAGGGGGCTAGCGTTGCTCGGAATTACTGGGCGTAAAGGGCGCGTAGGCGGCGCAGTTAGTCAGGCGTGAAATTCCTGGGCTCAACCTGGGGACTGCGCTTGATACGGCTGTGCTAGAGGATGGAAGAGGCTCGCGGAATTCCCAGTGTAGAGGTGAAATTCGTAGATATTGGGAAGAACACCGGTGGCGAAGGCGGCGAGCTGGTCCATTACTGACGCTGAGGCGCGACAGCGTGGGGAGCAA…	0	0	0	0	0	0	0	0	0	0	0	0	0	0	0	0	0	0	0	0	0	0	0	0	0	0	0	0	0	0	0	0	0	0	0	0	0	10
629	ASV_1675	Bacteria	Bacteroidetes	Bacteroidia	Bacteroidales	Bacteroidaceae	Bacteroides	Bacteroides intestinalis	NR_041307.1	99.615	CCGCGGTAATACGGAGGATCCGAGCGTTATCCGGATTTATTGGGTTTAAAGGGAGCGTAGGCGGATTATTAAGTCAGTTGTGAAAGTTTGCGGCTCAACCGTAAAATTGCAGTTGATACTAGTAGTCTTGAGTGCAGCAGAGGTAGGCGGAATTCGTGGTGTAGCGGTGAAATGCTTAGATATCACGAAGAACTCCGATTGCGAAGGCAGCTTACTGGACTGTAACTGACGCTGATGCTCGAAAGTGTGGGTATCAAACA	0	0	0	0	0	0	0	0	0	0	0	0	0	0	0	0	0	0	0	0	0	0	0	0	0	0	0	0	0	0	0	0	0	0	0	0	0	0
630	ASV_1676	Bacteria	Proteobacteria	Gammaproteobacteria	Pseudomonadales	Pseudomonadaceae	Pseudomonas	Pseudomonas punonensis	NR_109583.1	99.766	TGGGGAATATTGGACAATGGGCGAAAGCCTGATCCAGCCATGCCGCGTGTGTGAAGAAGGTCTTCGGATTGTAAAGCACTTTAAGTTGGGAGGAAGGGTTGTAGATTAATACTCTGCAATTTTGACGTTACCGACAGAATAAGCACCGGCTAACTCTGTGCCAGCAGCCGCGGTAATACAGAGGGTGCAAGCGTTAATCGGAATTACTGGGCGTAAAGCGCGCGTAGGTGGTTTGTTAAGTTGGATGTGAAAGCCCCGGGCTCAACCTGGGAACTGCATCCAAAACTGGCAGGCTAGAGTACGGTAGAGGGTGGTGGAATTTCCTGTGTAGCGGTGAAATGCGTAGATATAGGAAGGAACACCAGTGGCGAAGGCGACCACCTGGACTGATACTGACAC…	0	0	0	0	0	0	0	0	0	0	0	0	0	0	0	0	0	0	0	0	0	0	0	0	0	0	0	0	0	15	0	0	0	0	0	0	0	0
631	ASV_1678	Bacteria	Firmicutes	Bacilli	Lactobacillales	Lactobacillaceae	Lentilactobacillus	Lactobacillus curieae	NR_109538.1	91.569	TAGGGAATCTTTCACAATGGACGAAAGTCTGATGAAGCAACGCCGCGTGAGTGAAGAAGGGTTTCGGCTCGTAAAACTCTGTTGCTAGAGAAGAATGAGAGTAGTAGGAAATGGCTACTCCGTGACGGTATCTGGTTAGAAAGTCACGGCTAACTACGTGCCAGCAGCCGCGGTAATACGTAGGTGGCAAGCGTTATCCGGATTTATTGGGCGTAAAGCGAGCGCAGGCGGTTTCTTAAGTCCGATGTGAAAGCCTTCGGCTTAACCGAAGAAGCGCATTGGAAACTAGGAGACTTGAGTACAGAAGAGGACAGTAGAACTCCATGTGTAGCGGTGAAATGCGTAGATATATGGAAGAATACCAGTGGCGAAAGCGGCTGTCTGGTCTGTTACTGACGT…	0	0	0	0	0	0	0	0	0	0	0	0	0	0	0	0	0	0	0	0	0	0	0	0	0	0	0	0	0	0	15	0	0	0	0	0	0	0
632	ASV_168	Bacteria	Proteobacteria	Alphaproteobacteria	Rhodospirillales	Acetobacteraceae	Saccharibacter	Saccharibacter floricola	NR_024819.1	93.532	TGGGGAATATTGGACAATGGGGGTCACCCTGATCCAGCAATGCCGTGTGTGTGAAGAAGGTCTTCGGATTGTAAAGCACTTTCGCTAGGGACGATGATGACTGTACCTAGATAAGAAGCTCCGGCTAACTTCGTGCCAGCAGCCGCGGTAATACGAAGGGGGCTAGCGTTGCTCGGAATGACTGGGCGTAAAGGGCGCGTAGGCTGTTTATTTTGTTAGGTGTGAAATCCCCGGGCTCAACCTGGGAACTGCATTTAAGACGGATAGACTAGAGTATGAGAGAGGGTTGTGGAATTCCCAGTGTAGAGGTGAAATTCGTAGATATTGGGAAGAACACCGGTTGCGAAGGCGGCAATCTGGCTCGTTACTGACGCTGATGCGCGAAAGCGTGGGGAGCGA…	0	0	0	0	0	0	0	0	0	0	0	0	0	0	0	0	0	0	0	0	0	0	0	0	0	0	0	0	0	0	0	469	865	370	671	468	327	325
633	ASV_1680	Bacteria	Firmicutes	Clostridia	Clostridiales	Lachnospiraceae	Fusicatenibacter	Fusicatenibacter saccharivorans	NR_114326.1	100	TGGGGAATATTGCACAATGGGGGAAACCCTGATGCAGCGACGCCGCGTGAGCGAAGAAGTATTTCGGTATGTAAAGCTCTATCAGCAGGGAAGATAATGACGGTACCTGACTAAGAAGCCCCGGCTAACTACGTGCCAGCAGCCGCGGTAATACGTAGGGGGCAAGCGTTATCCGGATTTACTGGGTGTAAAGGGAGCGTAGACGGCAAGGCAAGTCTGATGTGAAAACCCAGGGCTTAACCCTGGGACTGCATTGGAAACTGTCTGGCTCGAGTGCCGGAGAGGTAAGCGGAATTCCTAGTGTAGCGGTGAAATGCGTAGATATTAGGAAGAACACCAGTGGCGAAGGCGGCTTACTGGACGGTAACTGACGTTGAGGCTCGAAAGCGTGGGGAGCAA…	0	0	0	0	0	0	0	15	0	0	0	0	0	0	0	0	0	0	0	0	0	0	0	0	0	0	0	0	0	0	0	0	0	0	0	0	0	0
634	ASV_1682	Bacteria	Firmicutes	Clostridia	Clostridiales	Ruminococcaceae	Faecalibacterium	Faecalibacterium prausnitzii	NR_028961.1	95.556	GTGCCAGCCGCCGCGGTAAAACGTAGGGTGCAAGCGTTGTCCGGAATTACTGGGTGTAAAGGGAGCGCAGGCGGGAAGACAAGTTGGAAGTGAAAACCATGGGCTCAACCCATGAATTGCTTTCAAAACTGTTTTTCTTGAGTAGTGCAGAGGTAGATGGAATTCCCGGTGTAGCGGTGGAATGCGTAGATATCGGGAGGAACACCAGTGGCGAAGGCGGTCTACTGGGCACCAACTGACGCTGAGGCTCGAAAGCATGGGTAGCAAACA	15	0	0	0	0	0	0	0	0	0	0	0	0	0	0	0	0	0	0	0	0	0	0	0	0	0	0	0	0	0	0	0	0	0	0	0	0	0
635	ASV_1683	Bacteria	Bacteroidetes	Sphingobacteriia	Sphingobacteriales	Sphingobacteriaceae	Parapedobacter	Parapedobacter koreensis	NR_043933.1	85.246	TGAGGAATATTGGTCAATGGGCGGGAGCCTGAACCAGCCATGCCGCGTGAAGGCGAGTGCCCTACGGGCGTTAAACTTCTTTTGTGCGGGAGCAATAAGGGCCACGCGTGGCCCGATGAGAGTACCGCACGAATAAGCATCGGCTAACTCCGTGCCAGCAGCCGCGGTAATACGGGGGATGCGAGCGTTATCCGGATTTATTGGGTTTAAAGGGTGCGTAGGCGGCGCTTCAGGTCAGCGGTGAAATACCGGGGCTCAACCCCGGGGCTGCCGTTGAAACCGGAGCGCTAGAATTCCGATGCCGTCGGAGGAATGTGTGGTGTAGCGGTGAAATGCATAGATATCACACAGAACACCGATTGCGAAGGCATCTGACGAATCGGAGATTGACGCTGATGC…	0	0	0	0	0	0	0	0	0	0	0	0	0	0	0	0	0	0	0	0	0	0	0	0	0	0	0	0	0	0	0	0	15	0	0	0	0	0
636	ASV_1684	Bacteria	Bacteroidetes	Bacteroidia	Bacteroidales	Rikenellaceae	Tidjanibacter	Tidjanibacter massiliensis	NR_147372.1	99.63	GTGCCAGCCGCCGCGGTAATACGGAGGATCCAAGCGTTATCCGGATTTATTGGGTTTAAAGGGTGCGTAGGCGGCAGATTAAGTTAGAGGTGAAATTCCGAGGCTCAACCTTGGCACTGCCTCTGATACTGGTTTGCTAGCGAGTAGATGCTGTAGGCGGAATGTGTGGTGTAGCGGTGAAATGCATAGAGATCACACAGAACACCGATTGCGAAGGCAGCTTACAAATCTATATCGGACGCTGAGGCACGAAAGCGTGGGGAGCAAACA	0	0	0	0	0	0	0	0	0	0	0	0	0	0	0	0	0	0	0	0	0	0	0	0	0	0	0	0	0	0	0	0	15	0	0	0	0	0
637	ASV_1685	Bacteria	Bacteroidetes	Bacteroidia	Bacteroidales	Bacteroidaceae	Bacteroides	Bacteroides xylanisolvens	NR_112947.1	99.611	CGGTAATACGGAGGATCCGAGCGTTATCCGGATTTATTGGGTTTAAAGGGAGCGTAGGTGGATTGTTAAGTCAGTTGTGAAAGTTTGCGGCTCAACCGTAAAATTGCAGTTGAAACTGGCAGTCTTGAGTACAGTAGAGGTGGGCGGAATTCGTGGTGTAGCGGTGAAATGCTTAGATATCACGAAGAACTCCGATTGCGTAGGCAGCTCACTAGACTGCAACTGACACTGATGCTCGAAAGTGTGGGTATCAAACA	0	0	0	0	0	0	0	0	0	0	0	0	0	0	0	0	0	0	0	0	0	0	0	0	0	0	0	0	0	0	0	0	15	0	0	0	0	0
638	ASV_1686	Bacteria	Firmicutes	Clostridia	Clostridiales	Lachnospiraceae	Fusicatenibacter	Fusicatenibacter saccharivorans	NR_114326.1	100	CCGCGGTAATACGTAGGGGGCAAGCGTTATCCGGATTTACTGGGTGTAAAGGGAGCGTAGACGGCAAGGCAAGTCTGATGTGAAAACCCAGGGCTTAACCCTGGGACTGCATTGGAAACTGTCTGGCTCGAGTGCCGGAGAGGTAAGCGGAATTCCTAGTGTAGCGGTGAAATGCGTAGATATTAGGAAGAACACCAGTGGCGAAGGCGGCTTACTGGACGGTAACTGACGTTGAGGCTCGAAAGCGTGGGGAGCAAACA	0	0	0	0	0	0	0	0	0	0	0	0	0	0	0	0	0	0	0	0	0	0	0	0	0	0	0	0	0	0	0	0	15	0	0	0	0	0
639	ASV_1687	Bacteria	Firmicutes	Bacilli	Lactobacillales	Lactobacillaceae	Apilactobacillus	Lactobacillus ozensis	NR_113194.1	96.487	TAGGGAATCTTCCACAATGGACGAAAGTCTGATGGAGCAACGCCGCGTGAGTGAAGAAGGGTTTCGGCTCGTAAAACTCTGTTGTTAAAGAAGAACAAGTGTAAGAGTAACTGTTTACGCTTTGACGGTATTTAACCAGAAAGCCACGGCTAACTACGTGCCAGCAGCCGCGGTAATACGTAGGTGGCAAGCGTTGTCCGGATTTATTGGGCGTAAAGCGAGCGCAGGTGGTTCTTTAAGTCTGTTGTGAAAGCCCTCAGCTCAACTGAGGAAGTGCAGCGGAAACTAAAGGACTTGAGTACAGAAGAGGATAGTGGAACTCCATGTGTAGCGGTGAAATGCGTAGATATATGGAAGAACACCAGTGGCGAAGGCGGCTATCTGGTCTGTTACTGACAC…	0	4	0	0	0	0	11	0	0	0	0	0	0	0	0	0	0	0	0	0	0	0	0	0	0	0	0	0	0	0	0	0	0	0	0	0	0	0
640	ASV_1688	Bacteria	Firmicutes	Bacilli	Lactobacillales	Lactobacillaceae	Lentilactobacillus	Lactobacillus curieae	NR_109538.1	92.037	TAGGGAATCTTTCACAATGGACGAAAGTCTGATGAAGCAACGCCGCGTGAGTGAAGAAGGGTTTCGGCTCGTAAAACTCTGTTGCTAGAGAAGAACGAGTGGAGTAGGAAATGGCTTCACCGTGACGGTATCTGGTTAGAAAGTCACGGCTAACTACGTGCCAGCAGCCGCGGTAATACGTAGGTGGCAAGCGTTATCCGGATTTATTGGGCGTAAAGCGAGCGCAGGCGGTTTTTTAAGTCCGATGTGAAAGCCTTCGGCTTAACCGAAGAAGTGCATTGGAAACTGGGGAACTTGAGTACAGAAGAGGACAGTAGAACTCCATGTGTAGCGGTGAAATGCGTAGATATATGGAAGAATACCAGTGGCGAAAGCGGCTGTCTGGTCTGTTACTGACGT…	0	0	0	0	0	0	0	0	15	0	0	0	0	0	0	0	0	0	0	0	0	0	0	0	0	0	0	0	0	0	0	0	0	0	0	0	0	0
641	ASV_1689	Bacteria	Bacteroidetes	Bacteroidia	Bacteroidales	NA	Phocaeicola	Phocaeicola dorei	NR_041351.1	97.308	CCGCGGTAATACGGAGGATCCGAGCGTTATCCGGATTTATTGGGTTTAAAGGGAGCGTAGGCGGACGCTTAAGTCAGTTGTGAAAGTTTGCGGCTCAACCGTAAAATTGCAGTTGATACTGGGTGTCTTGAGTACAGTAGAGGCAGGCGGAATTCGTGGTGTAGCGGTGAAATGCTTAGATATCACGAAGAACTCCGATTGCGAAGGCAGCCTGCTAAGCTGCAACTGACATTGAGGCTCGAAAGTGTGGGTATCAAACA	0	0	0	0	0	0	0	0	0	15	0	0	0	0	0	0	0	0	0	0	0	0	0	0	0	0	0	0	0	0	0	0	0	0	0	0	0	0
642	ASV_169	Bacteria	Firmicutes	Bacilli	Lactobacillales	Lactobacillaceae	Apilactobacillus	Lactobacillus ozensis	NR_113194.1	91.569	TAGGGAATCTTTCACAATGGACGAAAGTCTGATGAAGCAACGCCGCGTGAGTGAAGAAGGGTTTCGGCTCGTAAAACTCTGTTGCTAGAGAAGAACGAGAGTAGTAGGAAATGGCTACTCTGTGACGGTATCTGGTTAGAAAGTCACGGCTAACTACGTGCCAGCAGCCGCGGTAATACGTAGGTGGCAAGCGTTATCCGGATTTATTGGGCGTAAAGCGAGCGCAGGCGGTAATTTAAGTCCGGTGTGAAAGCCTTCGGCTTAACCGAAGAAGTGCATTGGAAACTAGATTACTTGAGTACAGAAGAGGACAGTAGAACTCCATGTGTAGCGGTGAAATGCGTAGATATATGGAAGAATACCAGTGGCGAAAGCGGCTGTCTGGTCTGTTACTGACGT…	0	0	0	0	0	0	0	0	0	0	0	0	13	0	0	0	0	0	928	667	485	741	840	97	75	90	191	114	0	0	0	0	0	0	0	0	0	0
643	ASV_1691	Bacteria	Bacteroidetes	Bacteroidia	Bacteroidales	Prevotellaceae	Prevotella	Prevotella copri	NR_113411.1	98.846	CCGCGGTAATACGGAAGGTCCGGGCGTTATCCGGATTTATTGGGTTTAAAGGGAGCGTAGGCCGGAGATTAAGCGTGTTGTGAAATGTAGATGCTCAACATCTGCACTGCAGCGCGAACTGGTTTCCTTGAGTACGCACAAAGTGGGCGGAATTCGTGGTGTAGCGGTGAAATGCTTAGATATCACAAAGAACTCCGATTGCGAAGGCAGCTCACTGGAGCGCAACTGACGCTGAAGCTCGAAAGTGCGGGTATCGAACA	0	0	0	0	0	0	0	0	0	0	0	0	0	0	0	0	0	0	0	0	0	0	0	0	0	0	0	0	0	0	0	0	0	15	0	0	0	0
644	ASV_1692	Bacteria	Firmicutes	Clostridia	Clostridiales	Lachnospiraceae	Blautia	Blautia wexlerae	NR_044054.1	98.148	GTGTCAGCCGCCGCGGTAATACGTAGGGGGCAAGCGTTATCCGGATTTACTGGGTGTAAAGGGAGCGTAGACGGTGTGGCAAGTCTGATGTGAAAGGCATGGGCTCAACCTGTGGACTGCATTGGAAACTGTCATACTTGAGTGCCGGAGGGGTAAGCGGAATTCCTAGTGTAGCGGTGAAATGCGTAGATATTAGGAGGAACACCAGTGGCGAAGGCGGCTTACTGGACGGTAACTGACGTTGAGGAGCGAAAGCGTGGGGAGCGAACA	0	0	0	0	0	0	0	0	0	0	0	0	0	15	0	0	0	0	0	0	0	0	0	0	0	0	0	0	0	0	0	0	0	0	0	0	0	0
645	ASV_1693	Bacteria	Proteobacteria	Alphaproteobacteria	Rhizobiales	Rhizobiaceae	Rhizobium	Rhizobium rosettiformans	NR_116445.1	100	TGGGGAATATTGGACAATGGGCGCAAGCCTGATCCAGCCATGCCGCGTGAGTGATGAAGGTCTTAGGATTGTAAAGCTCTTTCACCGGTGAAGATAATGACGGTAACCGGAGAAGAAGCCCCGGCTAACTTCGTGCCAGCAGCCGCGGTAATACGAAGGGGGCTAGCGTTGTTCGGAATTACTGGGCGTAAAGCGCACGTAGGCGGATATTTAAGTCAGGGGTGAAATCCCAGAGCTCAACTCTGGAACTGCCTTTGATACTGGGTATCTTGAGTATGGAAGAGGTGAGTGGAATTCCGAGTGTAGAGGTGAAATTCGTAGATATTCGGAGGAACACCAGTGGCGAAGGCGGCTCACTGGTCCATTACTGACGCTGAGGTGCGAAAGCGTGGGGAGCAA…	0	0	0	0	0	0	0	0	0	0	0	0	0	15	0	0	0	0	0	0	0	0	0	0	0	0	0	0	0	0	0	0	0	0	0	0	0	0
646	ASV_1695	Bacteria	Bacteroidetes	Bacteroidia	Bacteroidales	Bacteroidaceae	Bacteroides	Bacteroides fragilis	NR_074784.2	95.498	TGAGGAATATTGGTCAATGGGCGTAAGCCTGAACCAGCCAAGTCGCGTGAGGGATGAAGGTTCTATGGATCGTAAACCTCTTTTATAAGGGAATAAAGTGCGGGACGTGTCCCGTTTTGTATGTACCTTATGAATAAGGATCGGCTAACTCCGTGCCAGCAGCCGCGGTAATACGGAGGATCCGAGCGTTATCCGGATTTATTGGGTTTAAAGGGAGCGTAGGTGGACTGGTAAGTCAGTTGTGAAAGTTTGCGGCTCAACCGTAAAATTGCAGTTGATACTGTCAGTCTTGAGTACAGTAGAGGTGGGCGGAATTCGTGGTGTAGCGGTGAAATGCTTAGATATCACGAAGAACTCCGATTGCGAAGGCAGCTCACTGGACTGCAACTGACACTGATG…	0	0	0	0	0	0	0	0	0	0	0	0	0	0	0	0	0	15	0	0	0	0	0	0	0	0	0	0	0	0	0	0	0	0	0	0	0	0
647	ASV_1696	Bacteria	Bacteroidetes	Flavobacteriia	Flavobacteriales	Weeksellaceae	Chryseobacterium	Chryseobacterium xinjiangense	NR_131771.1	95.498	TGAGGAATATTGGACAATGGGTGAGAGCCTGATCCAGCCATCCCGCGTGAAGGACGACTGCCCTATGGGTTGTAAACTTCTTTTGTACTAGAATAAACCTACTTACGTGTAAGTAGCTGAAGGTATAGTACGAATAAGCACCGGCTAACTCCGTGCCAGCAGCCGCGGTAATACGGAGGGTGCAAGCGTTATCCGGATTTATTGGGTTTAAAGGGTCCGTAGGCGGACTTGTAAGTCAGTGGTGAAATCCGACAGCTTAACTGTCGAACTGCCATTGATACTGCGAGTCTTGAGTAAAGTAGAAGTGGCTGGAATAAGTAGTGTAGCGGTGAAATGCATAGATATTACTTAGAACACCAATTGCGAAGGCAGGTCACTATGTTTTAACTGACGCTGATG…	0	0	0	0	0	0	0	0	0	0	0	0	0	0	0	0	0	0	0	15	0	0	0	0	0	0	0	0	0	0	0	0	0	0	0	0	0	0
648	ASV_1697	Bacteria	Firmicutes	Bacilli	Lactobacillales	Leuconostocaceae	Fructobacillus	Fructobacillus fructosus	NR_113579.1	100	TAGGGAATCTTCCACAATGGGCGCAAGCCTGATGGAGCAACGCCGCGTGTGTGATGAAGGCTTTCGGGTCGTAAAGCACTGTTGTATGGGAAGAACGGGTTTAAGAGGAAATGCTTAAACAGTGACGGTACCATACCAGAAAGGGACGGCTAAATACGTGCCAGCAGCCGCGGTAATACGTATGTCCCGAGCGTTATCCGGATTTATTGGGCGTAAAGCGAGCGCAGACGGTTGCTTAAGTCTGAAGTGAAAGCCCACAGCTCAACTGTGGAATGGCTTTGGAAACTGGGCAACTTGAGTGCAGTAGAGGTAAGTGGAACTCCATGTGTAGCGGTGGAATGCGTAGATATATGGAAGAACACCAGTGGCGAAGGCGGCTTACTGGACTGCAACTGACGT…	0	0	0	0	0	0	0	0	0	0	0	0	0	0	0	0	0	0	0	0	0	0	0	0	0	15	0	0	0	0	0	0	0	0	0	0	0	0
649	ASV_1698	Bacteria	Proteobacteria	Gammaproteobacteria	Pseudomonadales	Pseudomonadaceae	Pseudomonas	Pseudomonas savastanoi	NR_117822.1	98.361	TGGGGAATATTGGACAATGGGCGAAAGCCTGATCCAGCCATGCCGCGTGTGTGAAGAAGGTCTTCGGATTGTAAAGCACTTTAAGTTGGGAGGAAGGGTCGTTGCCTAATACGTGACGGTTTTGACGTTACCGACAGAATAAGCACCGGCTAACTCTGTGCCAGCAGCCGCGGTAATACAGAGGGTGCAAGCGTTAATCGGAATTACTGGGCGTAAAGCGCGCGTAGGTGGTTTGTTAAGTTGGATGTGAAATCCCCGGGCTCAACCTGGGAACTGCATCCAAAACTGGCAAGCTAGAGTATGGTAGAGGGTGGTGGAATTTCCTGTGTAGCGGTGAAATGCGTAGATATAGGAAGGAACATCAGTGGCGAAGGCGACCACCTGGACTAATACTGACAC…	0	0	0	0	0	0	0	0	0	0	0	0	0	0	0	0	0	0	0	0	0	0	0	0	0	0	0	0	0	0	0	0	0	0	0	0	0	0
650	ASV_1699	Bacteria	Firmicutes	Clostridia	Clostridiales	Peptostreptococcaceae	Intestinibacter	Intestinibacter bartlettii	NR_027573.1	100	TGGGGAATATTGCACAATGGGCGAAAGCCTGATGCAGCAACGCCGCGTGAGCGATGAAGGCCTTCGGGTCGTAAAGCTCTGTCCTCAAGGAAGATAATGACGGTACTTGAGGAGGAAGCCCCGGCTAACTACGTGCCAGCAGCCGCGGTAATACGTAGGGGGCTAGCGTTATCCGGATTTACTGGGCGTAAAGGGTGCGTAGGCGGTCTTTTAAGTCAGGAGTGAAAGGCTACGGCTCAACCGTAGTAAGCTCTTGAAACTGGAGGACTTGAGTGCAGGAGAGGAGAGTGGAATTCCTAGTGTAGCGGTGAAATGCGTAGATATTAGGAGGAACACCAGTAGCGAAGGCGGCTCTCTGGACTGTAACTGACGCTGAGGCACGAAAGCGTGGGGAGCAAA…	0	0	0	0	0	0	0	0	0	0	0	0	0	0	0	0	0	0	0	0	0	0	0	0	0	0	0	0	0	0	0	0	0	0	0	0	0	0
651	ASV_17	Bacteria	Proteobacteria	Alphaproteobacteria	Rhodospirillales	Acetobacteraceae	Saccharibacter	Saccharibacter floricola	NR_024819.1	97.608	TGGGGAATATTGGACAATGGGGGCAACCCTGATCCAGCAATACCGCGTGCGTGAAGAAGGTCTTCGGATTGTAAAGCGCTTTCACTAGGGAAGATGATGACGGTACCTAGAGAAGAAGCCCCGGCTAACTTCGTGCCAGCAGCCGCGGTAATACGAAGGGGGCGAGCGTTGCTCGGAATGACTGGGCGTAAAGGGCGTGTAGGCGGTTTGGTGCTGTCAGCTGTGAAATTTTTGGGCTTAACCCGAAACGTGCAGTTGAGACGGCCAGACTAGAGTTCGAGAGAGGATTATGGAATTCCCAGTGTAGAGGTGAAATTCGTAGATATTGGGAAGAACACCAGTAGCGAAGGCGATAATCTGGCTCGATACTGACGCTGAGGCGCGAAAGCGTGGGGAGCA…	0	0	0	0	0	0	0	0	0	0	0	0	0	0	0	0	0	0	0	0	0	0	0	0	0	0	0	0	0	0	0	16211	17132	18599	28454	31489	6904	6388
652	ASV_170	Bacteria	Firmicutes	Bacilli	Lactobacillales	Lactobacillaceae	Paucilactobacillus	Lactobacillus vaccinostercus	NR_112541.1	92.037	TAGGGAATCTTTCACAATGGACGCAAGTCTGATGAAGCAACGCCGCGTGAGTGAAGAAGGGTTTCGGCTCGTAAAACTCTGTGGTTAGAGAAGAACGTATCTAGTAGGAAATGGCTAGGTAGTGACGGTATCTGATTAGAAAGTCACGGCTAACTACGTGCCAGCAGCCGCGGTAATACGTAGGTGGCAAGCGTTATCCGGATTTATTGGGCGTAAAGCGAGCGCAGGTGGTTGTCTAAGTCCAGTGTGAAAGCCTTCGGCTTAACCGAAGAAGTGCATTGGAAACTGGATAACTTGAGTGCAGAAGAGGACAGTAGAACACCATGTGTAGCGGTGAAATGCGTAGATATATGGTAGAATACCAGTGGCGAAAGCGGCTGTCTGGTCTGTAACTGACGC…	0	0	0	0	0	0	0	0	0	0	0	0	0	0	0	0	0	0	890	557	622	1178	748	0	96	36	0	79	0	0	0	0	0	0	0	0	0	0
653	ASV_1700	Bacteria	Proteobacteria	Gammaproteobacteria	Enterobacterales	Yersiniaceae	Ewingella	Ewingella americana	NR_104925.1	99.766	TGGGGAATATTGCACAATGGGCGCAAGCCTGATGCAGCCATGCCGCGTGTGTGAAGAAGGCCTTCGGGTTGTAAAGCACTTTCAGCGAGGAGGAAGGCGTTAAGGTTAATAACCTTGGCGATTGACGTTACTCGCAGAAGAAGCACCGGCTAACTCCGTGCCAGCAGCCGCGGTAATACGGAGGGTGCAAGCGTTAATCGGAATTACTGGGCGTAAAGCGCACGCAGGCGGTTTGTTAAGTCAGATGTGAAATCCCCGAGCTTAACTTGGGAACTGCATTTGAAACTGGCAAGCTAGAGTCTTGTAGAGGGGGGTAGAATTCCAGGTGTAGCGGTGAAATGCGTAGAGATCTGGAGGAATACCGGTGGCGAAGGCGGCCCCCTGGACAAAGACTGACGC…	0	0	0	0	0	0	0	0	0	0	0	0	0	0	0	0	0	0	0	0	0	0	0	0	0	0	0	0	0	0	0	0	0	0	0	0	0	0
654	ASV_1701	Bacteria	Proteobacteria	Alphaproteobacteria	Rhodospirillales	Acetobacteraceae	Neokomagataea	Neokomagataea tanensis	NR_112959.1	96.02	TGGGGAATATTGGACAATGGGCGCAAGCCTGATCCAGCAATGCCGCGTGTGTGAAGAAGGTCTTCGGATTGTAAAGCACTTTCGTTGGGGACGATGATGACGGTACCCAAAGAAGAAGCCCCGGCTAACTTCGTGCCAGCAGCCGCGGTAATACGAAGGGGGCTAGCGTTGCTCGGAATGACTGGGCGTAAAGGGCGTGTAGGCGGTTTTATCAGTTAGGTGTGAAATCCCAGGGCTTAACCTTGGAGCTGCATTTAATACGGTAAGACTAGAGTTCGAGAGAGGGTTGTGGAATTCCAAGTGTAGAGGTGAAATTCGTAGATATTTGGAAGAACACCGGTGGCGAAGGCGGCAACCTGGCTCGATACTGACGCTGAGGCGCGAAAGCGTGGGGAGCAA…	0	0	0	0	0	0	0	0	0	0	0	0	0	0	0	0	0	0	0	0	0	0	0	0	0	0	0	0	0	0	0	0	0	0	0	0	0	0
655	ASV_1702	Bacteria	Proteobacteria	Betaproteobacteria	Neisseriales	Neisseriaceae	Uruburuella	Uruburuella suis	NR_042211.1	96.487	TGGGGAATTTTGGACAATGGGGGCAACCCTGATCCAGCCATGCCGCGTGTATGAAGAAGGCCTTAGGGTTGTAAAGTACTTTTGTCGGGGAAGAAAAGCATGATGATAATACCATTGTGTCATGACGGTACCTGAAGAATAAGCACCGGCTAACTACGTGCCAGCAGCCGCGGTAATACGTAGGGTGCGAGCGTTAATCGGAATTACTGGGCGTAAAGCGAGCGCAGACGGTTACTTAAGCAAGATGTGAAAGCCCCGGGCTCAACCTGGGAACTGCGTTTTGAACTGGGTAGCTAGAGTGTGTCAGAGGGGGGTAGAATTCCACGTGTAGCAGTGAAATGCGTAGAGATGTGGAGGAATACCGATGGCGAAGGCAGCCCCCTGGGATAACACTGACGT…	0	0	0	0	0	0	0	0	0	0	0	0	0	0	0	0	0	0	0	0	0	0	0	0	0	0	0	0	0	0	0	0	0	0	0	0	0	0
656	ASV_1703	Bacteria	Planctomycetes	Phycisphaerae	Tepidisphaerales	Tepidisphaeraceae	Tepidisphaera	Tepidisphaera mucosa	NR_148582.1	85.714	CCGCGGTAAGACAGAGGTGCCAAGCGTTAGGCGGAATCACTGGGCTTAAAGCGTGTGTAGGCGGATTTTTAAGTGCCTTGTGAAATCCCACGGCTCAACCGTGGAACTGCTCGGTATACTGGGAATCTTGAGCCACTTAGGGGTCGTCGGAACAAACGGTGGAGCGGTGAAATGCGTAGATATCGTTTGGAACGCCAATGGTGAAAACAGACGACTGGGAGTGTGCTGACGCTGAGACACGAAAGCCAGGGGAGCGAACG	0	0	0	0	0	0	0	0	0	0	0	0	0	0	0	0	0	0	0	0	0	0	0	0	0	0	0	0	0	0	0	0	0	0	0	0	0	0
657	ASV_1704	Bacteria	Bacteroidetes	Flavobacteriia	Flavobacteriales	Weeksellaceae	Weeksella	Weeksella massiliensis	NR_149224.1	90.78	TGAGGAATATTGGACAATGGGTGGAAGCCTGATCCAGCCATCCCGCGTGAAGGAAGACGGCCTTATGGGTTGTAAACTTCTTTTGTATGAAGATAAACCTACTTACGGGTTAAGTAGTTGAAGGTATCATACGAATAAGCACCGGCTAACTCCGTGCCAGCAGCCGCGGTAATACGGAGGGTGCAAGCGTTATCCGGATTTATTGGGTTTAAAGGGTCCGTAGGCGGATTAATAAGTCAGTGGTGAAATCCCTTAGCTTAACTAAGGAACTGCCATTGATACTGTTAGTCTTGAATCAATTTGAAGTGGCTGGAATGTGTAGTGTAGCGGTGAAATGCATAGATATTACACAGAACACCAATTGCGAAGGCAGGTCACTAAGTTTGTATTGACGCTGAT…	0	0	0	0	0	0	0	0	0	0	0	0	0	0	0	0	0	0	0	0	0	0	0	0	0	0	0	0	0	0	0	0	0	0	0	0	0	0
658	ASV_1705	Bacteria	Bacteroidetes	Bacteroidia	Bacteroidales	NA	Phocaeicola	Phocaeicola vulgatus	NR_074515.1	98.846	CCGCGGTAATACGGAGGATCCGAGCGTTATCCGGATTTATTGGGTTTAAAGGGAGCGTAGATGGATGTTTAAGTCAGTTGTGAAAGTTTGCGGCTCAACCGTAAAATTGCAGCTGATACTGGATATCCTGAGTGCAGTTGGGGCAGGCGGAATTCGTGGTGTAGCGGTGAAATGCTTAGATATCACGAAGAACTCCGATTGCGAAGGCAGCCTGCTAAGCTGCAACTGACATTGAGGCTCGAAAGTGTGGGTATCAAACA	0	0	0	0	0	0	0	0	0	0	0	0	0	0	0	0	0	0	0	0	0	0	0	0	0	0	0	0	0	0	0	0	0	0	0	0	0	0
659	ASV_1706	Bacteria	Firmicutes	Clostridia	Clostridiales	Lachnospiraceae	Roseburia	Roseburia hominis	NR_074809.1	92.556	TGGGGAATATTGCACAATGGGGGAAACCCTGATGCAGCGACGCCGCGTGAGCGAAGAAGTATTTCGGTATGTAAAGCTCTATCAGCAGGGAAGAAGAAAGACGGTACCTGACTAAGAAGCCCCGGCTAACTACGTGCCAGCAGCCGCGGTAATACGTAGGGGGCAAGCGTTATCCGGATTTACTGGGTGTAAAGGGAGCGCAGACGGCATGGCAAGTCTGAAGTGAAAGGCATGGGCTCAACCCGTGGACTGCTTTGGAAACTGTCAGGCTAGAGTGTCGGAGAGGCAAGTGGAATTCCTAGTGTAGCGGTGAAATGCGTAGATATTAGGAGGAACACCAGTGGCGAAGGCGGTCTGCTGGACAGCAACTGACGGTGAGGCGCGAAAGCGTGGGGAGCA…	0	0	0	0	0	0	0	0	0	0	0	0	0	0	0	0	0	0	0	0	0	0	0	0	0	0	0	0	0	0	0	0	0	0	0	0	0	0
660	ASV_1707	Bacteria	Firmicutes	Bacilli	Lactobacillales	Leuconostocaceae	Fructobacillus	Fructobacillus tropaeoli	NR_113043.1	99.766	TAGGGAATCTTCCACAATGGGCGCAAGCCTGATGGAGCAACGCCGCGTGTGTGATGAAGGCTTTCGGGTCGTAAAGCACTGTTGTATGGGAAGAACGGTAAGGGTAGGAAATGATCTTTACATGACGGTACCATACCAGAAAGGGACGGCTAAATACGTGCCAGCAGCCGCGGTAATACGTATGTCCCGAGCGTTATCCGGATTTATTGGGCGTAAAGCGAGCGCAGACGGTTCGATAAGTCTGAAGTGAAAGCCCACAGCTCAACTGTGGAAGTGCTTTGGAAACTGTCGAACTTGAGTGCAGTAGAGGTAAGTGGAACTCCATGTGTAGCGGTGGAATGCGTAGATATATGGAAGAACACCAGTGGCGAAGGCGGCTTACTGGACTGCAACTGACGT…	0	0	0	0	0	0	0	0	0	0	0	0	0	0	0	0	0	0	0	0	0	0	0	0	0	0	0	0	0	0	0	0	0	0	0	0	0	0
661	ASV_1708	Bacteria	Proteobacteria	Alphaproteobacteria	Rhizobiales	Rhizobiaceae	Gellertiella	Gellertiella hungarica	NR_159172.1	98.756	TGGGGAATATTGGACAATGGGCGAAAGCCTGATCCAGCCATGCCGCGTGAGTGATGAAGGCCCTAGGGTTGTAAAGCTCTTTCACCGGTGAAGATAATGACGGTAACCGGAGAAGAAGCCCCGGCTAACTTCGTGCCAGCAGCCGCGGTAATACGAAGGGGGCTAGCGTTGTTCGGAATTACTGGGCGTAAAGCGCACGTAGGCGGATATTTAAGTCAGGGGTGAAATCCCGGGGCTCAACCCCGGAACTGCCTTTGATACTGGGTATCTAGAGTATGGTAGAGGTGAGTGGAATTCCGAGTGTAGAGGTGAAATTCGTAGATATTCGGAGGAACACCAGTGGCGAAGGCGGCTCACTGGACCATTACTGACGCTGAGGTGCGAAAGCGTGGGGAGCAA…	0	0	0	0	0	0	0	0	0	0	0	0	0	0	0	0	0	0	0	0	0	0	0	0	0	0	0	0	0	0	0	14	0	0	0	0	0	0
662	ASV_1709	Bacteria	Proteobacteria	Gammaproteobacteria	Pseudomonadales	Moraxellaceae	Acinetobacter	Acinetobacter boissieri	NR_118409.1	95.093	TGGGGAATATTGGACAATGGGGGGAACCCTGATCCAGCCATGCCGCGTGTGTGAAGAAGGCCTTATGGTTGTAAAGCACTTTAAGCGAGGAGGAGAGCACCCTGATTAATACTCAGGAGTATTGGACGTTACTCGCAGAATAAGCACCGGCTAACTCTGTGCCAGCAGCCGCGGTAATACAGAGGGTGCGAGCGTTAATCGGAATTACTGGGCGTAAAGCGCGCGTAGGCGGCTAATTAAGTCGGATGTGAAATCCCCGAGCTCAACTTGGGAATTGCATACGATACTGGTTAGCTAGAGTATGGGAGAGGAAGGTAGAATTCCAGGTGTAGCGGTGAAATGCGTAGAGATCTGGAGGAATACCGATGGCGAAGGCAGCCTTCTGGCCTAATACTGACG…	0	0	0	0	0	0	0	0	0	0	0	0	0	0	0	0	0	0	0	0	0	0	0	0	0	0	0	0	0	0	0	14	0	0	0	0	0	0
663	ASV_171	Bacteria	Firmicutes	Bacilli	Lactobacillales	Lactobacillaceae	Paucilactobacillus	Lactobacillus vaccinostercus	NR_112541.1	91.449	TAGGGAATCTTTCACAATGGACGCAAGTCTGATGAAGCAACGCCGCGTGAGTGAAGAAGGGTTTCGGCTCGTAAAACTCTGTGGTTAGAGAAGAACGTATCCAGTAGGTAATGACTGGGTAGTGACGGTATCTGATTAGAAAGTCACGGCTAACTACGTGCCAGCAGCCGCGGTAATACGTAGGTGGCAAGCGTTATCCGGATTTATTGGGCGTAAAGCGAGCGCAGGCGGTTATCTAAGTCCAGTGTGAAAGCCTTCGGCTTAACCGAAGAAGTGCATTGGAAACTAGATAACTTGAGTGCAGAAGAGGACAGTAGAACACCATGTGTAGCGGTGAAATGCGTAGATATATGGTAGAATACCAGTGGCGAAAGCGGCTGTCTGGTCTGTCACTGACGC…	0	0	0	0	0	0	0	0	0	0	0	0	0	0	0	0	0	0	0	0	0	0	0	0	0	0	0	0	2119	737	1290	0	0	0	0	0	0	0
664	ASV_1710	Bacteria	Firmicutes	Clostridia	Clostridiales	Lachnospiraceae	Faecalimonas	Faecalimonas umbilicata	NR_156907.1	100	CCGCGGTAATACGTAGGGGGCAAGCGTTATCCGGATTTACTGGGTGTAAAGGGAGCGTAGACGGCAGTGCAAGTCTGAAGTGAAAGCCCGGGGCTCAACCCCGGGACTGCTTTGGAAACTGTGCAGCTAGAGTGTCGGAGAGGCAAGCGGAATTCCTAGTGTAGCGGTGAAATGCGTAGATATTAGGAGGAACACCAGTGGCGAAGGCGGCTTGCTGGACGATGACTGACGTTGAGGCTCGAAAGCGTGGGGAGCAAACA	0	0	0	0	0	0	0	0	0	0	0	0	0	0	0	0	0	0	0	0	0	0	0	0	0	0	0	0	0	0	0	0	0	0	0	0	0	0
665	ASV_1711	Bacteria	Proteobacteria	Alphaproteobacteria	Caulobacterales	Caulobacteraceae	Phenylobacterium	Phenylobacterium koreense	NR_114055.1	97.25	TGGGGAATCTTGCGCAATGGGCGAAAGCCTGACGCAGCCATGCCGCGTGGATGATGAAGGTCTTAGGATTGTAAAATCCTTTCACCGGGGACGATAATGACGGTACCCGGAGAAGAAGCCCCGGCTAACTTCGTGCCAGCAGCCGCGGTAATACGAAGGGGGCTAGCGTTGCTCGGAATTACTGGGCGTAAAGGGCGCGTAGGCGGACAGTTAAGTTGGGGGTGAAAGCCCGGGGCTCAACCTCGGAAATGCCTTCAATACTGGCTGTCTTGAGTACGGGAGAGGTGAGTGGAACTCCGAGTGTAGAGGTGAAATTCGTAGATATTCGGAAGAACACCAGTGGCGAAGGCGACTCACTGGCCCGTTACTGACGCTGAGGCGCGAAAGCGTGGGGAGCAA…	0	0	0	0	0	0	3	0	0	0	0	0	0	0	0	0	0	0	0	0	0	0	0	0	0	0	7	0	0	0	0	0	0	0	0	0	0	0
666	ASV_1712	Bacteria	Firmicutes	Clostridia	Clostridiales	Eubacteriaceae	Eubacterium	Eubacterium coprostanoligenes	NR_104907.1	93.462	CCGCGGTACTACGTAGGTGGCAAGCGTTATCCGGAATTACTGGGTGTAAAGGGAGCGCAGGCGGGATAGCAAGTCAGCTGTGAAAACTATGGGCTCAACCCATAAACTGCAGTTGAAACTGTTATTCTTGAGTGGAGTAGAGGCAAGCGGAATTCCGAGTGTAGCGGTGAAATGCGTAGATATTCGGAGGAACACCAGTGGCGAAGGCGGCTTGCTGGGCTCTAACTGACGCTGAGGCTCGAAAGTGTGGGGAGCAAACA	0	0	0	0	0	0	0	0	0	0	0	0	0	0	0	0	0	0	0	0	0	0	0	0	0	0	0	0	0	0	0	0	0	0	0	0	0	0
667	ASV_1713	Bacteria	Actinobacteria	Actinobacteria	Micrococcales	Micrococcaceae	Kocuria	Kocuria uropygioeca	NR_157676.1	99.509	TGGGGAATATTGCACAATGGGCGCAAGCCTGATGCAGCGACGCCGCGTGAGGGATGACGGCCTTCGGGTTGTAAACCTCTTTCAGCAGGGAAGAAGCGAAAGTGACGGTACCTGCAGAAGAAGCGCCGGCTAACTACGTGCCAGCAGCCGCGGTAATACGTAGGGCGCAAGCGTTGTCCGGAATTATTGGGCGTAAAGAGCTCGTAGGCGGCTTGTCGCGTCTGCTGTGAAAGCCCGGGGCTTAACCCCGGGTGTGCAGTGGGTACGGGCAGGCTAGAGTGCAGTAGGGGAGACTGGAATTCCTGGTGTAGCGGTGAAATGCGCAGATATCAGGAGGAACACCGATGGCGAAGGCAGGTCTCTGGGCTGTTACTGACGCTGAGGAGCGAAAGCATGGGG…	0	0	0	0	0	0	0	0	0	0	0	0	0	0	0	0	0	0	0	0	0	0	0	0	0	0	0	0	0	0	0	0	0	0	0	0	0	0
668	ASV_1714	Bacteria	Firmicutes	Clostridia	Clostridiales	Eubacteriaceae	Eubacterium	Eubacterium coprostanoligenes	NR_104907.1	93.774	CGGTAATACGTAGGTGGCAAGCGTTATCCGGAATTACTGGGTGTAAAGGGAGCGCAGGCGGGATAGCAAGTCAGCTGTGAAAACTATGGGCTCAACCCATAAACTGCAGTTGAAACTGTTATTCTTGAGTGGAGTAGAGGCAAGCGGAATTCCGAGTGTAGCGGTGAAATGCGTAGATATTCGGAGGAACACCAGTGGCGAAGGCGGCTTGCTGGGCTCTAACTGACGCTGAGGCTCGAAAGTGTGGGGAGCAAACA	0	0	0	0	0	0	0	0	0	0	0	0	0	0	0	0	0	0	0	0	0	0	0	0	0	0	0	0	0	0	0	0	0	0	0	0	0	0
669	ASV_1715	Bacteria	Firmicutes	Clostridia	Clostridiales	Clostridiaceae	Clostridium	Clostridium tarantellae	NR_104741.1	98.519	GTGCCAGCCGCCGCGGTAATACGTAGGTGGCAAGCGTTATCCGGATTTACTGGGCGTAAAGGGAGCGTAGGCGGACAATTAAGTGGGATGTGAAATACCCGGGCTCAACCTGGGTGCTGCATTCCAAACTGGTTGTCTAGAGTGCAGGAGAGGAGAGTGGAATTCCTAGTGTAGCGGTGAAATGCGTAGAGATTAGGAAGAACACCAGTGGCGAAGGCGACTCTCTGGACTGTAACTGACGCTGAGGCTCGAAAGCGTGGGGAGCAAACA	0	0	0	0	0	0	0	0	0	0	0	0	0	0	0	0	0	0	0	0	0	0	0	0	0	0	0	0	14	0	0	0	0	0	0	0	0	0
670	ASV_1716	Bacteria	Proteobacteria	Betaproteobacteria	Burkholderiales	Comamonadaceae	Pelomonas	Pelomonas saccharophila	NR_114189.1	97.658	TGGGGAATTTTGGACAATGGACGCAAGTCTGATCCAGCCATGCCGCGTGCGGGAAGAAGGCCTTCGGGTTGTAAACCGCTTTTGTCAGGGAAGAAAAGGCTTCTGCTAATACCGGAGGCTCATGACGGTACCTGAAGAATAAGCACCGGCTAACTACGTGCCAGCAGCCGCGGTAATACGTAGGGTGCAAGCGTTAATCGGAATTACTGGGCGTAAAGCGTGCGCAGGCGGTTATGCAAGACAGAGGTGAAATCCCCGGGCTCAACCTGGGAACTGCCTTTGTGACTGCATAGCTAGAGTACGGTAGAGGGGGATGGAATTCCGCGTGTAGCAGTGAAATGCGTAGATATGCGGAGGAACACCGATGGCGAAGGCAATCCCCTGGACCTGTACTGACGC…	0	0	0	0	0	0	0	0	0	0	0	0	0	0	0	0	0	0	0	0	0	0	0	0	0	0	0	0	0	14	0	0	0	0	0	0	0	0
671	ASV_1717	Bacteria	Proteobacteria	Deltaproteobacteria	Desulfuromonadales	Geobacteraceae	Geobacter	Geobacter metallireducens	NR_075011.1	82.143	CCGCGGTCATACGTAGGATCCGAGCATTATCCGGAGTGACTGGGTGTAAAGAGTTGCGTAGGTGGCAAGGTAAGTAGATAGTGAAATCTGGTGGCTCAACCATTCAGACTATTATCTAAACTATCTAGCTCGAGACTGTTATGGGTAACTGGAATTTCTAGTGTAGGAGTGAAATCCGTAGATATTAGAGGGAACACCAATAGCGTAGGCAGGTTACTGGAACAGTTCTGACACTAAGGCACGAAAGCGTAGGGAGCAAACG	0	0	0	0	0	0	0	0	0	0	0	0	0	0	0	0	0	0	0	0	0	0	0	0	0	0	0	0	0	0	14	0	0	0	0	0	0	0
672	ASV_1718	Bacteria	Firmicutes	Erysipelotrichia	Erysipelotrichales	Erysipelotrichaceae	Amedibacillus	Amedibacillus dolichus	NR_044647.2	97.266	CGGTAATACGTAGGTGGCGAGCGTTATCCGGAATCATTGGGCGTAAAGGGTGCGCAGGTGGTACATTAAGTCCGAAGTAAAAGGCAGCAGCTCAACTGCTGTTGGCTTTGGAAACTGGTGAACTGGAGTGCAGGAGAGGGCGATGGAATTCCATGTGTAGCGGTAAAATGCGTAGATATATGGAGGAACACCAGTGGCGAAGGCGGTCGCCTGGCCTGCAACTGACACTGAGGCACGAAAGCGTGGGGAGCAAATA	0	0	0	0	0	0	0	0	0	0	0	0	0	0	0	0	0	0	0	0	0	0	0	0	0	0	0	0	0	0	14	0	0	0	0	0	0	0
673	ASV_1719	Bacteria	Bacteroidetes	Bacteroidia	Bacteroidales	Prevotellaceae	Paraprevotella	Paraprevotella clara	NR_113077.1	98.842	CCGCGGTAATACGGAAGATGCGAGCGTTATCCGGATTTATTGGGTTTAAAGGGAGCGTAGGCGGGCTTTTAAGTCAGCGGTCAAATGTCACGGCTCAACCGTGGCCAGCCGTTGAAACTGCAAGCCTTGAGTCTGCACAGGGCACATGGAATTCGTGGTGTAGCGGTGAAATGCTTAGATATCACGAAGAACTCCGATCGCGAAGGCATTGTGCCGGGGCATAACTGACGCTGAGGCTCGAAAGTGCGGGTATCAAACA	0	0	0	0	0	0	0	0	0	0	0	0	0	0	0	0	0	0	0	0	0	0	0	0	0	0	0	0	0	0	14	0	0	0	0	0	0	0
674	ASV_172	Bacteria	Proteobacteria	Gammaproteobacteria	Pseudomonadales	Moraxellaceae	Acinetobacter	Acinetobacter boissieri	NR_118409.1	95.561	TGGGGAATATTGGACAATGGGGGGAACCCTGATCCAGCCATGCCGCGTGTGTGAAGAAGGCCTTATGGTTGTAAAGCACTTTAAGCGAGGAGGAGGGTACCCTGATTAATACTCAGGAGTACTGGACGTTACTCGCAGAATAAGCACCGGCTAACTCTGTGCCAGCAGCCGCGGTAATACAGAGGGTGCGAGCGTTAATCGGAATTACTGGGCGTAAAGCGCGCGTAGGCGGCTAATTAAGTCGGATGTGAAATCCCCGAGCTCAACTTGGGAATTGCATACGATACTGGTTAGCTAGAGTATGGGAGAGGAAGGTAGAATTCCAGGTGTAGCGGTGAAATGCGTAGAGATCTGGAGGAATACCGATGGCGAAGGCAGCCTTCTGGCCTAATACTGACG…	0	0	0	0	0	0	0	0	0	0	0	0	0	0	0	0	0	0	0	0	0	0	0	0	0	0	0	0	0	0	0	442	247	54	3122	254	0	0
675	ASV_1720	Bacteria	Firmicutes	Bacilli	Lactobacillales	Lactobacillaceae	Paucilactobacillus	Lactobacillus wasatchensis	NR_147709.1	92.037	TAGGGAATCTTTCACAATGGACGAAAGTCTGATGAAGCAACGCCGCGTGAGTGAAGAAGGGTTTCGGCTCGTAAAACTCTGTTGTTAGAGAAGAACGTATCTAGTAGAAAATGGCTAGGTAGTGACGGTATCTGATTAGAAAGTCACGGCTAACTACGTGCCAGCAGCCGCGGTAATACGTAGGTGGCAAGCGTTATCCGGATTTATTGGGCGTAAAGCGAGCGCAGGCAGTTATCTAAGTCCGTTGTGAAAGCCTTCGGCTTAACCGAAGAAGTGCATCGGAAACTAGATAACTTGAGTGCAGAAGAGGACAGTAGAACACCATGTGTAGCGGTGAAATGCGTAGATATATGGTAGAATACCAGTGGCGAAAGCGGCTGTCTGGTCTGTCACTGACGC…	0	0	0	0	0	0	0	0	0	0	0	0	0	0	0	0	0	0	0	0	0	0	0	0	0	0	0	0	0	0	0	0	14	0	0	0	0	0
676	ASV_1721	Bacteria	Proteobacteria	Gammaproteobacteria	Enterobacterales	Enterobacteriaceae	Klebsiella	Klebsiella oxytoca	NR_114152.1	98.595	TGGGGAATATTGCACAATGGGCGCAAGCCTGATGCAGCCATGCCGCGTGTATGAAGAAGGCCTTCGGGTTGTAAAGTACTTTCAGCGGGGAGGAAGGGAGTGAGGTTAATAACCTCATTCATTGACGTTACCCGCAGAAGAAGCACCGGCTAACTCCGTGCCAGCAGCCGCGGTAATACGGAGGGTGCAAGCGTTAATCGGAATTACTGGGCGTAAAGCGCACGCAGGCGGCGTGTCAAGTCGGATGTGAAATCCCCGGGCTCAACCCGGGAACTGCATTCGAAACTGGCATGCTAGAGTCTTGTAGAGGGGGGTAGAATTCCAGGTGTAGCGGTGAAATGCGTAGAGATCTGGAGGAATACCGGTGGCGAAGGCGGCCCCCTGGACAAAGACTGACGC…	0	0	0	0	0	0	0	0	0	0	0	0	0	0	0	0	0	0	0	0	0	0	0	0	0	0	0	0	0	0	0	0	14	0	0	0	0	0
677	ASV_1722	Bacteria	Firmicutes	Bacilli	Lactobacillales	Lactobacillaceae	Lactobacillus	Lactobacillus hominis	NR_125548.1	99.766	TAGGGAATCTTCCACAATGGACGCAAGTCTGATGGAGCAACGCCGCGTGAGTGAAGAAGGGTTTCGGCTCGTAAAGCTCTGTTGGTGGTGAAGAAAGATAGAGGTAGTAACTGGCCTTTATTTGACGGTAATCACCTAGAAAGTCACGGCTAACTACGTGCCAGCAGCCGCGGTAATACGTAGGTGGCAAGCGTTGTCCGTATTTATTGGGCGTAAAGCGAGTGCAGGCGGTTCAATAAGTCTGATGTGAAAGCCTTCGGCTCAACCGGAGAATTGCATCAGAAACTGTTGAACTTGAGTGCAGAAGAGGAGAGTGGAACTCCATGTGTAGCGGTGGAATGCGTAGATATATGGAAGAACACCAGTGGCGAAGGCGGCTCTCTGGTCTGCAACTGACGC…	0	0	14	0	0	0	0	0	0	0	0	0	0	0	0	0	0	0	0	0	0	0	0	0	0	0	0	0	0	0	0	0	0	0	0	0	0	0
678	ASV_1724	Bacteria	Firmicutes	Bacilli	Lactobacillales	Lactobacillaceae	Pediococcus	Pediococcus pentosaceus	NR_042058.1	99.063	TAGGGAATCTTCCACAATGGACGCAAGTCTGATGGAGCAACGCCGCGTGAGTGAAGAAGGGTTTCGGCTCGTAAAGCTCTGTTGTTAAAGAAGAACGTGGGTAAGAGTAACTGTTTACCCAGTGACGGTATTTAACCAGAAAGCCACGGCTAACTACGTGCCAGCAGCCGCGGTAATACGTAGGTGGCAAGCGTTATCCGGATTTATTGGGCGTAAAGCGAGCGCAGGCGGTCTTTTAAGTCTAATGTGAAAGCCTTCGGCTCAACCGAAGAAGTGCATTGGAAACTGGATGACTTGAGTGCAGTAGAGGAAAGTGGAACTCCATGTGTAGCGGTGAAATGCGTAGATATATGGAAGAACACCAGTGGCGAAGGCGGCTGTCTGGTCTGCAACTGACGC…	0	0	0	0	14	0	0	0	0	0	0	0	0	0	0	0	0	0	0	0	0	0	0	0	0	0	0	0	0	0	0	0	0	0	0	0	0	0
679	ASV_1725	Bacteria	Firmicutes	Bacilli	Lactobacillales	Lactobacillaceae	Lentilactobacillus	Lactobacillus curieae	NR_109538.1	91.803	TAGGGAATCTTTCACAATGGACGAAAGTCTGATGAAGCAACGCCGCGTGAGTGAAGAAGGGTTTCGGCTCGTAAAACTCTGTTGCTAGAGAAGAACGAGTGGAGTAGGAAATGGCTTCACCGTGACGGTATCTGGTTAGAAAGTCACGGCTAACTACGTGCCAGCAGCCGCGGTAATACGTAGGTGGCAAGCGTTATCCGGATTTATTGGGCGTAAAGCGAGCGCAGGCGGTTTTTTAAGTCCGATGTGAAAGCCTTCGGCTTAACCGAAGAAGTGCATTGGAAACTAGAAAACTTGAGTACAGAAGAGGACAGTAGAACTCCATGTGTAGCGGTGAAATGCGTAGATATATGGAAGAATACCAGTGGCGAAAGCGGCTGTCTGGTCTGTTACTGACGT…	0	0	0	0	0	0	0	0	14	0	0	0	0	0	0	0	0	0	0	0	0	0	0	0	0	0	0	0	0	0	0	0	0	0	0	0	0	0
[truncated: 1,359 more rows]
[truncated: 17 more columns]

## Sheet: 16S rRNA_ASVs_2038_working
ASV	%	Kingdom	Phylum	Class	Order	Family	Genus	Species	sseqid	% of indentity	seqs	Hs1_1	Hs1_2	Hs1_3	Hs1_4	Hs1_5	Hs1_6	Hs1_7	Hs1_8	Hs2_1	Hs2_2	Ls_1	Ls_2	Ls_3	Ls_4	Ds_1	Ds_2	Ds_3	Ds_4	Ds_5	Ds_6	Ds_7	Ds_8	Ds_9	Ds_10	Ml_1	Ml_2	Ml_3	Mf_1	Mf_2	Mf_3	Mf_4	Mf_5	Mf_6	Mf_7	Mf_8	Mf_9	Mf_10	Mt_1
[truncated: 2,038 more rows]
[truncated: 34 more columns]

## Sheet: ASVs_in Order
				Blasted manually
[truncated: 2,039 more rows]
[truncated: 23 more columns]

## Sheet: Reads per sample 
Sample ID	Reads per sample
[truncated: 57 more rows]

[truncated: 2 more sheets: Abundance per stingless bee spp, Prevalence_ across bee species]
